# Supplementary material for: Data‐independent acquisition proteomics of cerebrospinal fluid implicates endoplasmic reticulum and inflammatory mechanisms in amyotrophic lateral sclerosis
Source: J Neurochem. 2023 Dec 12;168(2):115–27. doi: 10.1111/jnc.16030 (PMC10952667; doi:10.1111/jnc.16030)
Supplement: Supplementary file 2 — Data S1. [file JNC-168-115-s001.xlsx]

## Sheet: Module allocation
Protein	moduleColor	ModuleName
PGRMC1	green	M5
CALR	green	M5
CLEC11A	green	M5
PDIA4	green	M5
HSPA5	green	M5
GDI1	green	M5
UCHL1	turquoise	M1
PROC	green	M5
TFRC	blue	M2
BCAN	green	M5
SPARC	green	M5
ARHGDIA	grey	Unassigned
BCAN	green	M5
PDIA3	blue	M2
KRT7	blue	M2
SFN	blue	M2
MLEC	green	M5
C1S	red	M6
LINGO3	yellow	M4
CD248	green	M5
C16orf89	green	M5
STX12	blue	M2
FBLN2	grey	Unassigned
CHGB	yellow	M4
CHIT1	grey	Unassigned
ECM2	green	M5
AEBP1	blue	M2
NCAM1	green	M5
IGHV4-4	brown	M3
GOLM1	green	M5
C9	brown	M3
LDHB	yellow	M4
FN1	yellow	M4
PLXDC2	yellow	M4
CLSTN1	green	M5
IGHV2-70	brown	M3
ANPEP	blue	M2
F2	brown	M3
RPL31	brown	M3
HYOU1	turquoise	M1
OLFML3	purple	M10
IGLV3-19	brown	M3
SYT4	turquoise	M1
BGN	purple	M10
AEBP1	purple	M10
F10	brown	M3
NBL1	yellow	M4
TCN2	grey	Unassigned
NUCB1	purple	M10
OMD	purple	M10
SNED1	grey	Unassigned
PTPRM	turquoise	M1
PNOC	turquoise	M1
GANAB	green	M5
GDI1	green	M5
SPARCL1	green	M5
GOLIM4	green	M5
APP	green	M5
NEU1	turquoise	M1
NDST3	brown	M3
C1S	green	M5
NPDC1	turquoise	M1
RNASE4	grey	Unassigned
HIST1H2AG	blue	M2
PTPRZ1	green	M5
MESD	turquoise	M1
INAFM1	green	M5
RNH1	blue	M2
IGKV1-12	brown	M3
FCGR3A	grey	Unassigned
DKK3	green	M5
HNRNPF	blue	M2
YME1L1	blue	M2
NUCB2	grey	Unassigned
CPE	purple	M10
C7	red	M6
IGHV1-3	brown	M3
IGHV3-64D	brown	M3
MT3	turquoise	M1
NRP2	turquoise	M1
POMGNT1	green	M5
SUSD5	green	M5
CDH20	turquoise	M1
GFRA1	turquoise	M1
PRKCSH	green	M5
PLEKHB1	turquoise	M1
IGHV3-38	brown	M3
SCRG1	turquoise	M1
SERPINA7	brown	M3
SLC25A6	blue	M2
CCER2	turquoise	M1
GGCT	turquoise	M1
IGKV1D-8	brown	M3
IGHV5-10-1	yellow	M4
IGLV2-11	brown	M3
TNXB	purple	M10
PGAM1	yellow	M4
B3GNT9	grey	Unassigned
TAC1	turquoise	M1
IGHV3-72	brown	M3
EZR	blue	M2
LTF	grey	Unassigned
VDAC3	blue	M2
CD58	blue	M2
ESD	grey	Unassigned
APLP2	green	M5
FABP3	yellow	M4
SERPINA1	yellow	M4
IGHV3-49	brown	M3
HSP90B1	blue	M2
IGKV1-17	brown	M3
MYH11	blue	M2
PRDX1	yellow	M4
HSPA7	blue	M2
SCG3	yellow	M4
PVR	blue	M2
CD163	red	M6
CCL14	brown	M3
GOLGA3	black	M7
NID2	purple	M10
LAMC1	green	M5
SRPX	green	M5
TMSB10	green	M5
MFGE8	turquoise	M1
LAMA4	green	M5
PSMB6	brown	M3
ADAM28	turquoise	M1
HS6ST3	turquoise	M1
ADAM15	blue	M2
SELL	black	M7
ZP2	green	M5
COL6A1	yellow	M4
SERPINA5	grey	Unassigned
KRT17	blue	M2
FRRS1L	turquoise	M1
RPLP0	blue	M2
CRTAC1	green	M5
IGHV3-23	brown	M3
ACYP1	turquoise	M1
ACTB	red	M6
FGFR3	turquoise	M1
C18orf63	brown	M3
S100A4	blue	M2
RBP4	turquoise	M1
PHGDH	blue	M2
IGLV5-39	brown	M3
LMAN2	yellow	M4
P4HB	blue	M2
PGLYRP2	brown	M3
LAMB1	green	M5
IGHV1-45	yellow	M4
PRDX5	turquoise	M1
OSMR	blue	M2
PRDX3	blue	M2
RPL7A	blue	M2
UBE2L3	turquoise	M1
ARSA	blue	M2
ENO2	turquoise	M1
CHGA	turquoise	M1
BTN2A1	turquoise	M1
HEXA	pink	M8
PKLR	yellow	M4
NXPH1	turquoise	M1
CALB2	blue	M2
B4GAT1	yellow	M4
EFNA5	turquoise	M1
TMEM132E	pink	M8
DYNLL2	turquoise	M1
TPST1	turquoise	M1
MYRF	turquoise	M1
CTSF	purple	M10
RPS13	blue	M2
FLNC	blue	M2
APOB	brown	M3
IGHV2-5	brown	M3
CSTB	turquoise	M1
SIL1	yellow	M4
NCSTN	turquoise	M1
FGFR1	green	M5
FGG	brown	M3
CDH22	turquoise	M1
ARID5B	brown	M3
NRN1	yellow	M4
IGLV7-43	brown	M3
NT5E	brown	M3
ITGA6	blue	M2
BNC2	turquoise	M1
APLP2	green	M5
KRT18	blue	M2
ST8SIA5	turquoise	M1
HNRNPAB	blue	M2
F5	black	M7
ADA2	blue	M2
LAMP1	turquoise	M1
HNRNPM	blue	M2
CLU	blue	M2
PTGDS	blue	M2
C1QA	red	M6
RPS7	blue	M2
HSPA2	blue	M2
C8B	brown	M3
IGLV3-9	yellow	M4
CTSL	pink	M8
FCN3	brown	M3
TALDO1	turquoise	M1
SHMT2	blue	M2
ENO1	blue	M2
BGN	purple	M10
ADAM23	turquoise	M1
GALC	turquoise	M1
SERPINI1	green	M5
F9	brown	M3
NOL9	brown	M3
GNPTG	turquoise	M1
AKR1B1	yellow	M4
CCT5	blue	M2
HSPA2	turquoise	M1
SERPIND1	brown	M3
COL15A1	magenta	M9
HNRNPK	blue	M2
MARCKS	yellow	M4
GLRX	turquoise	M1
HEXB	pink	M8
DST	blue	M2
CHI3L2	grey	Unassigned
C1R	red	M6
UBE2V1	turquoise	M1
PLOD3	purple	M10
C4A	turquoise	M1
PABPN1	blue	M2
PCMT1	turquoise	M1
NID1	purple	M10
DDAH1	turquoise	M1
COL18A1	magenta	M9
YWHAZ	blue	M2
HSPA13	grey	Unassigned
CPXM1	grey	Unassigned
PCP4	turquoise	M1
GPR37L1	yellow	M4
EIF5A	blue	M2
ANG	yellow	M4
FSTL3	blue	M2
HSPD1	blue	M2
APLP1	yellow	M4
VWA1	black	M7
IGHG1	brown	M3
ENPP6	turquoise	M1
KLK10	blue	M2
NAGPA	turquoise	M1
CST6	black	M7
RAD23A	blue	M2
SBSN	grey	Unassigned
IDS	turquoise	M1
DCN	purple	M10
THBS4	turquoise	M1
PRKDC	blue	M2
FAM3A	blue	M2
APOE	yellow	M4
RPS12	blue	M2
CNDP1	green	M5
SHISA5	yellow	M4
PRNP	yellow	M4
HSPA1A	blue	M2
ITIH3	brown	M3
IGLV1-47	brown	M3
FGL2	turquoise	M1
SLC25A3	yellow	M4
VDAC1	grey	Unassigned
SEC23IP	turquoise	M1
BSG	turquoise	M1
IGHG1	yellow	M4
CBLN3	turquoise	M1
SOD1	yellow	M4
TMEM132C	turquoise	M1
CLN5	pink	M8
HSPG2	red	M6
ISLR2	turquoise	M1
CLIC1	blue	M2
IGHG1	brown	M3
SELENOM	turquoise	M1
RPS15A	blue	M2
HGFAC	brown	M3
GALNT6	turquoise	M1
YWHAE	blue	M2
C8A	brown	M3
RPL22	blue	M2
HTRA1	turquoise	M1
VAMP1	turquoise	M1
HYI	brown	M3
DIPK1C	turquoise	M1
ORM2	yellow	M4
IGLV3-21	brown	M3
CTSS	grey	Unassigned
DSG2	blue	M2
WDR87	grey	Unassigned
CYCS	turquoise	M1
TGOLN2	yellow	M4
IGHV3-38	brown	M3
CACNA2D2	turquoise	M1
CD59	turquoise	M1
GSN	blue	M2
LRP1B	turquoise	M1
TAGLN2	red	M6
LPA	yellow	M4
CD44	red	M6
IGHV1-18	brown	M3
HSPA2	blue	M2
ROBO1	brown	M3
CAMK2A	turquoise	M1
LMTK2	yellow	M4
FBLN5	red	M6
IGFBP3	green	M5
SST	turquoise	M1
TTR	black	M7
CD84	blue	M2
ATP5F1B	blue	M2
IGLC7	yellow	M4
QSOX2	turquoise	M1
CCK	turquoise	M1
CHRDL1	blue	M2
HSPB1	red	M6
MDH2	blue	M2
SF3A1	blue	M2
IGHV5-10-1	brown	M3
PSAP	pink	M8
COL5A1	grey	Unassigned
ADAMTS4	turquoise	M1
ELN	turquoise	M1
OLFM2	turquoise	M1
MASP1	blue	M2
CUTA	yellow	M4
RPS28	blue	M2
IGFBP2	magenta	M9
IGHV3-15	brown	M3
GBA	grey	Unassigned
S100A6	blue	M2
CALCA	grey	Unassigned
PVALB	yellow	M4
FCGRT	turquoise	M1
ALDOA	turquoise	M1
PKLR	yellow	M4
ANXA5	blue	M2
NRGN	turquoise	M1
MIF	turquoise	M1
PRELP	magenta	M9
NTM	yellow	M4
PCOLCE	magenta	M9
IGLL1	brown	M3
FGB	brown	M3
SAE1	brown	M3
NID1	grey	Unassigned
IGLV9-49	brown	M3
DMKN	grey	Unassigned
GFRA3	blue	M2
IGKV1-16	turquoise	M1
CST3	blue	M2
KLK6	yellow	M4
TXN	yellow	M4
LRP1	turquoise	M1
PENK	yellow	M4
CALM1	turquoise	M1
ICAM1	grey	Unassigned
APOH	brown	M3
RPS14	blue	M2
MYL12A	blue	M2
C8G	brown	M3
SEZ6L	turquoise	M1
LRRN1	turquoise	M1
FUT11	turquoise	M1
IGKV3D-20	brown	M3
PCBP1	blue	M2
SERPINE2	turquoise	M1
PCBP2	blue	M2
IGKV1D-16	brown	M3
ACTBL2	blue	M2
SHBG	yellow	M4
DDX46	pink	M8
DHX9	blue	M2
SLITRK3	turquoise	M1
NCAN	turquoise	M1
IGHV3-33	brown	M3
PARK7	yellow	M4
CNTN1	yellow	M4
CNTNAP5	turquoise	M1
NPC1	yellow	M4
IGLV3-2	brown	M3
B4GALT1	blue	M2
NECTIN3	turquoise	M1
GSTM2	turquoise	M1
NEO1	turquoise	M1
IGLV1-51	brown	M3
MYH11	blue	M2
YWHAH	yellow	M4
FBN1	green	M5
RTN4RL1	turquoise	M1
RACK1	blue	M2
STMN1	yellow	M4
EEF1G	blue	M2
MIA	turquoise	M1
DDAH1	turquoise	M1
IGKV1-8	brown	M3
CD99	grey	Unassigned
BRINP1	turquoise	M1
KLK7	turquoise	M1
NRXN2	brown	M3
COCH	yellow	M4
RPS9	blue	M2
RBMY1A1	blue	M2
IGHG1	brown	M3
SORCS2	turquoise	M1
HEPACAM	yellow	M4
GALNT13	turquoise	M1
CPQ	pink	M8
RPS4X	blue	M2
PCSK1N	yellow	M4
GALNT1	turquoise	M1
CHST15	blue	M2
CPS1	blue	M2
SDF4	turquoise	M1
AMBP	brown	M3
DDX21	yellow	M4
X-3	brown	M3
CDH2	yellow	M4
CTSD	black	M7
MYH11	blue	M2
IGKV1-17	brown	M3
IMPAD1	yellow	M4
BST1	brown	M3
ORM1	turquoise	M1
RNASE6	red	M6
CBR1	turquoise	M1
FLRT1	turquoise	M1
IGF2R	turquoise	M1
APOA4	brown	M3
LILRA2	blue	M2
EIF4A1	blue	M2
HNRNPD	blue	M2
REV3L	blue	M2
GRB2	turquoise	M1
IGF2	magenta	M9
IGKV2-29	brown	M3
LAMC3	turquoise	M1
KRT2	blue	M2
HS6ST1	turquoise	M1
ACTA1	turquoise	M1
SERPINA2	brown	M3
ADAM17	turquoise	M1
LSAMP	yellow	M4
HIST3H2BB	blue	M2
GRP	turquoise	M1
GFAP	blue	M2
AGT	blue	M2
COMP	red	M6
AQP4	turquoise	M1
SMPDL3A	blue	M2
PLD4	turquoise	M1
CAPG	green	M5
ANTXR1	brown	M3
ENTPD6	blue	M2
EMILIN2	brown	M3
MGP	red	M6
ATRNL1	turquoise	M1
WSCD1	turquoise	M1
NRXN3	turquoise	M1
SCUBE1	blue	M2
SPOCK1	turquoise	M1
ABCA2	turquoise	M1
RAB7A	grey	Unassigned
IGHV4-30-2	brown	M3
PLTP	blue	M2
SLC4A1	blue	M2
CSPG4	turquoise	M1
PCDH10	turquoise	M1
ENPP5	turquoise	M1
IGFBPL1	blue	M2
PRL	turquoise	M1
LBP	brown	M3
FSTL5	turquoise	M1
GJA1	blue	M2
CD55	turquoise	M1
IGHG1	brown	M3
PGAM2	green	M5
SEMA4D	turquoise	M1
IGKJ1	brown	M3
GSS	turquoise	M1
PNPLA8	yellow	M4
GABARAPL1	turquoise	M1
IGHV2-70D	yellow	M4
C1R	red	M6
SERPINA4	brown	M3
IGKV1-33	brown	M3
IGKV1-39	brown	M3
TNR	green	M5
UGT8	yellow	M4
IGHV5-51	brown	M3
MINPP1	turquoise	M1
VCAM1	red	M6
BMP6	blue	M2
PEBP4	yellow	M4
ABI3BP	green	M5
SET	blue	M2
IGHV3-74	brown	M3
GPR180	turquoise	M1
CNTN5	turquoise	M1
CHL1	turquoise	M1
CDH18	turquoise	M1
TUBA4B	blue	M2
UBE2V2	turquoise	M1
IGHV3-30	brown	M3
PGAM1	turquoise	M1
MGAT5	blue	M2
IGSF8	yellow	M4
FAM174A	turquoise	M1
NPC2	black	M7
PRSS3	blue	M2
RPS8	blue	M2
TFAP2D	brown	M3
KRT2	blue	M2
ATRN	grey	Unassigned
C1QBP	blue	M2
NAXE	turquoise	M1
CLSTN3	turquoise	M1
CADM4	yellow	M4
IGHV4-30-2	brown	M3
TF	blue	M2
SHISA7	turquoise	M1
EZR	grey	Unassigned
CHST10	turquoise	M1
MAN1A1	turquoise	M1
ANGPTL2	grey	Unassigned
PFN2	yellow	M4
C1QTNF1	turquoise	M1
SCG5	yellow	M4
ADAMTSL4	blue	M2
CALY	turquoise	M1
SLC25A5	blue	M2
KRT1	blue	M2
C1QTNF5	grey	Unassigned
RPL26	blue	M2
FAT2	turquoise	M1
IGKV6-21	brown	M3
DIPK2B	turquoise	M1
PPIA	blue	M2
ANXA2	blue	M2
MSN	red	M6
LEFTY2	grey	Unassigned
SERPINA6	brown	M3
PHB	blue	M2
XRCC5	grey	Unassigned
STAB1	red	M6
MANBA	turquoise	M1
GALNT12	turquoise	M1
MB	brown	M3
TNFRSF12A	turquoise	M1
NOTCH3	turquoise	M1
IGSF1	turquoise	M1
COX16	blue	M2
IGLV2-8	brown	M3
NME2	grey	Unassigned
PRDX6	yellow	M4
TUBB	blue	M2
AKR1C1	blue	M2
SIGLEC9	red	M6
PRDX1	yellow	M4
EFCAB14	turquoise	M1
CA1	yellow	M4
DISP3	turquoise	M1
GSTP1	grey	Unassigned
GPX3	brown	M3
IGLV3-25	brown	M3
RPL15	grey	Unassigned
SEZ6	turquoise	M1
PTHLH	turquoise	M1
SEMA6A	blue	M2
NUTF2	turquoise	M1
ARF1	grey	Unassigned
IGHV3-35	brown	M3
STMN2	blue	M2
KRT9	blue	M2
PABPC1	blue	M2
GLDN	turquoise	M1
KRT2	grey	Unassigned
CCDC13	grey	Unassigned
CLCNKB	turquoise	M1
CCN3	blue	M2
HLA-G	grey	Unassigned
UNC5C	turquoise	M1
CD5L	brown	M3
SRP14	blue	M2
GPC1	turquoise	M1
ULBP2	blue	M2
C11orf87	turquoise	M1
SERPINA1	brown	M3
DNASE2	pink	M8
MYOC	grey	Unassigned
TUBA1B	blue	M2
C5	brown	M3
LDHA	blue	M2
IGKV1-6	brown	M3
OPCML	turquoise	M1
PPIB	black	M7
PTPRD	turquoise	M1
MAP3K11	grey	Unassigned
NONO	blue	M2
COL1A2	magenta	M9
SRSF3	blue	M2
OGN	blue	M2
IGHV4-34	brown	M3
MEGF11	yellow	M4
SAA1	brown	M3
LUM	yellow	M4
CDH11	blue	M2
CRABP1	yellow	M4
IGHV4-34	brown	M3
PON1	brown	M3
GOT1	turquoise	M1
SUMO2	yellow	M4
DPP7	pink	M8
ACTA1	blue	M2
PCDH9	turquoise	M1
PSAT1	turquoise	M1
CPN2	brown	M3
CREG1	blue	M2
IGHG2	brown	M3
ROBO1	turquoise	M1
OAF	blue	M2
CGREF1	turquoise	M1
PPIC	yellow	M4
KCTD12	green	M5
HLA-A	grey	Unassigned
RPS19	blue	M2
IGHV1-69D	brown	M3
IDH1	grey	Unassigned
IGFBP5	turquoise	M1
LTBP1	red	M6
ATP1A1	turquoise	M1
RPL34	turquoise	M1
IGLON5	turquoise	M1
CD14	red	M6
IGLV2-14	yellow	M4
RPL6	blue	M2
CDH8	turquoise	M1
BASP1	turquoise	M1
ENO1	blue	M2
GPNMB	grey	Unassigned
X-1	brown	M3
CDH11	turquoise	M1
PMEL	brown	M3
SLK	blue	M2
FRZB	magenta	M9
SERPINA3	turquoise	M1
MMP17	turquoise	M1
KRT8	blue	M2
ACTB	blue	M2
CNTN4	turquoise	M1
IGSF21	turquoise	M1
HAPLN2	blue	M2
MMP11	pink	M8
PILRA	turquoise	M1
FUBP1	brown	M3
MERTK	grey	Unassigned
CDH10	turquoise	M1
CTSB	pink	M8
HMGB1	blue	M2
NPTN	turquoise	M1
RARRES2	magenta	M9
CACNA2D3	turquoise	M1
IGLV2-23	brown	M3
HAS1	blue	M2
FAM241B	blue	M2
CHST6	blue	M2
BCHE	blue	M2
XXYLT1	turquoise	M1
DLD	turquoise	M1
CNTN4	turquoise	M1
EDIL3	yellow	M4
IGLV7-46	yellow	M4
CNTN3	turquoise	M1
FAU	blue	M2
APOM	brown	M3
IL1RAP	brown	M3
PDGFA	turquoise	M1
SPRN	turquoise	M1
ATP1B2	turquoise	M1
CCT2	blue	M2
X-2	brown	M3
B2M	yellow	M4
ADAM9	blue	M2
CTBS	black	M7
KIAA0319L	turquoise	M1
PRSS1	blue	M2
RPL11	brown	M3
SPON1	green	M5
CACNA2D1	turquoise	M1
CXCL16	red	M6
LGI1	turquoise	M1
ABCC2	brown	M3
CPN1	brown	M3
NPM1	blue	M2
TMSB4X	blue	M2
SFN	blue	M2
LCP1	blue	M2
PRRT1	turquoise	M1
PCDHAC2	turquoise	M1
VCP	turquoise	M1
RNF13	turquoise	M1
TMEM132A	turquoise	M1
IGKV3-11	brown	M3
CFH	brown	M3
EFNA1	turquoise	M1
KLKB1	brown	M3
STC2	turquoise	M1
SFPQ	blue	M2
TPP1	pink	M8
FAM20B	turquoise	M1
IGKV1-5	brown	M3
IGHV3-15	brown	M3
ITIH4	brown	M3
ST6GALNAC1	turquoise	M1
PSMD12	turquoise	M1
SGSM2	blue	M2
MMP2	grey	Unassigned
CPXM2	black	M7
CELSR2	turquoise	M1
GFRA2	turquoise	M1
HLA-C	grey	Unassigned
QPCT	turquoise	M1
SEMA6D	turquoise	M1
F13A1	blue	M2
ABHD14A	blue	M2
LRP11	turquoise	M1
RNF123	blue	M2
CXCL12	green	M5
HLA-DRA	blue	M2
KRT7	blue	M2
CLTA	yellow	M4
HMGXB4	brown	M3
IGLL5	brown	M3
RPL7	blue	M2
PTPRS	yellow	M4
NPPC	yellow	M4
EXT1	blue	M2
RPSA	blue	M2
RPL27A	turquoise	M1
IGLV3-10	brown	M3
ERP29	blue	M2
VTN	brown	M3
MAN1A1	blue	M2
PCDH19	turquoise	M1
RPS2	blue	M2
NECTIN2	turquoise	M1
PON3	brown	M3
B3GALNT1	blue	M2
CFD	grey	Unassigned
PTPRT	turquoise	M1
RELT	yellow	M4
RPL35A	blue	M2
WFDC1	turquoise	M1
PLD3	turquoise	M1
SLITRK5	turquoise	M1
PGM1	turquoise	M1
MDGA1	turquoise	M1
PLXNB3	turquoise	M1
KRT3	turquoise	M1
MAN2A2	turquoise	M1
HILPDA	turquoise	M1
DCBLD2	turquoise	M1
GAA	turquoise	M1
OPTN	brown	M3
ART3	turquoise	M1
C2	brown	M3
MASP2	brown	M3
IGHV3-23	brown	M3
IGHV3-73	brown	M3
RPL23	blue	M2
IGKV2-30	brown	M3
DRAXIN	turquoise	M1
NRXN2	turquoise	M1
TMEM132C	blue	M2
LTBP2	red	M6
CFB	brown	M3
PRRT3	turquoise	M1
CYTL1	turquoise	M1
CTSO	turquoise	M1
APOC2	brown	M3
TKT	grey	Unassigned
YTHDC2	yellow	M4
ACTA1	blue	M2
AP2B1	turquoise	M1
IGKV2-28	brown	M3
AFM	brown	M3
COL6A3	magenta	M9
CDK9	grey	Unassigned
KIAA0319	turquoise	M1
PFN1	blue	M2
TIMP1	magenta	M9
C1QTNF4	turquoise	M1
SUMF2	grey	Unassigned
DPT	grey	Unassigned
GPR158	turquoise	M1
CHID1	turquoise	M1
IGHD	grey	Unassigned
TPI1	yellow	M4
TUBB4B	blue	M2
ITM2B	blue	M2
TUBB	blue	M2
MCM3AP	yellow	M4
RTBDN	turquoise	M1
UNC45B	grey	Unassigned
MAN2B2	yellow	M4
SYT7	turquoise	M1
MDH1	turquoise	M1
SEZ6L2	turquoise	M1
PCSK2	turquoise	M1
PRSS2	black	M7
DDAH2	turquoise	M1
ATP1A2	turquoise	M1
HSPA9	blue	M2
FUCA1	turquoise	M1
ST6GAL2	turquoise	M1
EFNB1	turquoise	M1
PKM	yellow	M4
PTPRR	turquoise	M1
OSCAR	yellow	M4
KRT18	blue	M2
NRXN1	turquoise	M1
IGLV8-61	yellow	M4
IGLV2-11	brown	M3
SELENOP	brown	M3
PI16	magenta	M9
RNASE1	blue	M2
DLST	turquoise	M1
YWHAB	turquoise	M1
COL14A1	magenta	M9
VMO1	grey	Unassigned
SPON2	grey	Unassigned
C2orf40	black	M7
IGHV1-69	yellow	M4
KLK11	grey	Unassigned
C4B	grey	Unassigned
CBLN1	blue	M2
LY6H	turquoise	M1
NCAM2	yellow	M4
GDI2	grey	Unassigned
DBI	turquoise	M1
TMEM108	turquoise	M1
LSR	yellow	M4
COL16A1	grey	Unassigned
PCDH7	turquoise	M1
ERP44	turquoise	M1
SEMA6A	turquoise	M1
HLA-DRB1	grey	Unassigned
C3	brown	M3
ELAVL1	blue	M2
PLXNB2	turquoise	M1
FLNA	blue	M2
RCN1	grey	Unassigned
HRG	brown	M3
MYL6	blue	M2
LRTM2	turquoise	M1
GLO1	blue	M2
X-4	yellow	M4
HIST2H2AB	blue	M2
H3F3A	blue	M2
HSP90AA1	blue	M2
SH3BGRL3	yellow	M4
VIT	yellow	M4
HYAL1	grey	Unassigned
ROBO2	turquoise	M1
IGHV1-2	yellow	M4
IGKV2-24	brown	M3
HPR	brown	M3
CNTN4	turquoise	M1
ATP6AP1	turquoise	M1
METRNL	blue	M2
DDX39A	blue	M2
IGKV2-30	brown	M3
EFNB2	turquoise	M1
FAM20C	turquoise	M1
COL3A1	magenta	M9
EEF2	blue	M2
CARTPT	turquoise	M1
RPL12	blue	M2
OLFM1	turquoise	M1
MXRA8	blue	M2
NSG1	turquoise	M1
GAP43	turquoise	M1
LGALS3	grey	Unassigned
PROCR	blue	M2
MAN2A1	turquoise	M1
AGER	blue	M2
HSP90AA1	blue	M2
NRCAM	turquoise	M1
MAN1A2	turquoise	M1
SEMA3G	turquoise	M1
IGKV3D-15	brown	M3
NRXN1	turquoise	M1
ST8SIA3	turquoise	M1
CDH5	brown	M3
EGFR	turquoise	M1
ANXA1	blue	M2
THBS1	red	M6
C16orf91	yellow	M4
VSTM2B	turquoise	M1
NUCB1	grey	Unassigned
ADAMTS1	turquoise	M1
CPB2	brown	M3
CEL	black	M7
APMAP	brown	M3
C1orf56	turquoise	M1
GPLD1	brown	M3
ENPP4	turquoise	M1
RPL29	blue	M2
RPS16	blue	M2
EMC10	turquoise	M1
TUBB4B	blue	M2
ADGRL3	turquoise	M1
SPINK6	blue	M2
EFNA3	turquoise	M1
BDNF	turquoise	M1
RPS20	turquoise	M1
MSTN	blue	M2
SARAF	blue	M2
IGHV3-7	brown	M3
IGHG2	yellow	M4
RPS10	blue	M2
SPTA1	blue	M2
LILRA3	blue	M2
JAM3	yellow	M4
C4A	grey	Unassigned
AJAP1	turquoise	M1
CHAD	turquoise	M1
PTPRK	turquoise	M1
AMY2B	blue	M2
IGHV1-24	grey	Unassigned
C12orf49	turquoise	M1
VCL	red	M6
SGCE	turquoise	M1
SORCS1	turquoise	M1
ERAP1	blue	M2
HABP2	brown	M3
TAC3	yellow	M4
C1RL	brown	M3
F11	brown	M3
WFIKKN2	grey	Unassigned
RPL9	blue	M2
SLITRK1	turquoise	M1
FAIM2	turquoise	M1
SLC25A5	blue	M2
VSIG4	grey	Unassigned
IGKV6D-21	brown	M3
SHH	yellow	M4
PTMA	blue	M2
PEPD	brown	M3
UBA1	grey	Unassigned
DNAAF1	grey	Unassigned
CFHR3	brown	M3
CD200	turquoise	M1
SPAG6	yellow	M4
CADM3	yellow	M4
CHI3L1	red	M6
IGKV3-7	brown	M3
KRT1	blue	M2
CNTNAP4	turquoise	M1
IGHV3-64	brown	M3
NAGLU	grey	Unassigned
PEBP1	yellow	M4
CRP	brown	M3
PSMA4	blue	M2
RPL3	turquoise	M1
CDH4	turquoise	M1
COL4A2	turquoise	M1
COL6A2	grey	Unassigned
AGA	pink	M8
CFI	brown	M3
VDAC2	blue	M2
ACTN4	blue	M2
HIST1H2BK	blue	M2
HIST2H3PS2	blue	M2
PPBP	grey	Unassigned
GMFB	blue	M2
NPEPPS	turquoise	M1
ITIH2	brown	M3
PRDX1	grey	Unassigned
APOC1	brown	M3
GDF11	blue	M2
ATOX1	turquoise	M1
FETUB	brown	M3
RPL4	blue	M2
S1PR1	turquoise	M1
GALNT7	turquoise	M1
LTBP4	grey	Unassigned
FREM2	blue	M2
TYRO3	turquoise	M1
SQSTM1	turquoise	M1
PCDHGA11	turquoise	M1
RPS27A	yellow	M4
LYNX1	yellow	M4
FAM3C	yellow	M4
PODXL2	turquoise	M1
STMN3	turquoise	M1
AZGP1	turquoise	M1
ITIH1	brown	M3
CNTNAP2	turquoise	M1
L1CAM	turquoise	M1
VCAN	yellow	M4
SPOCK3	yellow	M4
ARMH4	turquoise	M1
LCAT	turquoise	M1
ALB	turquoise	M1
RPS3	blue	M2
CSF2RA	turquoise	M1
CCT3	blue	M2
IGKV1-27	brown	M3
NXPH3	turquoise	M1
RPS6	blue	M2
RAD23B	turquoise	M1
ADAM22	turquoise	M1
RGMB	turquoise	M1
ERBB4	turquoise	M1
CLTC	yellow	M4
METRN	blue	M2
IGHG2	brown	M3
GSTO1	turquoise	M1
CST1	blue	M2
RPL38	blue	M2
ENDOD1	turquoise	M1
PCDH8	turquoise	M1
PRG4	grey	Unassigned
IGLV3-25	brown	M3
RPL8	blue	M2
CPD	turquoise	M1
CPB1	turquoise	M1
RPL23A	blue	M2
TMSB10	turquoise	M1
HNRNPC	blue	M2
HLA-DRB3	grey	Unassigned
APOA1	brown	M3
HK1	magenta	M9
TRIL	turquoise	M1
TAGLN	red	M6
SERPINC1	brown	M3
CACNA2D1	turquoise	M1
YIPF3	yellow	M4
TWSG1	turquoise	M1
KRT1	blue	M2
HS6ST1	blue	M2
AMPH	turquoise	M1
IFI30	blue	M2
CTSZ	pink	M8
RPS25	blue	M2
LECT2	blue	M2
DSC3	blue	M2
IGKC	brown	M3
NPTXR	turquoise	M1
IGLV1-40	brown	M3
ATF6B	turquoise	M1
DCD	grey	Unassigned
HSPA8	blue	M2
FBLN1	grey	Unassigned
IGHG3	yellow	M4
IGLV4-69	brown	M3
LRG1	brown	M3
EFEMP2	turquoise	M1
SLC3A2	yellow	M4
FGFR2	turquoise	M1
IGHV3-23	brown	M3
EXTL2	turquoise	M1
STIP1	grey	Unassigned
LRRC4B	turquoise	M1
TUBB	blue	M2
PTN	pink	M8
KRT1	blue	M2
LGALS3BP	black	M7
KRT14	turquoise	M1
NELL1	turquoise	M1
GOT2	turquoise	M1
CCT6A	yellow	M4
MEGF8	turquoise	M1
EPHA10	turquoise	M1
FMOD	black	M7
LAMB2	turquoise	M1
IGKV4-1	brown	M3
SCG2	turquoise	M1
APOL1	brown	M3
TRHDE	blue	M2
SLC12A5	turquoise	M1
TREM2	blue	M2
APOD	turquoise	M1
OMG	turquoise	M1
KRT14	yellow	M4
HIST1H4A	blue	M2
PCDHGC5	turquoise	M1
NEB	brown	M3
ENPP2	black	M7
JCHAIN	yellow	M4
PLA2G15	turquoise	M1
SELPLG	magenta	M9
CNTN2	turquoise	M1
GC	brown	M3
SLITRK4	turquoise	M1
SERPINF1	blue	M2
CALML3	yellow	M4
GALNT2	turquoise	M1
HSPE1	blue	M2
SFRP4	grey	Unassigned
HBB	grey	Unassigned
CA11	turquoise	M1
GGH	grey	Unassigned
CLMP	turquoise	M1
GRIA4	turquoise	M1
ADGRB1	turquoise	M1
RPS18	blue	M2
ACE	blue	M2
DAG1	yellow	M4
F13B	brown	M3
SIRPA	yellow	M4
X	turquoise	M1
IGFALS	brown	M3
TNFRSF21	yellow	M4
KIAA1549L	turquoise	M1
RNASET2	pink	M8
HLA-A	grey	Unassigned
HNRNPA2B1	blue	M2
CTAGE8	magenta	M9
HNRNPU	blue	M2
CHST14	blue	M2
HPX	turquoise	M1
SCGB1A1	green	M5
HLA-B	grey	Unassigned
DSC1	grey	Unassigned
FCGR2A	turquoise	M1
EEF1A2	blue	M2
NTRK3	turquoise	M1
CDC5L	brown	M3
CDH15	turquoise	M1
SMPDL3B	turquoise	M1
LAMP2	yellow	M4
IGLC7	brown	M3
CSF1	yellow	M4
CA3	grey	Unassigned
IGLV2-18	brown	M3
CADM1	turquoise	M1
GALNT16	turquoise	M1
EFEMP1	grey	Unassigned
TPM3	blue	M2
NTNG1	turquoise	M1
AKR1A1	blue	M2
SPOCK2	turquoise	M1
YWHAG	yellow	M4
ADRA1D	brown	M3
CRISPLD1	turquoise	M1
PGK1	blue	M2
RNASE2	turquoise	M1
EDN3	turquoise	M1
ABCA1	brown	M3
CLEC3B	magenta	M9
PRAP1	black	M7
SMOC1	turquoise	M1
IGHG1	brown	M3
C3AR1	turquoise	M1
SORL1	turquoise	M1
MAG	turquoise	M1
PRCP	pink	M8
DPP6	turquoise	M1
DCC	turquoise	M1
GABARAPL2	turquoise	M1
IGLC2	brown	M3
HEG1	turquoise	M1
AHCY	blue	M2
AMY2A	turquoise	M1
GASK1B	turquoise	M1
TMEM132D	turquoise	M1
LILRB4	turquoise	M1
TIMP2	black	M7
STMN1	yellow	M4
VIM	blue	M2
HIST1H2BK	blue	M2
ACYP2	turquoise	M1
DSC2	grey	Unassigned
AHSG	brown	M3
HAVCR2	turquoise	M1
EEF1A1	blue	M2
ROBO4	blue	M2
GDA	turquoise	M1
COTL1	yellow	M4
FAM19A5	grey	Unassigned
GALNS	blue	M2
RPLP2	blue	M2
AGRN	yellow	M4
SULF2	turquoise	M1
FUCA2	grey	Unassigned
CHRD	turquoise	M1
PDGFRB	turquoise	M1
SNRPD3	blue	M2
PROS1	yellow	M4
ADAMTS2	turquoise	M1
FUBP3	grey	Unassigned
TMED4	blue	M2
NDRG2	yellow	M4
CXADR	blue	M2
CHMP4A	black	M7
ADAM10	turquoise	M1
IGHV2-26	brown	M3
TGFBR3	turquoise	M1
DPEP2	blue	M2
IGLV1-36	yellow	M4
GAPDH	blue	M2
CA4	turquoise	M1
NXPH4	turquoise	M1
PLXDC1	turquoise	M1
LAMP5	turquoise	M1
NRXN2	turquoise	M1
ISLR	grey	Unassigned
DDR1	turquoise	M1
PCDH17	turquoise	M1
NRXN1	turquoise	M1
CALB1	grey	Unassigned
ACAN	red	M6
ATP1B1	turquoise	M1
IGHM	yellow	M4
MYH14	blue	M2
THY1	turquoise	M1
LYVE1	turquoise	M1
SCN3B	turquoise	M1
THBS1	grey	Unassigned
BTD	grey	Unassigned
SHISA6	yellow	M4
CNTFR	turquoise	M1
C1QTNF3	turquoise	M1
MST1	brown	M3
RBMX	turquoise	M1
CD109	blue	M2
IGHV4-28	brown	M3
TBCA	turquoise	M1
LFNG	turquoise	M1
AMY2A	turquoise	M1
DCHS1	turquoise	M1
COLEC12	turquoise	M1
PTPRN2	turquoise	M1
NELL2	turquoise	M1
CKB	yellow	M4
ATP5F1A	blue	M2
THBS2	purple	M10
INTS4	blue	M2
CEND1	turquoise	M1
RTN4R	turquoise	M1
TMEM25	turquoise	M1
SIAE	pink	M8
IGHA2	brown	M3
ADGRB2	turquoise	M1
GAS6	turquoise	M1
NME1	blue	M2
PHB2	blue	M2
IGKV1-16	brown	M3
SEMA4B	turquoise	M1
COL1A1	magenta	M9
CAMK2A	turquoise	M1
TMPRSS5	brown	M3
VWF	blue	M2
NOTCH2	yellow	M4
ORM1	blue	M2
CDK5RAP2	brown	M3
PCBP1	blue	M2
TUBA1B	blue	M2
ICAM5	turquoise	M1
SEMA3C	turquoise	M1
ARRB2	brown	M3
ADM	turquoise	M1
GPI	yellow	M4
FKBP1A	yellow	M4
S100A11	blue	M2
NCMAP	turquoise	M1
KRT10	blue	M2
HLA-A	grey	Unassigned
HYDIN	brown	M3
LRRTM2	turquoise	M1
IMPA1	turquoise	M1
IGLV7-43	brown	M3
RAB1A	blue	M2
CADM2	turquoise	M1
LRP8	turquoise	M1
ITM2C	turquoise	M1
CFH	turquoise	M1
SCN2B	turquoise	M1
KYNU	grey	Unassigned
ST3GAL6	blue	M2
IGHG4	yellow	M4
REG1A	yellow	M4
C4BPA	blue	M2
DGCR2	turquoise	M1
QDPR	turquoise	M1
IGKV2-24	brown	M3
TGFBI	green	M5
NLGN1	turquoise	M1
HNRNPA1	blue	M2
FCGBP	yellow	M4
EMILIN3	blue	M2
NSF	turquoise	M1
CD99L2	yellow	M4
POSTN	red	M6
NTM	yellow	M4
BACE1	turquoise	M1
PTPRF	turquoise	M1
CDH20	brown	M3
IGFBP4	magenta	M9
DPP10	turquoise	M1
SLC38A10	turquoise	M1
PAPLN	turquoise	M1
APOC3	brown	M3
PRDX2	turquoise	M1
IL18BP	yellow	M4
PTPRG	turquoise	M1
FSTL4	turquoise	M1
SORT1	turquoise	M1
CBR1	yellow	M4
IGHV6-1	brown	M3
ACP1	grey	Unassigned
IGKV2D-30	brown	M3
ACHE	blue	M2
IL6ST	turquoise	M1
FSTL4	turquoise	M1
NPTX2	turquoise	M1
SEMA7A	turquoise	M1
MYH9	blue	M2
IGHV1-46	brown	M3
NLGN2	turquoise	M1
CDH6	turquoise	M1
A2M	yellow	M4
ALCAM	yellow	M4
RTN4RL2	turquoise	M1
CCDC126	turquoise	M1
GALNT18	turquoise	M1
SERPINB1	grey	Unassigned
RPL13A	blue	M2
ALDOC	turquoise	M1
CPVL	black	M7
PIGR	blue	M2
RPL27	blue	M2
SIGLEC14	red	M6
SPINT2	yellow	M4
IGHA1	brown	M3
CFL1	blue	M2
C1QB	red	M6
FBLN7	turquoise	M1
KRT35	green	M5
MMP14	grey	Unassigned
LINGO1	turquoise	M1
CRYM	turquoise	M1
GINM1	blue	M2
SLC39A10	turquoise	M1
CA10	turquoise	M1
GPR37	yellow	M4
SAA4	brown	M3
FURIN	turquoise	M1
NPY	turquoise	M1
MMRN2	turquoise	M1
EXOC3L4	black	M7
NRP1	turquoise	M1
EXOC5	turquoise	M1
SGSM3	black	M7
NENF	yellow	M4
ASAH1	pink	M8
PTPRJ	turquoise	M1
SFRP2	turquoise	M1
PDGFB	turquoise	M1
CORO1A	turquoise	M1
EPHB6	turquoise	M1
PIK3IP1	yellow	M4
SERPING1	brown	M3
CSF1R	yellow	M4
NTRK2	turquoise	M1
IGFBP6	turquoise	M1
TK2	turquoise	M1
SORCS3	turquoise	M1
WBP2	turquoise	M1
RPL13	blue	M2
NRXN3	turquoise	M1
EPHA4	turquoise	M1
GFAP	blue	M2
NRXN1	turquoise	M1
NLGN1	turquoise	M1
TPBG	turquoise	M1
UBQLN2	turquoise	M1
EPHA5	turquoise	M1
DNER	turquoise	M1
PDIA6	brown	M3
CTSC	yellow	M4
MDGA2	turquoise	M1
FKBP2	brown	M3
VWA7	turquoise	M1
VSTM2A	turquoise	M1
NRXN2	turquoise	M1
HBA1	grey	Unassigned
DPP10	turquoise	M1
MARCKSL1	brown	M3
MGAT1	turquoise	M1
GRIA2	turquoise	M1
PTBP1	blue	M2
ATP6AP2	turquoise	M1
TIMP4	turquoise	M1
KCNS1	turquoise	M1
MOG	turquoise	M1
NEFH	blue	M2
TXNDC17	yellow	M4
IGKV3-20	brown	M3
IGHV2-70	blue	M2
F12	brown	M3
ACVR1B	turquoise	M1
EPHA4	turquoise	M1
ALDOA	yellow	M4
ATP1A1	brown	M3
NRXN1	turquoise	M1
HP	brown	M3
CLSTN2	turquoise	M1
HSP90AA1	blue	M2
CNTN6	turquoise	M1
AXL	turquoise	M1
HPRT1	turquoise	M1
SOD3	blue	M2
LAIR1	yellow	M4
CAMK2B	turquoise	M1
ANGPTL7	yellow	M4
ADAM11	blue	M2
C6	brown	M3
SEMA6B	blue	M2
HSPA2	turquoise	M1
YWHAB	blue	M2
MFAP4	blue	M2
FAM171A1	blue	M2
CANT1	turquoise	M1
NFASC	turquoise	M1
IGKV3-20	brown	M3
LAYN	turquoise	M1
IGLV10-54	yellow	M4
NECTIN1	turquoise	M1
LMNA	blue	M2
C1QC	red	M6
ITIH5	grey	Unassigned
APOA2	brown	M3
UBE2N	yellow	M4
PMCH	turquoise	M1
PCSK1	turquoise	M1
CPM	turquoise	M1
JAM2	turquoise	M1
GALNT1	turquoise	M1
EPHA7	turquoise	M1
EPHA6	turquoise	M1
XYLT1	turquoise	M1
MYL1	blue	M2
APOF	brown	M3
HIST1H1C	blue	M2
PCDH1	turquoise	M1
KRT10	blue	M2
PLXNA1	turquoise	M1
LAMA2	blue	M2
RAN	blue	M2
PDYN	turquoise	M1
RELN	turquoise	M1
SCN4B	turquoise	M1
RPS5	blue	M2
NEGR1	turquoise	M1
NRXN1	turquoise	M1
UNC5B	turquoise	M1
FLNA	red	M6
ANP32A	blue	M2
NPTX1	turquoise	M1
GLG1	blue	M2
LAMA5	yellow	M4
IL1RAPL1	turquoise	M1
CP	brown	M3
GALNT17	turquoise	M1
PRRG1	grey	Unassigned
HBB	grey	Unassigned
A2M	grey	Unassigned
MELTF	blue	M2
USP37	blue	M2
ICAM2	blue	M2
EPDR1	turquoise	M1
PCDHGC3	turquoise	M1
ICOSLG	yellow	M4
MGAT2	turquoise	M1
AK1	magenta	M9
COL12A1	grey	Unassigned
CEMIP	blue	M2
VAPA	blue	M2
IGFBP7	black	M7
SYT11	turquoise	M1
MAN1B1	blue	M2
NCL	blue	M2
WDR1	grey	Unassigned
TNC	blue	M2
KRT10	grey	Unassigned
CFH	brown	M3
GNS	pink	M8
VWC2	turquoise	M1
LMAN1	turquoise	M1
MANEAL	turquoise	M1
CTHRC1	blue	M2
SPP1	yellow	M4
PTPRN	turquoise	M1
LCP1	blue	M2
UNC5D	turquoise	M1
VGF	turquoise	M1
NRXN3	turquoise	M1
FSTL1	black	M7
ARHGDIB	blue	M2
PLG	brown	M3
FKRP	turquoise	M1
COMP	red	M6
SORCS1	turquoise	M1
HIST1H2AG	blue	M2
FXYD6	turquoise	M1
LYZ	turquoise	M1
ITGA7	turquoise	M1
GM2A	yellow	M4
ADGRL1	turquoise	M1
VASN	turquoise	M1
CACNA1C	grey	Unassigned
PIGO	turquoise	M1
FABP5	yellow	M4
PAM	turquoise	M1
MAP1LC3B	turquoise	M1
MSLN	turquoise	M1
MRC1	turquoise	M1
RPL35	blue	M2
QSOX1	yellow	M4
RPS23	blue	M2
SPINT1	turquoise	M1
TXNDC5	yellow	M4
B4GALNT1	turquoise	M1
IGHG2	turquoise	M1
PAPPA2	blue	M2
SERBP1	turquoise	M1
MCAM	yellow	M4
SEMA3B	grey	Unassigned
KNG1	brown	M3
CNR1	turquoise	M1
PCDHB16	blue	M2
CDH10	turquoise	M1
HRNR	blue	M2
B3GAT3	turquoise	M1
RPL28	blue	M2
HP	brown	M3
SLC24A2	grey	Unassigned
FGA	brown	M3
MAN1C1	turquoise	M1
ECM1	yellow	M4
ZNF469	grey	Unassigned
HAGH	turquoise	M1
OXT	turquoise	M1
CACHD1	turquoise	M1
HSP90AB1	blue	M2
ADGRG1	blue	M2
VNN1	brown	M3
SH3BGRL	yellow	M4
CDH7	blue	M2
MYDGF	turquoise	M1
EFNB3	turquoise	M1
CASC4	turquoise	M1
GALNT10	turquoise	M1
KIT	turquoise	M1
BCAM	turquoise	M1
IGHV3-15	brown	M3
NDRG4	turquoise	M1
CFHR2	brown	M3
SKIV2L	blue	M2
PBXIP1	turquoise	M1
FSCN1	blue	M2
A1BG	brown	M3
SELENBP1	yellow	M4
JAML	turquoise	M1
DNAJC3	yellow	M4
U2AF2	blue	M2
MANSC1	turquoise	M1
RGMA	turquoise	M1
B3GNT2	turquoise	M1
GGT7	turquoise	M1
CHST8	turquoise	M1
ESAM	turquoise	M1
SLC39A6	grey	Unassigned
LRRC4	turquoise	M1
MATN2	turquoise	M1
IGHA1	brown	M3
LGALS1	blue	M2
WDHD1	brown	M3
KRT6A	brown	M3
CTSH	grey	Unassigned
ADGRB3	turquoise	M1
CDH13	turquoise	M1
SERPINF2	brown	M3
MRC2	turquoise	M1
CBLN4	blue	M2

## Sheet: enrichment_results_M1
geneSet	description	link	size	overlap	expect	enrichmentRatio	pValue	FDR	overlapId	database	userId
GO:0016021	integral component of membrane	http://amigo.geneontology.org/amigo/term/GO:0016021	487	306	194.368	1.57433	0	0	20;91;102;361;476;477;481;482;537;558;575;576;577;682;719;745;780;781;801;1002;1004;1006;1008;1009;1013;1016;1188;1268;1271;1362;1388;1438;1464;1630;1804;1901;1947;1948;1949;1952;1954;1956;2043;2044;2045;2051;2066;2135;2196;2212;2217;2261;2263;2583;2589;2590;2686;2891;2893;3306;3482;3547;3572;3679;3787;3815;3897;3916;3955;3998;4035;4059;4099;4121;4122;4124;4245;4247;4340;4345;4360;4756;4854;4897;…	geneontology_Cellular_Component	SYT4;PTPRM;NPDC1;NRP2;CDH20;PLEKHB1;ADAM28;HS6ST3;FRRS1L;FGFR3;BTN2A1;TPST1;MYRF;NCSTN;CDH22;ST8SIA5;LAMP1;ADAM23;HSPA2;NAGPA;BSG;TMEM132C;ISLR2;GALNT6;VAMP1;DIPK1C;CACNA2D2;LRP1B;QSOX2;OLFM2;FCGRT;LRP1;CALM1;SEZ6L;LRRN1;FUT11;SLITRK3;CNTNAP5;NECTIN3;NEO1;SORCS2;GALNT13;GALNT1;FLRT1;IGF2R;HS6ST1;ADAM17;AQP4;PLD4;ATRNL1;WSCD1;NRXN3;ABCA2;CSPG4;PCDH10;ENPP5;SEMA4D;GPR180;CHL1;CDH18;FAM174A;CLSTN3;S…
GO:0031226	intrinsic component of plasma membrane	http://amigo.geneontology.org/amigo/term/GO:0031226	242	160	96.5854	1.65657	0	0	91;419;476;477;481;482;558;575;576;577;682;719;762;780;801;966;1002;1008;1188;1268;1271;1438;1464;1630;1804;1901;1942;1944;1946;1947;1948;1949;1956;2043;2044;2045;2051;2066;2261;2263;2817;2891;2893;3482;3572;3679;3787;3815;3916;4035;4059;4099;4345;4360;4756;4897;4915;4916;5097;5098;5099;5100;5101;5159;5361;5365;5789;5792;5793;5795;5796;5797;5799;5818;6091;6327;6330;6653;6843;6868;6900;7049;7070;7…	geneontology_Cellular_Component	PTPRM;NRP2;FGFR3;BTN2A1;EFNA5;NCSTN;LAMP1;ADAM23;BSG;VAMP1;CD59;OLFM2;LRP1;CALM1;SLITRK3;NECTIN3;NEO1;RTN4RL1;FLRT1;IGF2R;HS6ST1;ADAM17;NRXN3;CSPG4;PCDH10;SEMA4D;CNTN5;CLSTN3;SHISA7;C1QTNF1;CALY;CLCNKB;GPC1;PTPRD;PCDH9;ROBO1;ATP1A1;IGSF21;CDH10;NPTN;ATP1B2;PRRT1;PCDHAC2;EFNA1;SEMA6D;PCDH19;PTPRT;MDGA1;PLXNB3;DCBLD2;ART3;RTBDN;SYT7;ATP1A2;EFNB1;NRXN1;PCDH7;SEMA6A;PLXNB2;EFNB2;NRCAM;SEMA3G;EGFR;ADG…
GO:0005887	integral component of plasma membrane	http://amigo.geneontology.org/amigo/term/GO:0005887	217	143	86.6075	1.65113	0	0	91;476;477;481;482;558;575;576;577;682;719;780;801;1002;1008;1188;1268;1271;1438;1464;1630;1804;1947;1948;1949;1956;2043;2044;2045;2051;2066;2261;2263;2891;2893;3482;3572;3679;3787;3815;3916;4035;4059;4099;4345;4360;4756;4897;4915;4916;5097;5098;5099;5100;5101;5159;5361;5365;5789;5792;5793;5795;5796;5797;5799;5818;6091;6327;6330;6653;6843;6868;6900;7049;7070;7087;7162;7301;8482;8745;8828;8829;891…	geneontology_Cellular_Component	PTPRM;NRP2;FGFR3;BTN2A1;NCSTN;LAMP1;ADAM23;BSG;VAMP1;OLFM2;LRP1;CALM1;SLITRK3;NECTIN3;NEO1;FLRT1;IGF2R;HS6ST1;ADAM17;NRXN3;CSPG4;PCDH10;SEMA4D;CLSTN3;SHISA7;C1QTNF1;CALY;CLCNKB;PTPRD;PCDH9;ROBO1;ATP1A1;CDH10;NPTN;ATP1B2;PRRT1;PCDHAC2;SEMA6D;PCDH19;PTPRT;PLXNB3;DCBLD2;SYT7;ATP1A2;EFNB1;NRXN1;PCDH7;SEMA6A;PLXNB2;EFNB2;NRCAM;SEMA3G;EGFR;ADGRL3;AJAP1;PTPRK;SGCE;SLITRK1;CD200;CNTNAP4;CDH4;TYRO3;PCDHGA…
GO:0007399	nervous system development	http://amigo.geneontology.org/amigo/term/GO:0007399	341	198	136.098	1.45484	3.33067e-15	2.21573e-12	91;102;133;347;558;575;576;577;627;682;745;780;801;815;816;885;1002;1009;1268;1271;1463;1464;1620;1630;1901;1908;1942;1944;1946;1947;1948;1949;1952;1954;1956;2043;2044;2045;2066;2263;2581;2596;2621;2674;2675;2817;2885;2937;3251;3572;3815;3897;3913;4035;4062;4099;4124;4147;4340;4504;4745;4756;4852;4854;4884;4885;4897;4900;4915;4916;4974;4978;5020;5066;5067;5097;5121;5126;5270;5361;5365;5649;5789;5…	geneontology_Biological_Process	UCHL1;SYT4;PTPRM;MT3;NRP2;GFRA1;SCRG1;EFNA5;MYRF;CDH22;ADAM23;GALC;PCP4;BSG;ISLR2;CAMK2A;CCK;NRGN;LRP1;CALM1;SEZ6L;LRRN1;SERPINE2;SLITRK3;NCAN;NEO1;RTN4RL1;BRINP1;SDF4;FLRT1;GRB2;LAMC3;HS6ST1;NRXN3;SPOCK1;CSPG4;SEMA4D;GSS;CNTN5;CHL1;UBE2V2;CLSTN3;TNFRSF12A;NOTCH3;DISP3;SEZ6;GLDN;UNC5C;GPC1;OPCML;PTPRD;ROBO1;BASP1;CDH11;CNTN4;IGSF21;NPTN;CNTN3;LGI1;PCDHAC2;EFNA1;CELSR2;GFRA2;SEMA6D;PCDH19;SLITRK5;…
GO:0048812	neuron projection morphogenesis	http://amigo.geneontology.org/amigo/term/GO:0048812	132	94	52.6829	1.78426	1.79856e-14	9.57194e-12	102;575;577;627;682;780;815;816;885;1002;1009;1630;1942;1944;1946;1947;1948;1949;1952;1954;1956;2043;2044;2045;2263;2596;2674;2675;2817;2885;3251;3897;3913;4099;4147;4504;4756;4884;4897;4915;4916;4974;5361;5365;5649;5789;5797;5818;6091;6092;6860;6900;7070;7345;7804;8482;8633;8828;8829;9211;9369;9378;10439;10507;10509;10512;10678;10752;11141;22854;22865;22871;23105;23114;23654;23769;26047;26050;27…	geneontology_Biological_Process	UCHL1;SYT4;PTPRM;MT3;NRP2;GFRA1;EFNA5;BSG;ISLR2;CAMK2A;CCK;SLITRK3;NEO1;FLRT1;GRB2;NRXN3;SEMA4D;CHL1;TNFRSF12A;UNC5C;GPC1;PTPRD;ROBO1;CDH11;CNTN4;NPTN;LGI1;EFNA1;CELSR2;GFRA2;SEMA6D;SLITRK5;PLXNB3;DRAXIN;EFNB1;NRXN1;TMEM108;SEMA6A;PLXNB2;ROBO2;EFNB2;OLFM1;GAP43;NRCAM;SEMA3G;EGFR;EFNA3;BDNF;SLITRK1;CDH4;CNTNAP2;L1CAM;FGFR2;MEGF8;LAMB2;OMG;CNTN2;SLITRK4;ADGRB1;NTRK3;NTNG1;MAG;DCC;ADAM10;DDR1;THY1;R…
GO:0044459	plasma membrane part	http://amigo.geneontology.org/amigo/term/GO:0044459	363	206	144.878	1.42189	2.28706e-14	1.01431e-11	20;91;102;163;273;361;419;476;477;481;482;558;575;576;577;682;719;762;770;780;781;801;815;966;1002;1004;1006;1008;1009;1012;1013;1016;1188;1268;1271;1438;1464;1630;1804;1901;1942;1944;1946;1947;1948;1949;1956;2043;2044;2045;2051;2066;2261;2263;2596;2674;2675;2806;2817;2885;2891;2893;3306;3482;3572;3679;3787;3815;3916;4035;4059;4099;4240;4340;4345;4360;4756;4885;4897;4900;4915;4916;5097;5098;5099;…	geneontology_Cellular_Component	PTPRM;NRP2;CDH20;GFRA1;MFGE8;FGFR3;BTN2A1;EFNA5;NCSTN;CDH22;LAMP1;ADAM23;HSPA2;BSG;VAMP1;CACNA2D2;CD59;CAMK2A;OLFM2;NRGN;LRP1;CALM1;SERPINE2;SLITRK3;NECTIN3;NEO1;RTN4RL1;FLRT1;IGF2R;GRB2;HS6ST1;ADAM17;AQP4;NRXN3;ABCA2;CSPG4;PCDH10;SEMA4D;GABARAPL1;CNTN5;CDH18;CLSTN3;SHISA7;C1QTNF1;CALY;CLCNKB;GPC1;PTPRD;PCDH9;ROBO1;ATP1A1;CDH8;CDH11;IGSF21;CDH10;NPTN;CACNA2D3;ATP1B2;CACNA2D1;PRRT1;PCDHAC2;EFNA1;G…
GO:0048858	cell projection morphogenesis	http://amigo.geneontology.org/amigo/term/GO:0048858	134	94	53.4812	1.75763	8.37108e-14	2.72452e-11	102;575;577;627;682;780;815;816;885;1002;1009;1630;1942;1944;1946;1947;1948;1949;1952;1954;1956;2043;2044;2045;2263;2596;2674;2675;2817;2885;3251;3897;3913;4099;4147;4504;4756;4884;4897;4915;4916;4974;5361;5365;5649;5789;5797;5818;6091;6092;6860;6900;7070;7345;7804;8482;8633;8828;8829;9211;9369;9378;10439;10507;10509;10512;10678;10752;11141;22854;22865;22871;23105;23114;23654;23769;26047;26050;27…	geneontology_Biological_Process	UCHL1;SYT4;PTPRM;MT3;NRP2;GFRA1;EFNA5;BSG;ISLR2;CAMK2A;CCK;SLITRK3;NEO1;FLRT1;GRB2;NRXN3;SEMA4D;CHL1;TNFRSF12A;UNC5C;GPC1;PTPRD;ROBO1;CDH11;CNTN4;NPTN;LGI1;EFNA1;CELSR2;GFRA2;SEMA6D;SLITRK5;PLXNB3;DRAXIN;EFNB1;NRXN1;TMEM108;SEMA6A;PLXNB2;ROBO2;EFNB2;OLFM1;GAP43;NRCAM;SEMA3G;EGFR;EFNA3;BDNF;SLITRK1;CDH4;CNTNAP2;L1CAM;FGFR2;MEGF8;LAMB2;OMG;CNTN2;SLITRK4;ADGRB1;NTRK3;NTNG1;MAG;DCC;ADAM10;DDR1;THY1;R…
GO:0120039	plasma membrane bounded cell projection morphogenesis	http://amigo.geneontology.org/amigo/term/GO:0120039	134	94	53.4812	1.75763	8.37108e-14	2.72452e-11	102;575;577;627;682;780;815;816;885;1002;1009;1630;1942;1944;1946;1947;1948;1949;1952;1954;1956;2043;2044;2045;2263;2596;2674;2675;2817;2885;3251;3897;3913;4099;4147;4504;4756;4884;4897;4915;4916;4974;5361;5365;5649;5789;5797;5818;6091;6092;6860;6900;7070;7345;7804;8482;8633;8828;8829;9211;9369;9378;10439;10507;10509;10512;10678;10752;11141;22854;22865;22871;23105;23114;23654;23769;26047;26050;27…	geneontology_Biological_Process	UCHL1;SYT4;PTPRM;MT3;NRP2;GFRA1;EFNA5;BSG;ISLR2;CAMK2A;CCK;SLITRK3;NEO1;FLRT1;GRB2;NRXN3;SEMA4D;CHL1;TNFRSF12A;UNC5C;GPC1;PTPRD;ROBO1;CDH11;CNTN4;NPTN;LGI1;EFNA1;CELSR2;GFRA2;SEMA6D;SLITRK5;PLXNB3;DRAXIN;EFNB1;NRXN1;TMEM108;SEMA6A;PLXNB2;ROBO2;EFNB2;OLFM1;GAP43;NRCAM;SEMA3G;EGFR;EFNA3;BDNF;SLITRK1;CDH4;CNTNAP2;L1CAM;FGFR2;MEGF8;LAMB2;OMG;CNTN2;SLITRK4;ADGRB1;NTRK3;NTNG1;MAG;DCC;ADAM10;DDR1;THY1;R…
GO:0032990	cell part morphogenesis	http://amigo.geneontology.org/amigo/term/GO:0032990	136	95	54.2794	1.7502	9.21485e-14	2.72452e-11	102;575;577;627;682;780;815;816;885;1002;1009;1630;1942;1944;1946;1947;1948;1949;1952;1954;1956;2043;2044;2045;2263;2596;2674;2675;2817;2885;3251;3897;3913;4099;4147;4504;4756;4884;4897;4915;4916;4974;5361;5365;5649;5789;5797;5818;5819;6091;6092;6860;6900;7070;7345;7804;8482;8633;8828;8829;9211;9369;9378;10439;10507;10509;10512;10678;10752;11141;22854;22865;22871;23105;23114;23654;23769;26047;260…	geneontology_Biological_Process	UCHL1;SYT4;PTPRM;MT3;NRP2;GFRA1;EFNA5;BSG;ISLR2;CAMK2A;CCK;SLITRK3;NEO1;FLRT1;GRB2;NRXN3;SEMA4D;CHL1;TNFRSF12A;UNC5C;GPC1;PTPRD;ROBO1;CDH11;CNTN4;NPTN;LGI1;EFNA1;CELSR2;GFRA2;SEMA6D;NECTIN2;SLITRK5;PLXNB3;DRAXIN;EFNB1;NRXN1;TMEM108;SEMA6A;PLXNB2;ROBO2;EFNB2;OLFM1;GAP43;NRCAM;SEMA3G;EGFR;EFNA3;BDNF;SLITRK1;CDH4;CNTNAP2;L1CAM;FGFR2;MEGF8;LAMB2;OMG;CNTN2;SLITRK4;ADGRB1;NTRK3;NTNG1;MAG;DCC;ADAM10;DDR…
GO:0048667	cell morphogenesis involved in neuron differentiation	http://amigo.geneontology.org/amigo/term/GO:0048667	124	88	49.49	1.77814	2.04725e-13	5.44774e-11	102;575;577;627;682;815;816;885;1002;1009;1630;1942;1944;1946;1947;1948;1949;1952;1954;2043;2044;2045;2263;2596;2674;2675;2817;2885;3251;3897;3913;4099;4147;4504;4756;4884;4897;4915;4916;4974;5361;5365;5649;5789;5797;5818;6091;6092;6900;7070;7345;7804;8482;8633;8828;8829;9211;9369;9378;10439;10507;10509;10512;10678;10752;11141;22854;22865;22871;23105;23114;23654;26050;27020;27255;51330;56920;5755…	geneontology_Biological_Process	UCHL1;PTPRM;MT3;NRP2;GFRA1;EFNA5;BSG;ISLR2;CAMK2A;CCK;SLITRK3;NEO1;GRB2;NRXN3;SEMA4D;CHL1;TNFRSF12A;UNC5C;GPC1;PTPRD;ROBO1;CDH11;CNTN4;NPTN;LGI1;EFNA1;CELSR2;GFRA2;SEMA6D;SLITRK5;PLXNB3;DRAXIN;EFNB1;NRXN1;SEMA6A;PLXNB2;ROBO2;EFNB2;OLFM1;GAP43;NRCAM;SEMA3G;EFNA3;BDNF;SLITRK1;CDH4;L1CAM;FGFR2;MEGF8;LAMB2;OMG;CNTN2;SLITRK4;ADGRB1;NTRK3;NTNG1;MAG;DCC;ADAM10;THY1;RTN4R;SEMA4B;SEMA3C;LRP8;NLGN1;FSTL4;S…
GO:0038023	signaling receptor activity	http://amigo.geneontology.org/amigo/term/GO:0038023	137	94	54.6785	1.71914	7.42961e-13	1.79729e-10	91;558;575;576;577;719;780;1268;1271;1438;1630;1901;1944;1949;1952;1956;2043;2044;2045;2051;2066;2261;2263;2674;2675;2891;2893;3482;3547;3572;3815;3897;4035;4059;4360;4756;4852;4854;4915;4916;5159;5361;5365;5789;5792;5793;5796;5797;5799;5801;5818;5819;6091;6092;6272;6653;7049;7301;7804;8633;8828;8829;9369;9378;9379;9902;10159;10507;10894;11006;11122;22859;22871;22986;23284;23654;25945;56963;57512…	geneontology_Molecular_Function	PTPRM;NRP2;GFRA1;FGFR3;LRP1;NECTIN3;NEO1;RTN4RL1;SORCS2;IGF2R;NRXN3;SEMA4D;NOTCH3;IGSF1;UNC5C;PTPRD;ROBO1;IGSF21;CELSR2;GFRA2;NECTIN2;PTPRT;PLXNB3;NRXN2;GPR158;RTBDN;PTPRR;NRXN1;PLXNB2;ROBO2;EGFR;ADGRL3;EFNA3;PTPRK;SORCS1;S1PR1;TYRO3;L1CAM;CSF2RA;RGMB;ERBB4;FGFR2;EPHA10;GRIA4;ADGRB1;NTRK3;C3AR1;SORL1;DCC;LILRB4;PDGFRB;TGFBR3;DDR1;LYVE1;CNTFR;COLEC12;PTPRN2;RTN4R;ADGRB2;LRP8;NLGN1;PTPRF;PTPRG;SORT…
GO:0048699	generation of neurons	http://amigo.geneontology.org/amigo/term/GO:0048699	234	142	93.3925	1.52047	1.36469e-12	3.02619e-10	102;133;347;558;575;577;627;682;780;815;816;885;1002;1009;1268;1620;1630;1901;1908;1942;1944;1946;1947;1948;1949;1952;1954;1956;2043;2044;2045;2066;2263;2596;2621;2674;2675;2817;2885;3251;3572;3815;3897;3913;4035;4099;4124;4147;4504;4756;4852;4854;4884;4885;4897;4915;4916;4974;4978;5121;5270;5361;5365;5649;5789;5792;5793;5796;5797;5818;6091;6092;6423;6653;6692;6695;6860;6900;7070;7336;7345;7804;8…	geneontology_Biological_Process	UCHL1;SYT4;PTPRM;MT3;NRP2;GFRA1;EFNA5;PCP4;BSG;ISLR2;CAMK2A;CCK;LRP1;SERPINE2;SLITRK3;NEO1;RTN4RL1;BRINP1;FLRT1;GRB2;HS6ST1;NRXN3;SPOCK1;SEMA4D;CHL1;UBE2V2;TNFRSF12A;NOTCH3;DISP3;SEZ6;GLDN;UNC5C;GPC1;OPCML;PTPRD;ROBO1;CDH11;CNTN4;NPTN;LGI1;EFNA1;CELSR2;GFRA2;SEMA6D;SLITRK5;MDGA1;PLXNB3;DRAXIN;KIAA0319;EFNB1;NRXN1;TMEM108;SEMA6A;PLXNB2;ROBO2;EFNB2;OLFM1;GAP43;MAN2A1;NRCAM;SEMA3G;EGFR;ADGRL3;EFNA3;…
GO:0060089	molecular transducer activity	http://amigo.geneontology.org/amigo/term/GO:0060089	138	94	55.0776	1.70668	1.48814e-12	3.04611e-10	91;558;575;576;577;719;780;1268;1271;1438;1630;1901;1944;1949;1952;1956;2043;2044;2045;2051;2066;2261;2263;2674;2675;2891;2893;3482;3547;3572;3815;3897;4035;4059;4360;4756;4852;4854;4915;4916;5159;5361;5365;5789;5792;5793;5796;5797;5799;5801;5818;5819;6091;6092;6272;6653;7049;7301;7804;8633;8828;8829;9369;9378;9379;9902;10159;10507;10894;11006;11122;22859;22871;22986;23284;23654;25945;56963;57512…	geneontology_Molecular_Function	PTPRM;NRP2;GFRA1;FGFR3;LRP1;NECTIN3;NEO1;RTN4RL1;SORCS2;IGF2R;NRXN3;SEMA4D;NOTCH3;IGSF1;UNC5C;PTPRD;ROBO1;IGSF21;CELSR2;GFRA2;NECTIN2;PTPRT;PLXNB3;NRXN2;GPR158;RTBDN;PTPRR;NRXN1;PLXNB2;ROBO2;EGFR;ADGRL3;EFNA3;PTPRK;SORCS1;S1PR1;TYRO3;L1CAM;CSF2RA;RGMB;ERBB4;FGFR2;EPHA10;GRIA4;ADGRB1;NTRK3;C3AR1;SORL1;DCC;LILRB4;PDGFRB;TGFBR3;DDR1;LYVE1;CNTFR;COLEC12;PTPRN2;RTN4R;ADGRB2;LRP8;NLGN1;PTPRF;PTPRG;SORT…
GO:0030182	neuron differentiation	http://amigo.geneontology.org/amigo/term/GO:0030182	216	132	86.2084	1.53117	5.46052e-12	1.03789e-09	102;133;347;575;577;627;682;780;815;816;885;1002;1009;1268;1620;1630;1901;1908;1942;1944;1946;1947;1948;1949;1952;1954;1956;2043;2044;2045;2066;2263;2596;2674;2675;2817;2885;3251;3897;3913;4035;4099;4147;4504;4756;4852;4854;4884;4885;4897;4915;4916;4974;4978;5121;5361;5365;5649;5789;5792;5793;5796;5797;5818;6091;6092;6423;6695;6860;6900;7070;7336;7345;7804;8482;8633;8828;8829;9211;9369;9378;9394;…	geneontology_Biological_Process	UCHL1;SYT4;PTPRM;MT3;NRP2;GFRA1;EFNA5;PCP4;BSG;ISLR2;CAMK2A;CCK;LRP1;SLITRK3;NEO1;RTN4RL1;BRINP1;FLRT1;GRB2;HS6ST1;NRXN3;SPOCK1;SEMA4D;CHL1;UBE2V2;TNFRSF12A;NOTCH3;DISP3;SEZ6;GLDN;UNC5C;GPC1;OPCML;PTPRD;ROBO1;CDH11;CNTN4;NPTN;LGI1;EFNA1;CELSR2;GFRA2;SEMA6D;SLITRK5;MDGA1;PLXNB3;DRAXIN;KIAA0319;EFNB1;NRXN1;TMEM108;SEMA6A;PLXNB2;ROBO2;EFNB2;OLFM1;GAP43;NRCAM;SEMA3G;EGFR;EFNA3;BDNF;PTPRK;SLITRK1;FAIM…
GO:0022008	neurogenesis	http://amigo.geneontology.org/amigo/term/GO:0022008	250	148	99.7783	1.48329	6.90847e-12	1.22556e-09	102;133;347;558;575;577;627;682;745;780;815;816;885;1002;1009;1268;1464;1620;1630;1901;1908;1942;1944;1946;1947;1948;1949;1952;1954;1956;2043;2044;2045;2066;2263;2596;2621;2674;2675;2817;2885;3251;3572;3815;3897;3913;4035;4099;4124;4147;4504;4756;4852;4854;4884;4885;4897;4915;4916;4974;4978;5121;5270;5361;5365;5649;5789;5792;5793;5796;5797;5818;6091;6092;6423;6653;6692;6695;6860;6900;7070;7336;73…	geneontology_Biological_Process	UCHL1;SYT4;PTPRM;MT3;NRP2;GFRA1;EFNA5;MYRF;PCP4;BSG;ISLR2;CAMK2A;CCK;LRP1;SERPINE2;SLITRK3;NEO1;RTN4RL1;BRINP1;FLRT1;GRB2;LAMC3;HS6ST1;NRXN3;SPOCK1;CSPG4;SEMA4D;CHL1;UBE2V2;TNFRSF12A;NOTCH3;DISP3;SEZ6;GLDN;UNC5C;GPC1;OPCML;PTPRD;ROBO1;CDH11;CNTN4;NPTN;LGI1;EFNA1;CELSR2;GFRA2;SEMA6D;SLITRK5;MDGA1;PLXNB3;DRAXIN;KIAA0319;EFNB1;NRXN1;TMEM108;SEMA6A;PLXNB2;ROBO2;EFNB2;OLFM1;GAP43;MAN2A1;NRCAM;SEMA3G;E…
GO:0004888	transmembrane signaling receptor activity	http://amigo.geneontology.org/amigo/term/GO:0004888	103	74	41.1086	1.80011	8.70892e-12	1.4484e-09	91;558;575;576;577;719;780;1268;1271;1438;1630;1901;1944;1949;1952;1956;2043;2044;2045;2051;2066;2261;2263;2674;2675;2891;2893;3482;3572;3815;3897;4059;4360;4852;4915;4916;5159;5361;5365;5789;5792;5793;5796;5797;5799;5801;6091;6092;6272;6653;7049;7301;7804;8633;8828;8829;9379;9902;10507;10894;11122;22859;22986;23284;23654;57512;57537;65078;92737;114815;137970;219699;284656;285220	geneontology_Molecular_Function	PTPRM;NRP2;GFRA1;FGFR3;SORCS2;IGF2R;SEMA4D;UNC5C;PTPRD;ROBO1;CELSR2;GFRA2;PTPRT;PLXNB3;NRXN2;GPR158;PTPRR;PLXNB2;ROBO2;EGFR;ADGRL3;EFNA3;PTPRK;SORCS1;S1PR1;TYRO3;L1CAM;CSF2RA;ERBB4;FGFR2;EPHA10;GRIA4;ADGRB1;NTRK3;C3AR1;SORL1;DCC;PDGFRB;TGFBR3;DDR1;LYVE1;CNTFR;PTPRN2;RTN4R;ADGRB2;LRP8;PTPRF;PTPRG;SORT1;IL6ST;NPY;NRP1;EPHB6;NTRK2;SORCS3;EPHA4;EPHA5;DNER;GRIA2;ACVR1B;AXL;EPHA7;EPHA6;PLXNA1;UNC5B;UNC…
GO:0099240	intrinsic component of synaptic membrane	http://amigo.geneontology.org/amigo/term/GO:0099240	47	41	18.7583	2.1857	1.13333e-11	1.77399e-09	1008;1268;1630;1948;1949;2043;2045;2066;4897;4916;5100;5818;6900;8745;8828;8829;9066;9378;9746;22854;22865;22871;22986;23208;23385;25945;26045;27020;27253;27255;53616;53826;53942;57555;64084;64101;80863;85445;94030;114798;729956	geneontology_Cellular_Component	NRP2;NCSTN;ADAM23;SLITRK3;NECTIN3;CNTN5;CLSTN3;SHISA7;CDH10;NPTN;PRRT1;SYT7;NRXN1;EFNB2;NRCAM;SLITRK1;CNTNAP4;ADAM22;ERBB4;PCDH8;LRRC4B;CNTN2;NTRK3;NTNG1;DCC;PCDH17;LRRTM2;NLGN1;NLGN2;NRP1;SORCS3;EPHA4;CLSTN2;CNTN6;NECTIN1;EPHA7;SYT11;FXYD6;CNR1;EFNB3;LRRC4
GO:0061564	axon development	http://amigo.geneontology.org/amigo/term/GO:0061564	124	85	49.49	1.71752	1.27826e-11	1.7981e-09	347;575;627;682;780;885;1002;1009;1268;1630;1942;1944;1946;1947;1948;1949;1954;2043;2044;2045;2263;2596;2674;2675;2817;2885;3897;3913;4099;4147;4504;4756;4884;4897;4915;4916;4974;5361;5365;5649;5792;5797;5818;6091;6092;6900;7070;7345;8482;8633;8828;8829;9211;9369;9378;10439;10507;10509;10512;10678;10752;22854;22865;23105;23114;23654;26050;27020;27255;51330;56920;56963;57556;57611;65078;80031;8489…	geneontology_Biological_Process	UCHL1;PTPRM;MT3;NRP2;GFRA1;EFNA5;BSG;ISLR2;CCK;SLITRK3;NEO1;RTN4RL1;GRB2;NRXN3;SEMA4D;CHL1;TNFRSF12A;UNC5C;GPC1;ROBO1;CDH11;CNTN4;NPTN;LGI1;EFNA1;GFRA2;SEMA6D;SLITRK5;PLXNB3;DRAXIN;EFNB1;NRXN1;SEMA6A;PLXNB2;ROBO2;EFNB2;OLFM1;GAP43;NRCAM;SEMA3G;EFNA3;BDNF;SLITRK1;CDH4;L1CAM;FGFR2;MEGF8;LAMB2;APOD;OMG;CNTN2;SLITRK4;ADGRB1;NTRK3;NTNG1;MAG;DCC;DDR1;THY1;RTN4R;SEMA4B;SEMA3C;PTPRF;FSTL4;SEMA7A;RTN4RL2;…
GO:0031175	neuron projection development	http://amigo.geneontology.org/amigo/term/GO:0031175	187	117	74.6341	1.56765	1.34779e-11	1.7981e-09	102;133;347;575;577;627;682;780;815;816;885;1002;1009;1268;1630;1942;1944;1946;1947;1948;1949;1952;1954;1956;2043;2044;2045;2263;2596;2674;2675;2817;2885;3251;3897;3913;4035;4099;4147;4504;4756;4852;4884;4885;4897;4915;4916;4974;5361;5365;5649;5789;5792;5793;5796;5797;5818;6091;6092;6423;6695;6860;6900;7070;7336;7345;7804;8482;8633;8828;8829;9211;9369;9378;9856;10439;10507;10509;10512;10678;10752…	geneontology_Biological_Process	UCHL1;SYT4;PTPRM;MT3;NRP2;GFRA1;EFNA5;BSG;ISLR2;CAMK2A;CCK;LRP1;SLITRK3;NEO1;RTN4RL1;FLRT1;GRB2;NRXN3;SPOCK1;SEMA4D;CHL1;UBE2V2;TNFRSF12A;SEZ6;UNC5C;GPC1;PTPRD;ROBO1;CDH11;CNTN4;NPTN;LGI1;EFNA1;CELSR2;GFRA2;SEMA6D;SLITRK5;PLXNB3;DRAXIN;KIAA0319;EFNB1;NRXN1;TMEM108;SEMA6A;PLXNB2;ROBO2;EFNB2;OLFM1;GAP43;NRCAM;SEMA3G;EGFR;EFNA3;BDNF;PTPRK;SLITRK1;CDH4;STMN3;CNTNAP2;L1CAM;NPTXR;FGFR2;MEGF8;LAMB2;SLC1…
GO:0007409	axonogenesis	http://amigo.geneontology.org/amigo/term/GO:0007409	111	78	44.3016	1.76066	1.41257e-11	1.7981e-09	575;627;682;885;1002;1009;1630;1942;1944;1946;1947;1948;1949;1954;2043;2044;2045;2263;2596;2674;2675;2817;2885;3897;3913;4099;4147;4504;4756;4884;4897;4915;4916;4974;5361;5365;5649;5797;5818;6091;6092;6900;7070;7345;8482;8633;8828;8829;9211;9369;9378;10439;10507;10509;10512;10678;10752;22854;22865;23105;23114;23654;26050;27020;27255;51330;56920;57556;57611;65078;80031;84894;114798;137970;139065;1…	geneontology_Biological_Process	UCHL1;PTPRM;MT3;NRP2;GFRA1;EFNA5;BSG;ISLR2;CCK;SLITRK3;NEO1;GRB2;NRXN3;SEMA4D;CHL1;TNFRSF12A;UNC5C;GPC1;ROBO1;CDH11;CNTN4;NPTN;LGI1;EFNA1;GFRA2;SEMA6D;SLITRK5;PLXNB3;DRAXIN;EFNB1;NRXN1;SEMA6A;PLXNB2;ROBO2;EFNB2;OLFM1;GAP43;NRCAM;SEMA3G;EFNA3;BDNF;SLITRK1;CDH4;L1CAM;FGFR2;MEGF8;LAMB2;OMG;CNTN2;SLITRK4;ADGRB1;NTRK3;NTNG1;MAG;DCC;THY1;RTN4R;SEMA4B;SEMA3C;FSTL4;SEMA7A;LINGO1;NRP1;NTRK2;EPHA4;EPHA5;CN…
GO:0051960	regulation of nervous system development	http://amigo.geneontology.org/amigo/term/GO:0051960	163	105	65.0554	1.61401	1.41902e-11	1.7981e-09	102;575;576;577;627;745;815;816;1002;1268;1620;1630;1942;1946;1948;1949;1954;2043;2045;2066;2596;3572;3815;3897;4035;4099;4124;4504;4854;4897;4915;4916;4974;5020;5121;5270;5361;5365;5649;5789;5792;5793;5818;6091;6092;6423;6653;6692;6695;6860;6900;7070;7162;7336;7804;8482;8646;8829;9378;9746;9856;10439;10507;10509;10512;11141;22859;22865;22871;23105;23284;23654;23769;26045;26050;27020;51286;51330;…	geneontology_Biological_Process	SYT4;MT3;EFNA5;MYRF;PCP4;ISLR2;CAMK2A;LRP1;LRRN1;SERPINE2;SLITRK3;RTN4RL1;BRINP1;FLRT1;SPOCK1;SEMA4D;UBE2V2;CLSTN3;TNFRSF12A;NOTCH3;DISP3;SEZ6;PTPRD;ROBO1;CNTN4;NPTN;EFNA1;SEMA6D;SLITRK5;MDGA1;PLXNB3;DRAXIN;KIAA0319;NRXN1;SEMA6A;PLXNB2;LRTM2;ROBO2;EFNB2;OLFM1;GAP43;MAN2A1;NRCAM;SEMA3G;ADGRL3;BDNF;SLITRK1;CDH4;L1CAM;ERBB4;LRRC4B;MEGF8;OMG;CNTN2;SLITRK4;ADGRB1;NTRK3;SORL1;MAG;DCC;CHRD;ADAM10;THY1;C…
GO:0048666	neuron development	http://amigo.geneontology.org/amigo/term/GO:0048666	195	120	77.8271	1.54188	3.59321e-11	4.34616e-09	102;133;347;575;577;627;682;780;815;816;885;1002;1009;1268;1630;1942;1944;1946;1947;1948;1949;1952;1954;1956;2043;2044;2045;2263;2596;2674;2675;2817;2885;3251;3897;3913;4035;4099;4147;4504;4756;4852;4884;4885;4897;4915;4916;4974;4978;5361;5365;5649;5789;5792;5793;5796;5797;5818;6091;6092;6423;6695;6860;6900;7070;7336;7345;7804;8482;8633;8828;8829;9211;9369;9378;9394;9856;10439;10507;10509;10512;1…	geneontology_Biological_Process	UCHL1;SYT4;PTPRM;MT3;NRP2;GFRA1;EFNA5;BSG;ISLR2;CAMK2A;CCK;LRP1;SLITRK3;NEO1;RTN4RL1;FLRT1;GRB2;HS6ST1;NRXN3;SPOCK1;SEMA4D;CHL1;UBE2V2;TNFRSF12A;SEZ6;GLDN;UNC5C;GPC1;OPCML;PTPRD;ROBO1;CDH11;CNTN4;NPTN;LGI1;EFNA1;CELSR2;GFRA2;SEMA6D;SLITRK5;PLXNB3;DRAXIN;KIAA0319;EFNB1;NRXN1;TMEM108;SEMA6A;PLXNB2;ROBO2;EFNB2;OLFM1;GAP43;NRCAM;SEMA3G;EGFR;EFNA3;BDNF;PTPRK;SLITRK1;CDH4;STMN3;CNTNAP2;L1CAM;NPTXR;FGFR…
GO:0099699	integral component of synaptic membrane	http://amigo.geneontology.org/amigo/term/GO:0099699	42	37	16.7627	2.20728	6.70457e-11	7.7569e-09	1008;1268;1630;1948;1949;2043;2045;2066;4897;4916;5100;5818;8745;8828;8829;9066;9378;9746;22865;22871;22986;23208;23385;25945;26045;27020;27253;53616;53826;57555;64084;64101;80863;85445;94030;114798;729956	geneontology_Cellular_Component	NRP2;NCSTN;ADAM23;SLITRK3;NECTIN3;CLSTN3;SHISA7;CDH10;NPTN;PRRT1;SYT7;NRXN1;EFNB2;NRCAM;SLITRK1;CNTNAP4;ADAM22;ERBB4;PCDH8;LRRC4B;NTRK3;DCC;PCDH17;LRRTM2;NLGN1;NLGN2;NRP1;SORCS3;EPHA4;CLSTN2;NECTIN1;EPHA7;SYT11;FXYD6;CNR1;EFNB3;LRRC4
GO:0098742	cell-cell adhesion via plasma-membrane adhesion molecules	http://amigo.geneontology.org/amigo/term/GO:0098742	86	63	34.3237	1.83547	9.71048e-11	1.07665e-08	682;1002;1004;1006;1008;1009;1012;1013;1016;1946;1952;2196;3897;4099;5097;5098;5099;5100;5101;5365;5789;5792;5793;5797;5801;5818;5819;6091;6092;6900;8642;9378;9746;11122;11141;22854;22859;22865;22871;23284;23654;23705;25945;27020;27253;27255;28316;56097;56105;56134;57526;57575;64084;64101;64405;84966;90952;94030;114798;120425;137970;152330;266727	geneontology_Biological_Process	PTPRM;CDH20;EFNA5;CDH22;BSG;SLITRK3;NECTIN3;PCDH10;CDH18;CLSTN3;FAT2;PTPRD;PCDH9;ROBO1;CDH8;CDH11;CNTN4;IGSF21;CDH10;NPTN;PCDHAC2;CELSR2;PCDH19;NECTIN2;PTPRT;MDGA1;PLXNB3;PTPRR;NRXN1;PCDH7;PLXNB2;ROBO2;ADGRL3;SLITRK1;CDH4;PCDHGA11;L1CAM;PCDH8;LRRC4B;PCDHGC5;CNTN2;CDH15;CADM1;NTNG1;MAG;PCDH17;DCHS1;NLGN1;PTPRF;PTPRG;CDH6;CLSTN2;CNTN6;NECTIN1;PCDH1;IL1RAPL1;PCDHGC3;UNC5D;ADGRL1;JAML;ESAM;LRRC4;CDH13
GO:0050808	synapse organization	http://amigo.geneontology.org/amigo/term/GO:0050808	99	70	39.5122	1.7716	1.17984e-10	1.25582e-08	102;575;576;577;627;816;1006;1942;1946;1948;2043;2045;2066;2596;3897;3913;4897;4915;4916;5020;5098;5100;5649;5789;5792;5818;6092;6900;7162;7336;7415;7804;8828;8829;9254;9378;9379;9746;9806;11141;22854;22859;22865;22871;23114;23184;23284;23544;23769;26045;26050;27020;27253;53942;56097;57555;57633;64084;64101;66000;84966;85445;92737;94030;114798;124925;139065;266727;654429;729956	geneontology_Biological_Process	MESD;NRP2;EFNA5;CACNA2D2;SEZ6L;LRRN1;SLITRK3;FLRT1;CNTN5;UBE2V2;CLSTN3;SHISA7;SEZ6;PTPRD;CDH8;IGSF21;NPTN;VCP;EFNA1;SLITRK5;MDGA1;NRXN2;NRXN1;TMEM108;LRTM2;ROBO2;EFNB2;GAP43;NRCAM;ADGRL3;BDNF;SLITRK1;CNTNAP4;L1CAM;ERBB4;PCDH8;LRRC4B;LAMB2;PCDHGC5;CNTN2;SLITRK4;ADGRB1;NTRK3;NTNG1;SPOCK2;ADAM10;PCDH17;ADGRB2;LRRTM2;LRP8;NLGN1;PTPRF;NLGN2;NRP1;NTRK2;EPHA4;TPBG;DNER;CLSTN2;CAMK2B;NFASC;NECTIN1;EPHA7;…
GO:0097458	neuron part	http://amigo.geneontology.org/amigo/term/GO:0097458	238	139	94.9889	1.46333	1.67736e-10	1.71671e-08	102;273;347;476;477;575;627;682;720;801;815;816;885;1006;1008;1012;1268;1620;1630;1948;1949;2026;2043;2044;2045;2051;2066;2596;2805;2806;2891;2893;3572;3897;3916;4035;4099;4345;4504;4884;4885;4897;4900;4905;4915;4916;5020;5066;5100;5101;5126;5173;5368;5649;5792;5796;5798;5799;5818;5860;6091;6092;6272;6695;6750;6843;6860;6863;6900;7070;7345;7804;7857;8633;8745;8828;8829;8878;8910;9066;9378;9379;97…	geneontology_Cellular_Component	UCHL1;SYT4;PNOC;MT3;NRP2;SCRG1;TAC1;ENO2;DYNLL2;NCSTN;LAMP1;ADAM23;C4A;BSG;VAMP1;CAMK2A;SST;CCK;NRGN;LRP1;CALM1;SEZ6L;SLITRK3;NECTIN3;RTN4RL1;BRINP1;FLRT1;SPOCK1;GABARAPL1;CNTN5;CHL1;CLSTN3;SHISA7;SEZ6;GLDN;UNC5C;GOT1;PCDH9;ROBO1;ATP1A1;CDH8;BASP1;CNTN4;IGSF21;CDH10;NPTN;NRXN2;SYT7;PCSK2;ATP1A2;NRXN1;TMEM108;SEMA6A;ROBO2;EFNB2;OLFM1;NSG1;GAP43;NRCAM;ADGRL3;BDNF;PTPRK;SGCE;SLITRK1;CD200;CNTNAP4;SQ…
GO:0007411	axon guidance	http://amigo.geneontology.org/amigo/term/GO:0007411	73	55	29.1353	1.88775	2.82965e-10	2.68918e-08	627;682;1002;1630;1942;1944;1946;1947;1948;1949;1954;2043;2044;2045;2596;2674;2675;2817;2885;3897;3913;4147;4756;4897;5361;5365;5649;5797;5818;6091;6092;6900;8482;8633;8828;8829;9211;9369;9378;10507;10509;10512;10678;10752;23114;23654;27020;27255;56920;57556;80031;137970;152330;219699;374946	geneontology_Biological_Process	PTPRM;NRP2;GFRA1;EFNA5;BSG;NEO1;GRB2;NRXN3;SEMA4D;CHL1;UNC5C;GPC1;ROBO1;CNTN4;NPTN;LGI1;EFNA1;GFRA2;SEMA6D;PLXNB3;DRAXIN;EFNB1;NRXN1;SEMA6A;PLXNB2;ROBO2;EFNB2;GAP43;NRCAM;SEMA3G;EFNA3;BDNF;CDH4;L1CAM;MEGF8;LAMB2;CNTN2;DCC;SEMA4B;SEMA3C;SEMA7A;NRP1;EPHA4;EPHA5;CNTN6;NFASC;NECTIN1;EPHA7;PLXNA1;RELN;UNC5B;UNC5D;EFNB3;B3GNT2;MATN2
GO:0097485	neuron projection guidance	http://amigo.geneontology.org/amigo/term/GO:0097485	73	55	29.1353	1.88775	2.82965e-10	2.68918e-08	627;682;1002;1630;1942;1944;1946;1947;1948;1949;1954;2043;2044;2045;2596;2674;2675;2817;2885;3897;3913;4147;4756;4897;5361;5365;5649;5797;5818;6091;6092;6900;8482;8633;8828;8829;9211;9369;9378;10507;10509;10512;10678;10752;23114;23654;27020;27255;56920;57556;80031;137970;152330;219699;374946	geneontology_Biological_Process	PTPRM;NRP2;GFRA1;EFNA5;BSG;NEO1;GRB2;NRXN3;SEMA4D;CHL1;UNC5C;GPC1;ROBO1;CNTN4;NPTN;LGI1;EFNA1;GFRA2;SEMA6D;PLXNB3;DRAXIN;EFNB1;NRXN1;SEMA6A;PLXNB2;ROBO2;EFNB2;GAP43;NRCAM;SEMA3G;EFNA3;BDNF;CDH4;L1CAM;MEGF8;LAMB2;CNTN2;DCC;SEMA4B;SEMA3C;SEMA7A;NRP1;EPHA4;EPHA5;CNTN6;NFASC;NECTIN1;EPHA7;PLXNA1;RELN;UNC5B;UNC5D;EFNB3;B3GNT2;MATN2
GO:0043005	neuron projection	http://amigo.geneontology.org/amigo/term/GO:0043005	175	108	69.8448	1.54629	3.61914e-10	3.32088e-08	102;347;477;575;627;682;720;801;815;816;885;1006;1012;1268;1620;1630;2043;2044;2045;2051;2596;2805;2891;2893;3572;3897;3916;4035;4099;4345;4504;4884;4885;4897;4900;4905;4915;4916;5020;5066;5100;5101;5126;5173;5368;5649;5792;5796;5798;5799;5818;5860;6091;6092;6272;6695;6843;6860;6863;6900;7070;7345;7804;8633;8828;8829;8910;9066;10159;10409;10439;10752;11141;11151;11341;22859;22871;23114;23208;2328…	geneontology_Cellular_Component	UCHL1;SYT4;PNOC;MT3;NRP2;SCRG1;TAC1;LAMP1;C4A;BSG;VAMP1;CAMK2A;CCK;NRGN;LRP1;CALM1;BRINP1;FLRT1;SPOCK1;GABARAPL1;CHL1;SHISA7;SEZ6;GLDN;UNC5C;GOT1;PCDH9;ROBO1;CDH8;BASP1;CNTN4;NPTN;SYT7;PCSK2;ATP1A2;TMEM108;SEMA6A;ROBO2;OLFM1;NSG1;GAP43;NRCAM;ADGRL3;BDNF;PTPRK;SGCE;CD200;CNTNAP4;STMN3;CNTNAP2;L1CAM;ADAM22;PCDH8;NPTXR;LRRC4B;EPHA10;APOD;CNTN2;GRIA4;ADGRB1;NTRK3;MAG;DCC;ADAM10;PLXDC1;LAMP5;THY1;PTPR…
GO:0097060	synaptic membrane	http://amigo.geneontology.org/amigo/term/GO:0097060	74	55	29.5344	1.86224	6.93808e-10	6.15408e-08	102;575;815;1006;1008;1268;1630;1948;1949;2043;2045;2066;2891;2893;4897;4900;4916;5100;5818;6900;8745;8828;8829;9066;9378;9746;11141;22854;22859;22865;22871;22986;23017;23208;23385;25945;26045;27020;27065;27253;27255;53616;53826;53942;57555;64084;64101;66000;80863;84966;85445;93145;94030;114798;729956	geneontology_Cellular_Component	NRP2;NCSTN;ADAM23;CAMK2A;OLFM2;NRGN;SLITRK3;NECTIN3;CNTN5;CLSTN3;SHISA7;CDH8;IGSF21;CDH10;NPTN;PRRT1;SYT7;NRXN1;TMEM108;EFNB2;NSG1;NRCAM;SLITRK1;FAIM2;CNTNAP4;ADAM22;ERBB4;PCDH8;LRRC4B;CNTN2;GRIA4;ADGRB1;NTRK3;NTNG1;DCC;ADAM10;PCDH17;LRRTM2;NLGN1;NLGN2;NRP1;SORCS3;EPHA4;GRIA2;CLSTN2;CNTN6;NECTIN1;EPHA7;IL1RAPL1;SYT11;FXYD6;ADGRL1;CNR1;EFNB3;LRRC4
GO:0007416	synapse assembly	http://amigo.geneontology.org/amigo/term/GO:0007416	52	42	20.7539	2.02372	9.89389e-10	8.49279e-08	575;576;577;627;1946;1948;2045;2066;2596;4897;4915;4916;5020;5789;5818;6092;7162;7336;9378;9379;9746;9806;11141;22859;22865;22871;23284;23769;26045;26050;27020;27253;53942;57555;57633;64084;92737;94030;114798;139065;266727;654429	geneontology_Biological_Process	EFNA5;LRRN1;SLITRK3;FLRT1;CNTN5;UBE2V2;CLSTN3;PTPRD;NPTN;SLITRK5;MDGA1;NRXN2;NRXN1;LRTM2;ROBO2;EFNB2;GAP43;NRCAM;ADGRL3;BDNF;SLITRK1;ERBB4;LRRC4B;SLITRK4;ADGRB1;NTRK3;SPOCK2;PCDH17;ADGRB2;LRRTM2;NLGN1;NLGN2;NTRK2;TPBG;DNER;CLSTN2;NECTIN1;EPHA7;IL1RAPL1;ADGRL1;OXT;ADGRB3
GO:0007156	homophilic cell adhesion via plasma membrane adhesion molecules	http://amigo.geneontology.org/amigo/term/GO:0007156	59	46	23.5477	1.95348	1.31826e-09	1.09622e-07	682;1002;1004;1006;1008;1009;1012;1013;1016;1952;2196;3897;5097;5098;5099;5100;5101;5365;5793;5797;5801;5818;5819;6091;6092;6900;8642;9746;11122;23654;23705;25945;27020;27253;27255;28316;56097;56105;56134;57526;57575;64084;64405;84966;90952;152330	geneontology_Biological_Process	PTPRM;CDH20;CDH22;BSG;NECTIN3;PCDH10;CDH18;CLSTN3;FAT2;PCDH9;ROBO1;CDH8;CDH11;CNTN4;IGSF21;CDH10;NPTN;PCDHAC2;CELSR2;PCDH19;NECTIN2;PTPRT;PLXNB3;PTPRR;PCDH7;PLXNB2;ROBO2;CDH4;PCDHGA11;L1CAM;PCDH8;PCDHGC5;CNTN2;CDH15;CADM1;PCDH17;DCHS1;PTPRG;CDH6;CLSTN2;CNTN6;NECTIN1;PCDH1;PCDHGC3;ESAM;CDH13
GO:0007268	chemical synaptic transmission	http://amigo.geneontology.org/amigo/term/GO:0007268	93	64	37.1175	1.72425	5.00809e-09	3.91957e-07	273;477;575;627;801;815;816;1006;1009;1268;1630;1949;1956;2043;2891;3815;4852;4884;4885;4900;4915;5020;5100;5173;5270;5367;5368;5649;5799;6327;6750;6843;6860;6863;6900;7804;8878;9066;9211;9254;9378;9379;9607;9746;22854;22871;22986;23208;23467;23621;26045;26050;27020;27065;27253;57468;57555;64084;64101;66000;85445;124925;152330;729956	geneontology_Biological_Process	SYT4;PNOC;TAC1;VAMP1;CACNA2D2;CAMK2A;SST;NRGN;CALM1;SERPINE2;CLSTN3;SHISA7;SEZ6;CDH8;CDH11;CNTN4;NPTN;LGI1;SLITRK5;NRXN2;SYT7;ATP1A2;NRXN1;TMEM108;CARTPT;NSG1;EGFR;BDNF;CNTNAP4;SQSTM1;PCDH8;AMPH;NPTXR;SLC12A5;CNTN2;ADGRB1;NTNG1;DCC;PCDH17;PTPRN2;LRRTM2;LRP8;SCN2B;NLGN1;BACE1;NPTX2;NLGN2;NPY;NTRK2;SORCS3;EPHA4;GRIA2;CLSTN2;CAMK2B;PMCH;PDYN;RELN;NPTX1;SYT11;CNR1;OXT;EFNB3;KIT;LRRC4
GO:0098916	anterograde trans-synaptic signaling	http://amigo.geneontology.org/amigo/term/GO:0098916	93	64	37.1175	1.72425	5.00809e-09	3.91957e-07	273;477;575;627;801;815;816;1006;1009;1268;1630;1949;1956;2043;2891;3815;4852;4884;4885;4900;4915;5020;5100;5173;5270;5367;5368;5649;5799;6327;6750;6843;6860;6863;6900;7804;8878;9066;9211;9254;9378;9379;9607;9746;22854;22871;22986;23208;23467;23621;26045;26050;27020;27065;27253;57468;57555;64084;64101;66000;85445;124925;152330;729956	geneontology_Biological_Process	SYT4;PNOC;TAC1;VAMP1;CACNA2D2;CAMK2A;SST;NRGN;CALM1;SERPINE2;CLSTN3;SHISA7;SEZ6;CDH8;CDH11;CNTN4;NPTN;LGI1;SLITRK5;NRXN2;SYT7;ATP1A2;NRXN1;TMEM108;CARTPT;NSG1;EGFR;BDNF;CNTNAP4;SQSTM1;PCDH8;AMPH;NPTXR;SLC12A5;CNTN2;ADGRB1;NTNG1;DCC;PCDH17;PTPRN2;LRRTM2;LRP8;SCN2B;NLGN1;BACE1;NPTX2;NLGN2;NPY;NTRK2;SORCS3;EPHA4;GRIA2;CLSTN2;CAMK2B;PMCH;PDYN;RELN;NPTX1;SYT11;CNR1;OXT;EFNB3;KIT;LRRC4
GO:0016740	transferase activity	http://amigo.geneontology.org/amigo/term/GO:0016740	138	87	55.0776	1.57959	6.05366e-09	4.60251e-07	91;419;558;780;801;815;816;1438;1743;1944;1947;1948;1949;1956;2043;2044;2045;2051;2066;2135;2261;2263;2583;2589;2590;2686;2805;2806;2885;2946;3251;3482;3815;3931;3955;4245;4247;4915;4916;5110;5154;5155;5159;6888;7049;7084;7301;7332;7336;8460;8828;8829;8878;9394;9446;9486;9917;10678;11226;11342;23302;23659;25797;26229;29906;29968;51046;51809;55568;55808;56975;57452;64131;64377;64409;79147;79695;84…	geneontology_Molecular_Function	NRP2;HS6ST3;FGFR3;UBE2L3;TPST1;ST8SIA5;TALDO1;GNPTG;PCMT1;GALNT6;CAMK2A;CALM1;FUT11;GSTM2;GALNT13;GALNT1;IGF2R;GRB2;HS6ST1;WSCD1;UBE2V2;CHST10;GALNT12;GOT1;PSAT1;XXYLT1;PDGFA;RNF13;FAM20B;ST6GALNAC1;QPCT;ART3;ST6GAL2;EFNB1;DLST;EFNB2;FAM20C;ST8SIA3;EGFR;EFNA3;GALNT7;TYRO3;SQSTM1;LCAT;CSF2RA;ERBB4;GSTO1;FGFR2;EXTL2;GOT2;EPHA10;PLA2G15;GALNT2;NTRK3;GALNT16;PDGFRB;TGFBR3;DDR1;LFNG;GALNT18;NRP1;PDGFB…
GO:0099055	integral component of postsynaptic membrane	http://amigo.geneontology.org/amigo/term/GO:0099055	33	29	13.1707	2.20185	1.07476e-08	7.91105e-07	1008;1630;1948;1949;2043;2045;2066;4897;4916;5100;8828;8829;9746;22865;22871;22986;25945;26045;27020;27253;53616;53826;57555;64084;64101;80863;94030;114798;729956	geneontology_Cellular_Component	NRP2;SLITRK3;NECTIN3;CLSTN3;SHISA7;CDH10;NPTN;PRRT1;EFNB2;NRCAM;SLITRK1;ADAM22;ERBB4;PCDH8;LRRC4B;NTRK3;DCC;PCDH17;LRRTM2;NLGN1;NLGN2;NRP1;SORCS3;EPHA4;CLSTN2;EPHA7;FXYD6;EFNB3;LRRC4
GO:0099536	synaptic signaling	http://amigo.geneontology.org/amigo/term/GO:0099536	98	66	39.1131	1.68741	1.12973e-08	7.91105e-07	273;477;575;627;801;815;816;1006;1009;1268;1630;1949;1956;2043;2891;3815;4852;4884;4885;4900;4915;5020;5100;5173;5270;5367;5368;5649;5789;5799;6327;6750;6843;6860;6863;6900;7804;8878;9066;9211;9254;9378;9379;9607;9746;11141;22854;22871;22986;23208;23467;23621;26045;26050;27020;27065;27253;57468;57555;64084;64101;66000;85445;124925;152330;729956	geneontology_Biological_Process	SYT4;PNOC;TAC1;VAMP1;CACNA2D2;CAMK2A;SST;NRGN;CALM1;SERPINE2;CLSTN3;SHISA7;SEZ6;PTPRD;CDH8;CDH11;CNTN4;NPTN;LGI1;SLITRK5;NRXN2;SYT7;ATP1A2;NRXN1;TMEM108;CARTPT;NSG1;EGFR;BDNF;CNTNAP4;SQSTM1;PCDH8;AMPH;NPTXR;SLC12A5;CNTN2;ADGRB1;NTNG1;DCC;PCDH17;PTPRN2;LRRTM2;LRP8;SCN2B;NLGN1;BACE1;NPTX2;NLGN2;NPY;NTRK2;SORCS3;EPHA4;GRIA2;CLSTN2;CAMK2B;PMCH;PDYN;RELN;NPTX1;IL1RAPL1;SYT11;CNR1;OXT;EFNB3;KIT;LRRC4
GO:0099537	trans-synaptic signaling	http://amigo.geneontology.org/amigo/term/GO:0099537	98	66	39.1131	1.68741	1.12973e-08	7.91105e-07	273;477;575;627;801;815;816;1006;1009;1268;1630;1949;1956;2043;2891;3815;4852;4884;4885;4900;4915;5020;5100;5173;5270;5367;5368;5649;5789;5799;6327;6750;6843;6860;6863;6900;7804;8878;9066;9211;9254;9378;9379;9607;9746;11141;22854;22871;22986;23208;23467;23621;26045;26050;27020;27065;27253;57468;57555;64084;64101;66000;85445;124925;152330;729956	geneontology_Biological_Process	SYT4;PNOC;TAC1;VAMP1;CACNA2D2;CAMK2A;SST;NRGN;CALM1;SERPINE2;CLSTN3;SHISA7;SEZ6;PTPRD;CDH8;CDH11;CNTN4;NPTN;LGI1;SLITRK5;NRXN2;SYT7;ATP1A2;NRXN1;TMEM108;CARTPT;NSG1;EGFR;BDNF;CNTNAP4;SQSTM1;PCDH8;AMPH;NPTXR;SLC12A5;CNTN2;ADGRB1;NTNG1;DCC;PCDH17;PTPRN2;LRRTM2;LRP8;SCN2B;NLGN1;BACE1;NPTX2;NLGN2;NPY;NTRK2;SORCS3;EPHA4;GRIA2;CLSTN2;CAMK2B;PMCH;PDYN;RELN;NPTX1;IL1RAPL1;SYT11;CNR1;OXT;EFNB3;KIT;LRRC4
GO:0010975	regulation of neuron projection development	http://amigo.geneontology.org/amigo/term/GO:0010975	97	65	38.714	1.67898	2.02529e-08	1.37239e-06	102;577;627;816;1002;1268;1630;1942;1946;1948;1949;1954;2043;2045;3897;4035;4099;4504;4897;4915;4916;4974;5361;5365;5649;5789;5792;5793;6091;6092;6423;6695;6860;6900;7070;7336;7804;8482;8829;9856;10439;10507;10509;10512;11141;22871;23105;23654;27020;51330;56920;56963;57556;57611;65009;65078;80031;81618;84894;114798;124925;146760;257194;349667;374946	geneontology_Biological_Process	SYT4;MT3;EFNA5;ISLR2;LRP1;RTN4RL1;SPOCK1;SEMA4D;UBE2V2;TNFRSF12A;SEZ6;PTPRD;ROBO1;NPTN;EFNA1;SEMA6D;PLXNB3;DRAXIN;KIAA0319;SEMA6A;PLXNB2;ROBO2;EFNB2;OLFM1;NRCAM;SEMA3G;BDNF;SLITRK1;CDH4;L1CAM;MEGF8;OMG;CNTN2;NTRK3;MAG;DCC;ADAM10;THY1;RTN4R;SEMA4B;SEMA3C;LRP8;ITM2C;NLGN1;PTPRF;PTPRG;FSTL4;SEMA7A;RTN4RL2;LINGO1;NRP1;SFRP2;NTRK2;EPHA4;CAMK2B;EPHA7;PLXNA1;RELN;NEGR1;IL1RAPL1;CNR1;EFNB3;NDRG4;RGMA;ADG…
GO:0098936	intrinsic component of postsynaptic membrane	http://amigo.geneontology.org/amigo/term/GO:0098936	35	30	13.969	2.14762	2.06296e-08	1.37239e-06	1008;1630;1948;1949;2043;2045;2066;4897;4916;5100;6900;8828;8829;9746;22865;22871;22986;25945;26045;27020;27253;53616;53826;57555;64084;64101;80863;94030;114798;729956	geneontology_Cellular_Component	NRP2;SLITRK3;NECTIN3;CLSTN3;SHISA7;CDH10;NPTN;PRRT1;EFNB2;NRCAM;SLITRK1;ADAM22;ERBB4;PCDH8;LRRC4B;CNTN2;NTRK3;DCC;PCDH17;LRRTM2;NLGN1;NLGN2;NRP1;SORCS3;EPHA4;CLSTN2;EPHA7;FXYD6;EFNB3;LRRC4
GO:0051963	regulation of synapse assembly	http://amigo.geneontology.org/amigo/term/GO:0051963	40	33	15.9645	2.06708	2.66093e-08	1.72701e-06	575;576;577;627;1946;2045;2596;4915;4916;5020;5789;5818;6092;7162;7336;9378;9746;11141;22859;22865;22871;23284;23769;26045;26050;57555;57633;64084;94030;114798;139065;266727;654429	geneontology_Biological_Process	EFNA5;LRRN1;SLITRK3;FLRT1;UBE2V2;CLSTN3;PTPRD;SLITRK5;MDGA1;NRXN1;LRTM2;ROBO2;GAP43;ADGRL3;BDNF;SLITRK1;LRRC4B;SLITRK4;ADGRB1;NTRK3;ADGRB2;LRRTM2;NLGN1;NLGN2;NTRK2;TPBG;CLSTN2;NECTIN1;EPHA7;IL1RAPL1;ADGRL1;OXT;ADGRB3
GO:0050803	regulation of synapse structure or activity	http://amigo.geneontology.org/amigo/term/GO:0050803	66	48	26.3415	1.82222	3.14913e-08	1.93828e-06	102;575;576;577;627;816;1006;1942;1946;2043;2045;2596;4897;4915;4916;5020;5100;5649;5789;5818;6092;7162;7336;7415;7804;8828;9378;9746;11141;22859;22865;22871;23184;23284;23769;26045;26050;57555;57633;64084;64101;85445;94030;114798;139065;266727;654429;729956	geneontology_Biological_Process	MESD;NRP2;EFNA5;LRRN1;SLITRK3;FLRT1;UBE2V2;CLSTN3;SHISA7;PTPRD;CDH8;VCP;EFNA1;SLITRK5;MDGA1;NRXN1;LRTM2;ROBO2;GAP43;NRCAM;ADGRL3;BDNF;SLITRK1;CNTNAP4;PCDH8;LRRC4B;SLITRK4;ADGRB1;NTRK3;ADAM10;ADGRB2;LRRTM2;LRP8;NLGN1;NLGN2;NTRK2;EPHA4;TPBG;CLSTN2;CAMK2B;NECTIN1;EPHA7;RELN;IL1RAPL1;ADGRL1;OXT;LRRC4;ADGRB3
GO:0050807	regulation of synapse organization	http://amigo.geneontology.org/amigo/term/GO:0050807	66	48	26.3415	1.82222	3.14913e-08	1.93828e-06	102;575;576;577;627;816;1006;1942;1946;2043;2045;2596;4897;4915;4916;5020;5100;5649;5789;5818;6092;7162;7336;7415;7804;8828;9378;9746;11141;22859;22865;22871;23184;23284;23769;26045;26050;57555;57633;64084;64101;85445;94030;114798;139065;266727;654429;729956	geneontology_Biological_Process	MESD;NRP2;EFNA5;LRRN1;SLITRK3;FLRT1;UBE2V2;CLSTN3;SHISA7;PTPRD;CDH8;VCP;EFNA1;SLITRK5;MDGA1;NRXN1;LRTM2;ROBO2;GAP43;NRCAM;ADGRL3;BDNF;SLITRK1;CNTNAP4;PCDH8;LRRC4B;SLITRK4;ADGRB1;NTRK3;ADAM10;ADGRB2;LRRTM2;LRP8;NLGN1;NLGN2;NTRK2;EPHA4;TPBG;CLSTN2;CAMK2B;NECTIN1;EPHA7;RELN;IL1RAPL1;ADGRL1;OXT;LRRC4;ADGRB3
GO:0030030	cell projection organization	http://amigo.geneontology.org/amigo/term/GO:0030030	223	126	89.0022	1.4157	3.20498e-08	1.93828e-06	102;133;347;575;577;627;682;780;815;816;885;1002;1009;1012;1268;1630;1901;1942;1944;1946;1947;1948;1949;1952;1954;1956;2043;2044;2045;2263;2596;2674;2675;2817;2885;3251;3815;3897;3913;4035;4099;4147;4504;4756;4852;4884;4885;4897;4915;4916;4974;5154;5361;5365;5649;5789;5792;5793;5796;5797;5818;5819;6091;6092;6423;6695;6860;6900;7070;7336;7345;7804;8482;8633;8828;8829;9211;9369;9378;9856;10439;1050…	geneontology_Biological_Process	UCHL1;SYT4;PTPRM;MT3;NRP2;GFRA1;EFNA5;DYNLL2;BSG;ISLR2;CAMK2A;CCK;LRP1;SLITRK3;NEO1;RTN4RL1;FLRT1;GRB2;NRXN3;SPOCK1;SEMA4D;CHL1;UBE2V2;TNFRSF12A;SEZ6;GLDN;UNC5C;GPC1;PTPRD;ROBO1;CDH11;CNTN4;NPTN;PDGFA;LGI1;EFNA1;CELSR2;GFRA2;SEMA6D;NECTIN2;SLITRK5;PLXNB3;DRAXIN;KIAA0319;EFNB1;NRXN1;TMEM108;SEMA6A;PLXNB2;ROBO2;EFNB2;OLFM1;GAP43;NRCAM;SEMA3G;EGFR;EFNA3;BDNF;PTPRK;SLITRK1;CDH4;S1PR1;STMN3;CNTNAP2;L1…
GO:0120036	plasma membrane bounded cell projection organization	http://amigo.geneontology.org/amigo/term/GO:0120036	221	125	88.204	1.41717	3.40055e-08	2.01086e-06	102;133;347;575;577;627;682;780;815;816;885;1002;1009;1012;1268;1630;1901;1942;1944;1946;1947;1948;1949;1952;1954;1956;2043;2044;2045;2263;2596;2674;2675;2817;2885;3251;3815;3897;3913;4035;4099;4147;4504;4756;4852;4884;4885;4897;4915;4916;4974;5361;5365;5649;5789;5792;5793;5796;5797;5818;5819;6091;6092;6423;6695;6860;6900;7070;7336;7345;7804;8482;8633;8828;8829;9211;9369;9378;9856;10439;10507;105…	geneontology_Biological_Process	UCHL1;SYT4;PTPRM;MT3;NRP2;GFRA1;EFNA5;DYNLL2;BSG;ISLR2;CAMK2A;CCK;LRP1;SLITRK3;NEO1;RTN4RL1;FLRT1;GRB2;NRXN3;SPOCK1;SEMA4D;CHL1;UBE2V2;TNFRSF12A;SEZ6;GLDN;UNC5C;GPC1;PTPRD;ROBO1;CDH11;CNTN4;NPTN;LGI1;EFNA1;CELSR2;GFRA2;SEMA6D;NECTIN2;SLITRK5;PLXNB3;DRAXIN;KIAA0319;EFNB1;NRXN1;TMEM108;SEMA6A;PLXNB2;ROBO2;EFNB2;OLFM1;GAP43;NRCAM;SEMA3G;EGFR;EFNA3;BDNF;PTPRK;SLITRK1;CDH4;S1PR1;STMN3;CNTNAP2;L1CAM;NP…
GO:0007267	cell-cell signaling	http://amigo.geneontology.org/amigo/term/GO:0007267	187	109	74.6341	1.46046	3.54279e-08	2.04943e-06	102;133;163;273;477;558;575;627;781;801;815;816;1006;1009;1113;1268;1630;1908;1942;1944;1946;1947;1948;1949;1952;1956;2043;2044;2261;2263;2885;2891;2922;3489;3815;4035;4852;4884;4885;4900;4915;5020;5097;5100;5122;5154;5155;5173;5270;5367;5368;5649;5744;5789;5798;5799;5950;6327;6330;6423;6750;6843;6860;6863;6900;7070;7301;7415;7425;7804;8829;8878;9066;9211;9254;9378;9379;9607;9746;10159;11141;2285…	geneontology_Biological_Process	SYT4;PNOC;MESD;TAC1;FGFR3;RBP4;CHGA;EFNA5;SELENOM;VAMP1;CACNA2D2;CAMK2A;SST;NRGN;LRP1;CALM1;SERPINE2;GRB2;GRP;CLSTN3;SHISA7;C1QTNF1;SEZ6;PTHLH;PTPRD;CDH8;CDH11;CNTN4;NPTN;PDGFA;CACNA2D1;LGI1;VCP;EFNA1;CELSR2;SLITRK5;HILPDA;DRAXIN;NRXN2;AP2B1;SYT7;ATP1A2;EFNB1;NRXN1;TMEM108;EFNB2;CARTPT;NSG1;EGFR;EFNA3;BDNF;CNTNAP4;TYRO3;SQSTM1;PCDH8;AMPH;NPTXR;FGFR2;SLC12A5;CNTN2;ADGRB1;NTNG1;EDN3;DCC;SULF2;ADAM1…
GO:0045211	postsynaptic membrane	http://amigo.geneontology.org/amigo/term/GO:0045211	54	41	21.5521	1.90237	4.48273e-08	2.53799e-06	102;575;815;1008;1630;1948;1949;2043;2045;2066;2891;2893;4897;4900;4916;5100;6900;8828;8829;9746;11141;22865;22871;22986;23017;25945;26045;27020;27065;27253;53616;53826;57555;64084;64101;66000;80863;84966;94030;114798;729956	geneontology_Cellular_Component	NRP2;CAMK2A;NRGN;SLITRK3;NECTIN3;CLSTN3;SHISA7;IGSF21;CDH10;NPTN;PRRT1;TMEM108;EFNB2;NSG1;NRCAM;SLITRK1;FAIM2;ADAM22;ERBB4;PCDH8;LRRC4B;CNTN2;GRIA4;ADGRB1;NTRK3;DCC;ADAM10;PCDH17;LRRTM2;NLGN1;NLGN2;NRP1;SORCS3;EPHA4;GRIA2;CLSTN2;EPHA7;IL1RAPL1;FXYD6;EFNB3;LRRC4
GO:0044456	synapse part	http://amigo.geneontology.org/amigo/term/GO:0044456	142	87	56.6741	1.53509	4.64109e-08	2.57291e-06	102;163;273;476;477;575;577;627;801;815;885;1006;1008;1268;1630;1948;1949;2043;2045;2066;2596;2805;2891;2893;3913;3916;4504;4897;4900;4905;4915;4916;5020;5100;5173;5368;5798;5799;5818;6695;6843;6860;6900;7804;8745;8828;8829;9066;9211;9378;9379;9746;11141;22854;22859;22865;22871;22986;23017;23208;23385;23621;24141;25945;26045;27020;27065;27253;27255;50632;53616;53826;53942;57555;64084;64101;65078;…	geneontology_Cellular_Component	SYT4;PNOC;MT3;NRP2;DYNLL2;NCSTN;LAMP1;ADAM23;VAMP1;CAMK2A;CCK;OLFM2;NRGN;CALM1;SLITRK3;NECTIN3;SPOCK1;CNTN5;CLSTN3;SHISA7;CALY;SEZ6;GOT1;ATP1A1;CDH8;IGSF21;CDH10;NPTN;LGI1;PRRT1;NRXN2;AP2B1;SYT7;ATP1A2;NRXN1;TMEM108;EFNB2;NSG1;GAP43;NRCAM;BDNF;SLITRK1;FAIM2;CNTNAP4;ADAM22;ERBB4;PCDH8;AMPH;LRRC4B;LAMB2;CNTN2;GRIA4;ADGRB1;NTRK3;NTNG1;DCC;ADAM10;LAMP5;PCDH17;PTPRN2;RTN4R;LRRTM2;LRP8;NLGN1;NSF;BACE1;…
GO:0045202	synapse	http://amigo.geneontology.org/amigo/term/GO:0045202	201	115	80.2217	1.43353	5.94943e-08	3.23091e-06	102;163;273;476;477;575;577;627;720;801;815;816;885;1006;1008;1009;1012;1013;1268;1630;1946;1947;1948;1949;1956;2043;2045;2066;2263;2596;2805;2817;2891;2893;3913;3916;4504;4884;4885;4897;4900;4905;4915;4916;5020;5100;5173;5270;5368;5789;5798;5799;5818;6224;6695;6843;6860;6900;7415;7804;8633;8745;8828;8829;9066;9211;9378;9379;9746;10439;11141;11151;22854;22859;22865;22871;22986;23017;23208;23284;2…	geneontology_Cellular_Component	SYT4;PNOC;MT3;NRP2;FRRS1L;EFNA5;DYNLL2;NCSTN;LAMP1;ADAM23;C4A;CBLN3;VAMP1;CAMK2A;CCK;OLFM2;NRGN;CALM1;SERPINE2;SLITRK3;NECTIN3;SPOCK1;CNTN5;CLSTN3;SHISA7;CALY;SEZ6;UNC5C;GPC1;PTPRD;GOT1;ATP1A1;CDH8;CDH11;IGSF21;CDH10;NPTN;LGI1;PRRT1;VCP;MDGA1;NRXN2;AP2B1;SYT7;ATP1A2;EFNB1;NRXN1;TMEM108;EFNB2;OLFM1;NSG1;GAP43;NRCAM;EGFR;ADGRL3;BDNF;RPS20;SLITRK1;FAIM2;CNTNAP4;ADAM22;ERBB4;PCDH8;AMPH;NPTXR;FGFR2;LR…
GO:0050770	regulation of axonogenesis	http://amigo.geneontology.org/amigo/term/GO:0050770	51	39	20.3548	1.91601	7.00081e-08	3.72583e-06	627;1002;1630;1942;1946;1949;1954;2043;2045;3897;4099;4504;4897;4915;4916;4974;5361;5365;6091;6092;6900;7070;8482;8829;10439;10507;10509;10512;23105;23654;51330;56920;57556;57611;65078;80031;84894;114798;374946	geneontology_Biological_Process	MT3;EFNA5;ISLR2;SEMA4D;TNFRSF12A;ROBO1;EFNA1;SEMA6D;PLXNB3;DRAXIN;SEMA6A;PLXNB2;ROBO2;OLFM1;NRCAM;SEMA3G;BDNF;SLITRK1;CDH4;L1CAM;MEGF8;OMG;CNTN2;NTRK3;MAG;DCC;THY1;RTN4R;SEMA4B;SEMA3C;FSTL4;SEMA7A;LINGO1;NRP1;NTRK2;EPHA4;EPHA7;PLXNA1;EFNB3
GO:0030425	dendrite	http://amigo.geneontology.org/amigo/term/GO:0030425	84	57	33.5255	1.7002	8.5173e-08	4.35857e-06	102;347;477;575;627;720;815;885;1620;2043;2044;2045;2891;2893;3572;3897;3916;4035;4504;4885;4900;4905;4915;5100;5126;5173;5368;5649;5796;5818;6272;6860;7070;7804;8910;9066;10752;11141;22871;23114;23208;23467;23621;23710;24141;26047;27020;27065;57125;64101;65078;66000;85445;92737;124925;349667;729956	geneontology_Cellular_Component	SYT4;PNOC;MT3;LAMP1;C4A;CAMK2A;CCK;NRGN;LRP1;BRINP1;GABARAPL1;CHL1;SHISA7;SEZ6;NPTN;SYT7;PCSK2;ATP1A2;TMEM108;NSG1;BDNF;PTPRK;SGCE;CNTNAP4;CNTNAP2;L1CAM;PCDH8;NPTXR;APOD;GRIA4;ADGRB1;ADAM10;PLXDC1;LAMP5;THY1;RTN4R;LRP8;NLGN1;NSF;BACE1;SORT1;IL6ST;NPTX2;RTN4RL2;NTRK2;EPHA4;EPHA5;DNER;GRIA2;NFASC;NECTIN1;EPHA7;PDYN;RELN;IL1RAPL1;SYT11;LRRC4
GO:0097447	dendritic tree	http://amigo.geneontology.org/amigo/term/GO:0097447	84	57	33.5255	1.7002	8.5173e-08	4.35857e-06	102;347;477;575;627;720;815;885;1620;2043;2044;2045;2891;2893;3572;3897;3916;4035;4504;4885;4900;4905;4915;5100;5126;5173;5368;5649;5796;5818;6272;6860;7070;7804;8910;9066;10752;11141;22871;23114;23208;23467;23621;23710;24141;26047;27020;27065;57125;64101;65078;66000;85445;92737;124925;349667;729956	geneontology_Cellular_Component	SYT4;PNOC;MT3;LAMP1;C4A;CAMK2A;CCK;NRGN;LRP1;BRINP1;GABARAPL1;CHL1;SHISA7;SEZ6;NPTN;SYT7;PCSK2;ATP1A2;TMEM108;NSG1;BDNF;PTPRK;SGCE;CNTNAP4;CNTNAP2;L1CAM;PCDH8;NPTXR;APOD;GRIA4;ADGRB1;ADAM10;PLXDC1;LAMP5;THY1;RTN4R;LRP8;NLGN1;NSF;BACE1;SORT1;IL6ST;NPTX2;RTN4RL2;NTRK2;EPHA4;EPHA5;DNER;GRIA2;NFASC;NECTIN1;EPHA7;PDYN;RELN;IL1RAPL1;SYT11;LRRC4
GO:0051965	positive regulation of synapse assembly	http://amigo.geneontology.org/amigo/term/GO:0051965	33	28	13.1707	2.12593	1.01157e-07	5.07886e-06	575;576;577;627;1946;4915;4916;5020;5789;7162;7336;9378;9746;11141;22859;22865;22871;23284;23769;26045;26050;57555;57633;64084;94030;114798;139065;654429	geneontology_Biological_Process	EFNA5;LRRN1;SLITRK3;FLRT1;UBE2V2;CLSTN3;PTPRD;SLITRK5;NRXN1;LRTM2;ADGRL3;BDNF;SLITRK1;LRRC4B;SLITRK4;ADGRB1;NTRK3;ADGRB2;LRRTM2;NLGN1;NLGN2;NTRK2;TPBG;CLSTN2;IL1RAPL1;ADGRL1;OXT;ADGRB3
GO:1902495	transmembrane transporter complex	http://amigo.geneontology.org/amigo/term/GO:1902495	30	26	11.9734	2.17148	1.24452e-07	6.0212e-06	20;476;477;481;482;781;801;1188;1804;2891;2893;3306;3787;6327;6330;6900;9254;22871;26047;55799;55800;57628;57685;93145;375567;729956	geneontology_Cellular_Component	HSPA2;CACNA2D2;OLFM2;CALM1;ABCA2;SHISA7;CLCNKB;ATP1A1;CACNA2D3;ATP1B2;CACNA2D1;ATP1A2;CNTNAP2;CNTN2;GRIA4;DPP6;ATP1B1;SCN3B;SCN2B;NLGN1;DPP10;GRIA2;KCNS1;SCN4B;VWC2;CACHD1
GO:1990351	transporter complex	http://amigo.geneontology.org/amigo/term/GO:1990351	30	26	11.9734	2.17148	1.24452e-07	6.0212e-06	20;476;477;481;482;781;801;1188;1804;2891;2893;3306;3787;6327;6330;6900;9254;22871;26047;55799;55800;57628;57685;93145;375567;729956	geneontology_Cellular_Component	HSPA2;CACNA2D2;OLFM2;CALM1;ABCA2;SHISA7;CLCNKB;ATP1A1;CACNA2D3;ATP1B2;CACNA2D1;ATP1A2;CNTNAP2;CNTN2;GRIA4;DPP6;ATP1B1;SCN3B;SCN2B;NLGN1;DPP10;GRIA2;KCNS1;SCN4B;VWC2;CACHD1
GO:0045664	regulation of neuron differentiation	http://amigo.geneontology.org/amigo/term/GO:0045664	112	71	44.7007	1.58834	1.39453e-07	6.58698e-06	102;577;627;816;1002;1268;1620;1630;1942;1946;1948;1949;1954;2043;2045;3897;4035;4099;4504;4854;4897;4915;4916;4974;5121;5361;5365;5649;5789;5792;5793;6091;6092;6423;6695;6860;6900;7070;7336;7804;8482;8829;9856;10439;10507;10509;10512;11141;22871;23105;23654;27020;51330;56920;56963;57540;57556;57611;65009;65078;80031;81618;84894;114798;124925;146760;152330;257194;349667;374946;375567	geneontology_Biological_Process	SYT4;MT3;EFNA5;PCP4;ISLR2;LRP1;RTN4RL1;BRINP1;SPOCK1;SEMA4D;UBE2V2;TNFRSF12A;NOTCH3;DISP3;SEZ6;PTPRD;ROBO1;CNTN4;NPTN;EFNA1;SEMA6D;PLXNB3;DRAXIN;KIAA0319;SEMA6A;PLXNB2;ROBO2;EFNB2;OLFM1;NRCAM;SEMA3G;BDNF;SLITRK1;CDH4;L1CAM;MEGF8;OMG;CNTN2;NTRK3;MAG;DCC;ADAM10;THY1;RTN4R;SEMA4B;SEMA3C;LRP8;ITM2C;NLGN1;PTPRF;PTPRG;FSTL4;SEMA7A;RTN4RL2;LINGO1;NRP1;SFRP2;NTRK2;EPHA4;CAMK2B;EPHA7;PLXNA1;RELN;NEGR1;IL1…
GO:0036477	somatodendritic compartment	http://amigo.geneontology.org/amigo/term/GO:0036477	116	73	46.2971	1.57677	1.41096e-07	6.58698e-06	102;347;477;575;627;720;815;885;1620;2026;2043;2044;2045;2806;2891;2893;3572;3897;3916;4035;4345;4504;4885;4900;4905;4915;5066;5100;5126;5173;5368;5649;5792;5796;5798;5818;6272;6750;6860;6863;6900;7070;7345;7804;8829;8910;9066;9378;10439;10752;11141;22871;23114;23208;23467;23544;23621;23710;23769;24141;26047;27020;27065;57125;64101;65078;66000;85445;92737;124925;146760;349667;729956	geneontology_Cellular_Component	UCHL1;SYT4;PNOC;MT3;TAC1;ENO2;LAMP1;C4A;CAMK2A;SST;CCK;NRGN;LRP1;SEZ6L;RTN4RL1;BRINP1;FLRT1;GABARAPL1;CHL1;SHISA7;SEZ6;NPTN;SYT7;PCSK2;ATP1A2;NRXN1;TMEM108;OLFM1;NSG1;BDNF;PTPRK;SGCE;CD200;CNTNAP4;CNTNAP2;L1CAM;PCDH8;NPTXR;GOT2;APOD;CNTN2;GRIA4;ADGRB1;ADAM10;PLXDC1;LAMP5;THY1;RTN4R;LRP8;NLGN1;NSF;BACE1;PTPRF;SORT1;IL6ST;NPTX2;RTN4RL2;NRP1;NTRK2;EPHA4;EPHA5;DNER;GRIA2;NFASC;NECTIN1;EPHA7;PDYN;RELN…
GO:0051962	positive regulation of nervous system development	http://amigo.geneontology.org/amigo/term/GO:0051962	97	63	38.714	1.62732	2.1007e-07	9.63785e-06	575;576;577;627;745;816;1002;1268;1620;1946;1954;2043;3572;3815;3897;4099;4124;4897;4915;4916;5020;5121;5270;5361;5365;5649;5789;6091;6092;6692;6860;7162;7336;7804;8482;8829;9378;9746;10507;11141;22859;22865;22871;23284;23654;23769;26045;26050;27020;51330;57555;57556;57611;57633;64084;65009;94030;114798;139065;257194;375567;400746;654429	geneontology_Biological_Process	SYT4;EFNA5;MYRF;PCP4;ISLR2;LRRN1;SERPINE2;SLITRK3;BRINP1;FLRT1;SEMA4D;UBE2V2;CLSTN3;TNFRSF12A;PTPRD;ROBO1;NPTN;SLITRK5;PLXNB3;NRXN1;SEMA6A;PLXNB2;LRTM2;ROBO2;MAN2A1;NRCAM;ADGRL3;BDNF;SLITRK1;CDH4;L1CAM;LRRC4B;MEGF8;SLITRK4;ADGRB1;NTRK3;MAG;ADGRB2;NCMAP;LRRTM2;LRP8;NLGN1;IL6ST;SEMA7A;NLGN2;NRP1;NTRK2;EPHA4;TPBG;CLSTN2;CAMK2B;PLXNA1;RELN;NEGR1;IL1RAPL1;VWC2;ADGRL1;SPINT1;CNR1;OXT;KIT;NDRG4;ADGRB3
GO:0120025	plasma membrane bounded cell projection	http://amigo.geneontology.org/amigo/term/GO:0120025	224	124	89.4013	1.387	2.28054e-07	1.02856e-05	58;102;347;477;575;627;682;720;762;801;815;816;885;1006;1012;1268;1464;1620;1630;1738;2043;2044;2045;2051;2596;2805;2891;2893;3572;3897;3916;4035;4099;4345;4504;4884;4885;4897;4900;4905;4915;4916;5020;5066;5100;5101;5126;5154;5173;5368;5649;5792;5795;5796;5797;5798;5799;5818;5860;6091;6092;6272;6695;6843;6860;6863;6868;6900;7070;7345;7804;8633;8828;8829;8878;8910;9066;10159;10409;10439;10752;1114…	geneontology_Cellular_Component	UCHL1;SYT4;PTPRM;PNOC;MT3;NRP2;SCRG1;TAC1;DYNLL2;LAMP1;C4A;BSG;VAMP1;CAMK2A;CCK;NRGN;LRP1;CALM1;BRINP1;SDF4;FLRT1;ACTA1;ADAM17;SPOCK1;CSPG4;GABARAPL1;CHL1;NAXE;SHISA7;TNFRSF12A;SEZ6;GLDN;UNC5C;GOT1;PCDH9;ROBO1;CDH8;BASP1;CNTN4;NPTN;DLD;PDGFA;SYT7;PCSK2;ATP1A2;TMEM108;SEMA6A;ROBO2;OLFM1;NSG1;GAP43;NRCAM;ADGRL3;BDNF;PTPRK;SGCE;CD200;CNTNAP4;SQSTM1;STMN3;CNTNAP2;L1CAM;ADAM22;PCDH8;NPTXR;LRRC4B;EPHA1…
GO:0050767	regulation of neurogenesis	http://amigo.geneontology.org/amigo/term/GO:0050767	132	80	52.6829	1.51852	3.54212e-07	1.57093e-05	102;577;627;815;816;1002;1268;1620;1630;1942;1946;1948;1949;1954;2043;2045;2066;3572;3815;3897;4035;4099;4124;4504;4854;4897;4915;4916;4974;5121;5270;5361;5365;5649;5789;5792;5793;6091;6092;6423;6653;6692;6695;6860;6900;7070;7336;7804;8482;8829;9856;10439;10507;10509;10512;11141;22871;23105;23654;27020;51330;56920;56963;57540;57556;57611;65009;65078;80031;81618;84894;114798;124925;137970;146760;1…	geneontology_Biological_Process	SYT4;MT3;EFNA5;PCP4;ISLR2;CAMK2A;LRP1;SERPINE2;RTN4RL1;BRINP1;SPOCK1;SEMA4D;UBE2V2;TNFRSF12A;NOTCH3;DISP3;SEZ6;PTPRD;ROBO1;CNTN4;NPTN;EFNA1;SEMA6D;PLXNB3;DRAXIN;KIAA0319;SEMA6A;PLXNB2;ROBO2;EFNB2;OLFM1;MAN2A1;NRCAM;SEMA3G;BDNF;SLITRK1;CDH4;L1CAM;ERBB4;MEGF8;OMG;CNTN2;NTRK3;SORL1;MAG;DCC;ADAM10;THY1;RTN4R;SEMA4B;SEMA3C;LRP8;ITM2C;NLGN1;PTPRF;PTPRG;FSTL4;IL6ST;SEMA7A;RTN4RL2;LINGO1;NRP1;SFRP2;NTRK2…
GO:0030424	axon	http://amigo.geneontology.org/amigo/term/GO:0030424	104	66	41.5078	1.59006	3.87771e-07	1.69157e-05	627;682;720;801;885;1006;1268;1630;2043;2044;2596;2805;3897;4099;4345;4504;4885;4897;4900;4915;4916;5020;5101;5173;5368;5796;5798;5799;5818;6091;6092;6695;6860;6863;6900;7070;7345;7804;8828;8829;9066;10409;10439;11141;11151;22859;23114;23208;23284;23467;23621;24141;26047;27020;27255;50861;53616;57556;65078;66000;94030;152330;253559;342035;349667;400746	geneontology_Cellular_Component	UCHL1;SYT4;PNOC;MT3;NRP2;TAC1;C4A;BSG;CCK;NRGN;CALM1;SPOCK1;GLDN;GOT1;PCDH9;ROBO1;CDH8;BASP1;CNTN4;NPTN;SYT7;TMEM108;SEMA6A;ROBO2;OLFM1;GAP43;NRCAM;ADGRL3;BDNF;PTPRK;CD200;STMN3;CNTNAP2;L1CAM;ADAM22;NPTXR;LRRC4B;CNTN2;NTRK3;MAG;DCC;LAMP5;THY1;PTPRN2;RTN4R;NCMAP;CADM2;LRP8;BACE1;NPTX2;RTN4RL2;NRP1;CORO1A;NTRK2;EPHA4;EPHA5;CNTN6;NFASC;NECTIN1;PDYN;IL1RAPL1;SYT11;PTPRN;ADGRL1;CNR1;OXT
GO:0098978	glutamatergic synapse	http://amigo.geneontology.org/amigo/term/GO:0098978	78	52	31.1308	1.67037	8.04405e-07	3.45245e-05	102;163;1006;1008;1009;1268;1948;1949;2043;2045;2066;4884;4885;4897;4900;4916;5100;5789;6843;6860;7415;8745;8828;8829;9066;9211;9378;9746;11141;11151;22854;22871;22986;23284;23467;26045;27020;27065;27253;50632;53616;53826;64084;64101;65078;80863;93145;94030;114798;139065;140735;729956	geneontology_Cellular_Component	SYT4;NRP2;DYNLL2;ADAM23;VAMP1;OLFM2;NRGN;CLSTN3;SHISA7;CALY;PTPRD;CDH8;CDH11;CDH10;NPTN;LGI1;PRRT1;VCP;AP2B1;SYT7;NRXN1;EFNB2;NSG1;NRCAM;ADGRL3;SLITRK1;ADAM22;ERBB4;PCDH8;NPTXR;LRRC4B;SLITRK4;NTRK3;NTNG1;ADAM10;PCDH17;RTN4R;LRRTM2;NLGN1;NPTX2;NRP1;CORO1A;SORCS3;EPHA4;CLSTN2;EPHA7;NPTX1;IL1RAPL1;FXYD6;CNR1;EFNB3;LRRC4
GO:0042995	cell projection	http://amigo.geneontology.org/amigo/term/GO:0042995	230	125	91.796	1.36171	8.39488e-07	3.54584e-05	58;102;347;477;575;627;682;720;762;801;815;816;885;1006;1012;1268;1464;1620;1630;1738;2043;2044;2045;2051;2596;2805;2891;2893;3572;3897;3916;4035;4099;4345;4504;4884;4885;4897;4900;4905;4915;4916;5020;5066;5100;5101;5126;5154;5173;5368;5649;5792;5795;5796;5797;5798;5799;5818;5860;6091;6092;6272;6695;6843;6860;6863;6868;6900;7070;7345;7804;8633;8828;8829;8878;8910;9066;10159;10409;10439;10752;1114…	geneontology_Cellular_Component	UCHL1;SYT4;PTPRM;PNOC;MT3;NRP2;SCRG1;TAC1;DYNLL2;LAMP1;C4A;BSG;VAMP1;CAMK2A;CCK;NRGN;LRP1;CALM1;RTN4RL1;BRINP1;SDF4;FLRT1;ACTA1;ADAM17;SPOCK1;CSPG4;GABARAPL1;CHL1;NAXE;SHISA7;TNFRSF12A;SEZ6;GLDN;UNC5C;GOT1;PCDH9;ROBO1;CDH8;BASP1;CNTN4;NPTN;DLD;PDGFA;SYT7;PCSK2;ATP1A2;TMEM108;SEMA6A;ROBO2;OLFM1;NSG1;GAP43;NRCAM;ADGRL3;BDNF;PTPRK;SGCE;CD200;CNTNAP4;SQSTM1;STMN3;CNTNAP2;L1CAM;ADAM22;PCDH8;NPTXR;LRRC…
GO:0000904	cell morphogenesis involved in differentiation	http://amigo.geneontology.org/amigo/term/GO:0000904	159	92	63.459	1.44976	8.74088e-07	3.63429e-05	102;558;575;577;627;682;815;816;885;1002;1009;1630;1942;1944;1946;1947;1948;1949;1952;1954;2043;2044;2045;2263;2596;2674;2675;2817;2885;3251;3897;3913;4099;4147;4504;4756;4884;4897;4915;4916;4974;5361;5365;5649;5789;5797;5818;6091;6092;6900;7070;7301;7345;7804;8482;8633;8828;8829;9211;9369;9378;10319;10439;10507;10509;10512;10678;10752;11141;22854;22865;22871;23105;23114;23654;26050;27020;27255;5…	geneontology_Biological_Process	UCHL1;PTPRM;MT3;NRP2;GFRA1;EFNA5;BSG;ISLR2;CAMK2A;CCK;SLITRK3;NEO1;GRB2;LAMC3;NRXN3;SEMA4D;CHL1;TNFRSF12A;UNC5C;GPC1;PTPRD;ROBO1;CDH11;CNTN4;NPTN;LGI1;EFNA1;CELSR2;GFRA2;SEMA6D;SLITRK5;PLXNB3;DRAXIN;EFNB1;NRXN1;SEMA6A;PLXNB2;ROBO2;EFNB2;OLFM1;GAP43;NRCAM;SEMA3G;EFNA3;BDNF;SLITRK1;CDH4;TYRO3;L1CAM;FGFR2;MEGF8;LAMB2;OMG;CNTN2;SLITRK4;ADGRB1;NTRK3;NTNG1;MAG;DCC;HEG1;ADAM10;THY1;RTN4R;SEMA4B;SEMA3C;L…
GO:0032989	cellular component morphogenesis	http://amigo.geneontology.org/amigo/term/GO:0032989	189	106	75.4324	1.40523	9.42215e-07	3.85728e-05	58;102;226;558;575;577;627;682;780;815;816;885;1002;1009;1630;1942;1944;1946;1947;1948;1949;1952;1954;1956;2043;2044;2045;2263;2596;2674;2675;2817;2885;3251;3679;3815;3897;3913;4099;4147;4504;4756;4884;4897;4915;4916;4974;5159;5361;5365;5649;5789;5797;5818;5819;6091;6092;6860;6900;7070;7301;7345;7804;8482;8633;8828;8829;9211;9369;9378;10319;10439;10507;10509;10512;10678;10752;11141;11151;22854;22…	geneontology_Biological_Process	UCHL1;SYT4;PTPRM;MT3;NRP2;GFRA1;EFNA5;BSG;ISLR2;CAMK2A;CCK;ALDOA;SLITRK3;NEO1;FLRT1;GRB2;LAMC3;ACTA1;NRXN3;SEMA4D;CHL1;TNFRSF12A;UNC5C;GPC1;PTPRD;ROBO1;CDH11;CNTN4;NPTN;LGI1;EFNA1;CELSR2;GFRA2;SEMA6D;NECTIN2;SLITRK5;PLXNB3;DRAXIN;EFNB1;NRXN1;TMEM108;SEMA6A;PLXNB2;ROBO2;EFNB2;OLFM1;GAP43;NRCAM;SEMA3G;EGFR;EFNA3;BDNF;SLITRK1;CDH4;TYRO3;CNTNAP2;L1CAM;FGFR2;MEGF8;LAMB2;OMG;CNTN2;SLITRK4;ADGRB1;NTRK3;…
GO:0044463	cell projection part	http://amigo.geneontology.org/amigo/term/GO:0044463	152	88	60.6652	1.45058	1.54291e-06	6.1279e-05	102;347;477;575;627;720;762;801;815;885;1006;1268;1464;1620;2043;2044;2045;2596;2805;2891;2893;3572;3897;3916;4035;4099;4504;4885;4897;4900;4905;4915;5020;5100;5101;5126;5173;5368;5649;5795;5796;5798;5799;5818;6092;6272;6695;6860;6868;6900;7070;7345;7804;8829;8878;8910;9066;10409;10439;10752;11141;11341;22859;22871;23114;23208;23467;23621;23710;23769;24141;26047;27020;27065;50861;57125;64101;6500…	geneontology_Cellular_Component	UCHL1;SYT4;PNOC;MT3;SCRG1;DYNLL2;LAMP1;C4A;CAMK2A;CCK;NRGN;LRP1;CALM1;BRINP1;FLRT1;ADAM17;SPOCK1;CSPG4;GABARAPL1;CHL1;SHISA7;SEZ6;GOT1;PCDH9;CDH8;BASP1;NPTN;SYT7;PCSK2;ATP1A2;TMEM108;ROBO2;OLFM1;NSG1;GAP43;NRCAM;BDNF;PTPRK;SGCE;CNTNAP4;SQSTM1;STMN3;CNTNAP2;L1CAM;PCDH8;NPTXR;APOD;CNTN2;GRIA4;ADGRB1;MAG;ADAM10;CA4;PLXDC1;LAMP5;THY1;PTPRN2;RTN4R;NCMAP;LRP8;NLGN1;NSF;BACE1;SORT1;IL6ST;NPTX2;RTN4RL2;N…
GO:0120038	plasma membrane bounded cell projection part	http://amigo.geneontology.org/amigo/term/GO:0120038	152	88	60.6652	1.45058	1.54291e-06	6.1279e-05	102;347;477;575;627;720;762;801;815;885;1006;1268;1464;1620;2043;2044;2045;2596;2805;2891;2893;3572;3897;3916;4035;4099;4504;4885;4897;4900;4905;4915;5020;5100;5101;5126;5173;5368;5649;5795;5796;5798;5799;5818;6092;6272;6695;6860;6868;6900;7070;7345;7804;8829;8878;8910;9066;10409;10439;10752;11141;11341;22859;22871;23114;23208;23467;23621;23710;23769;24141;26047;27020;27065;50861;57125;64101;6500…	geneontology_Cellular_Component	UCHL1;SYT4;PNOC;MT3;SCRG1;DYNLL2;LAMP1;C4A;CAMK2A;CCK;NRGN;LRP1;CALM1;BRINP1;FLRT1;ADAM17;SPOCK1;CSPG4;GABARAPL1;CHL1;SHISA7;SEZ6;GOT1;PCDH9;CDH8;BASP1;NPTN;SYT7;PCSK2;ATP1A2;TMEM108;ROBO2;OLFM1;NSG1;GAP43;NRCAM;BDNF;PTPRK;SGCE;CNTNAP4;SQSTM1;STMN3;CNTNAP2;L1CAM;PCDH8;NPTXR;APOD;CNTN2;GRIA4;ADGRB1;MAG;ADAM10;CA4;PLXDC1;LAMP5;THY1;PTPRN2;RTN4R;NCMAP;LRP8;NLGN1;NSF;BACE1;SORT1;IL6ST;NPTX2;RTN4RL2;N…
GO:0000902	cell morphogenesis	http://amigo.geneontology.org/amigo/term/GO:0000902	182	102	72.6386	1.40421	1.68312e-06	6.58645e-05	102;226;558;575;577;627;682;780;815;816;885;1002;1009;1630;1942;1944;1946;1947;1948;1949;1952;1954;1956;2043;2044;2045;2263;2596;2674;2675;2817;2885;3251;3679;3815;3897;3913;4099;4147;4504;4756;4884;4897;4915;4916;4974;5361;5365;5649;5789;5797;5818;6091;6092;6860;6900;7070;7301;7345;7804;8482;8633;8828;8829;9211;9369;9378;10319;10439;10507;10509;10512;10678;10752;11141;11151;22854;22865;22871;231…	geneontology_Biological_Process	UCHL1;SYT4;PTPRM;MT3;NRP2;GFRA1;EFNA5;BSG;ISLR2;CAMK2A;CCK;ALDOA;SLITRK3;NEO1;FLRT1;GRB2;LAMC3;NRXN3;SEMA4D;CHL1;TNFRSF12A;UNC5C;GPC1;PTPRD;ROBO1;CDH11;CNTN4;NPTN;LGI1;EFNA1;CELSR2;GFRA2;SEMA6D;SLITRK5;PLXNB3;DRAXIN;EFNB1;NRXN1;TMEM108;SEMA6A;PLXNB2;ROBO2;EFNB2;OLFM1;GAP43;NRCAM;SEMA3G;EGFR;EFNA3;BDNF;SLITRK1;CDH4;TYRO3;CNTNAP2;L1CAM;FGFR2;MEGF8;LAMB2;OMG;CNTN2;SLITRK4;ADGRB1;NTRK3;NTNG1;MAG;DCC;…
GO:0007169	transmembrane receptor protein tyrosine kinase signaling pathway	http://amigo.geneontology.org/amigo/term/GO:0007169	91	58	36.3193	1.59695	1.74928e-06	6.74614e-05	163;347;537;558;627;780;1012;1284;1464;1942;1944;1946;1947;1948;1949;1956;2043;2044;2045;2051;2066;2261;2263;2674;2675;2817;2885;3482;3488;3815;4035;4504;4915;4916;5154;5155;5159;5617;5793;5795;5801;6091;6272;6868;8828;8829;11122;23105;23769;27020;55959;56975;57556;65009;66000;79812;284656;285220	geneontology_Biological_Process	MT3;NRP2;GFRA1;FGFR3;EFNA5;LRP1;FLRT1;IGF2R;GRB2;ADAM17;CSPG4;PRL;GPC1;ROBO1;IGFBP5;NPTN;PDGFA;EFNA1;GFRA2;PTPRT;AP2B1;EFNB1;PTPRR;TMEM108;SEMA6A;ATP6AP1;EFNB2;FAM20C;EGFR;EFNA3;BDNF;COL4A2;ERBB4;FGFR2;EPHA10;APOD;NTRK3;SULF2;PDGFRB;DDR1;PTPRG;FSTL4;SORT1;MMRN2;NRP1;PTPRJ;PDGFB;EPHB6;NTRK2;EPHA4;EPHA5;AXL;EPHA7;EPHA6;EFNB3;KIT;NDRG4;CDH13
GO:0098590	plasma membrane region	http://amigo.geneontology.org/amigo/term/GO:0098590	144	84	57.4723	1.46157	1.80587e-06	6.8649e-05	102;361;476;477;481;482;575;762;770;815;1006;1008;1012;1013;1268;1271;1464;1630;1946;1948;1949;1956;2043;2045;2066;2596;2891;2893;4035;4897;4900;4916;5100;5155;5159;5795;5818;6092;6868;6900;7070;7804;8745;8828;8829;8910;9066;9378;9746;11141;22854;22859;22865;22871;22986;23017;23208;23385;23705;23710;24141;25945;26045;26047;27020;27065;27253;27255;53616;53826;53942;55966;57555;64084;64101;65009;66…	geneontology_Cellular_Component	NRP2;EFNA5;NCSTN;ADAM23;CAMK2A;OLFM2;NRGN;LRP1;SLITRK3;NECTIN3;ADAM17;AQP4;CSPG4;GABARAPL1;CNTN5;CLSTN3;SHISA7;ATP1A1;CDH8;IGSF21;CDH10;NPTN;ATP1B2;PRRT1;SYT7;ATP1A2;NRXN1;TMEM108;ROBO2;EFNB2;NSG1;GAP43;NRCAM;EGFR;AJAP1;SGCE;SLITRK1;FAIM2;CNTNAP4;CNTNAP2;ADAM22;ERBB4;PCDH8;LRRC4B;CNTN2;CA11;GRIA4;ADGRB1;NTRK3;CDH15;CADM1;NTNG1;DCC;PDGFRB;ADAM10;CA4;LAMP5;PCDH17;ATP1B1;THY1;CNTFR;LRRTM2;LRP8;NLGN1…
GO:0050804	modulation of chemical synaptic transmission	http://amigo.geneontology.org/amigo/term/GO:0050804	72	48	28.7361	1.67037	2.23132e-06	8.36275e-05	477;575;627;801;815;816;1009;1268;1630;1949;1956;2043;3815;4884;4885;4900;4915;5020;5270;5649;6843;6860;6863;6900;7804;8878;9066;9211;9254;9378;9746;22854;22871;22986;23208;23467;23621;26045;27020;27065;27253;57555;64084;64101;66000;85445;152330;729956	geneontology_Biological_Process	SYT4;TAC1;VAMP1;CACNA2D2;CAMK2A;NRGN;CALM1;SERPINE2;CLSTN3;SHISA7;CDH11;CNTN4;NPTN;LGI1;SYT7;ATP1A2;NRXN1;TMEM108;NSG1;EGFR;BDNF;CNTNAP4;SQSTM1;NPTXR;CNTN2;ADGRB1;NTNG1;DCC;PCDH17;LRRTM2;LRP8;NLGN1;BACE1;NPTX2;NLGN2;NTRK2;SORCS3;EPHA4;CLSTN2;CAMK2B;RELN;NPTX1;SYT11;CNR1;OXT;EFNB3;KIT;LRRC4
GO:0004713	protein tyrosine kinase activity	http://amigo.geneontology.org/amigo/term/GO:0004713	31	25	12.3725	2.02061	3.39841e-06	0.000125599	558;780;1438;1944;1947;1948;1949;1956;2043;2044;2045;2051;2066;2261;2263;3482;3815;4915;4916;5159;7301;8828;8829;284656;285220	geneontology_Molecular_Function	NRP2;FGFR3;IGF2R;EFNB1;EFNB2;EGFR;EFNA3;TYRO3;CSF2RA;ERBB4;FGFR2;EPHA10;NTRK3;PDGFRB;DDR1;NRP1;EPHB6;NTRK2;EPHA4;EPHA5;AXL;EPHA7;EPHA6;EFNB3;KIT
GO:2000026	regulation of multicellular organismal development	http://amigo.geneontology.org/amigo/term/GO:2000026	275	143	109.756	1.30289	3.6984e-06	0.000132468	91;102;133;163;537;558;575;576;577;627;719;745;815;816;1002;1101;1268;1284;1620;1630;1901;1942;1944;1946;1948;1949;1952;1954;1956;2043;2045;2066;2263;2596;2621;2817;3572;3815;3897;3955;4035;4099;4124;4504;4745;4854;4897;4915;4916;4974;5020;5121;5154;5155;5159;5270;5361;5365;5617;5649;5744;5789;5792;5793;5797;5818;5950;6091;6092;6423;6653;6692;6695;6860;6900;7049;7060;7070;7162;7336;7804;8482;8646…	geneontology_Biological_Process	SYT4;PTPRM;MT3;RBP4;EFNA5;MYRF;DDAH1;PCP4;THBS4;ISLR2;CAMK2A;LRP1;LRRN1;SERPINE2;SLITRK3;RTN4RL1;BRINP1;FLRT1;SPOCK1;PRL;SEMA4D;UBE2V2;CLSTN3;TNFRSF12A;NOTCH3;DISP3;SEZ6;PTHLH;GPC1;PTPRD;ROBO1;BASP1;CNTN4;NPTN;PDGFA;EFNA1;CELSR2;SEMA6D;SLITRK5;MDGA1;PLXNB3;DRAXIN;AP2B1;KIAA0319;NRXN1;SEMA6A;PLXNB2;LRTM2;ROBO2;ATP6AP1;EFNB2;FAM20C;CARTPT;OLFM1;GAP43;MAN2A1;NRCAM;SEMA3G;EGFR;EMC10;ADGRL3;EFNA3;BDNF…
GO:0098793	presynapse	http://amigo.geneontology.org/amigo/term/GO:0098793	69	46	27.5388	1.67037	3.70733e-06	0.000132468	102;273;627;801;885;1006;1008;1268;1948;1949;2043;2066;2805;3916;4504;4915;5020;5100;5173;5368;5798;5799;5818;6843;6860;8745;9066;9378;9379;22854;22859;22871;23208;23385;23621;24141;27020;27253;27255;53826;53942;57555;65078;84966;85445;94030	geneontology_Cellular_Component	SYT4;PNOC;MT3;NCSTN;LAMP1;ADAM23;VAMP1;CCK;CALM1;CNTN5;GOT1;CDH8;IGSF21;CDH10;NPTN;NRXN2;SYT7;NRXN1;EFNB2;BDNF;CNTNAP4;ERBB4;PCDH8;AMPH;LRRC4B;NTNG1;ADAM10;LAMP5;PCDH17;PTPRN2;RTN4R;NLGN1;BACE1;NLGN2;NTRK2;EPHA4;CNTN6;NECTIN1;PDYN;SYT11;PTPRN;FXYD6;ADGRL1;CNR1;OXT;EFNB3
GO:0034703	cation channel complex	http://amigo.geneontology.org/amigo/term/GO:0034703	23	20	9.1796	2.17874	3.7336e-06	0.000132468	781;801;1804;2891;2893;3306;3787;6327;6330;6900;9254;22871;26047;55799;55800;57628;57685;93145;375567;729956	geneontology_Cellular_Component	HSPA2;CACNA2D2;OLFM2;CALM1;SHISA7;CACNA2D3;CACNA2D1;CNTNAP2;CNTN2;GRIA4;DPP6;SCN3B;SCN2B;NLGN1;DPP10;GRIA2;KCNS1;SCN4B;VWC2;CACHD1
GO:0099177	regulation of trans-synaptic signaling	http://amigo.geneontology.org/amigo/term/GO:0099177	73	48	29.1353	1.64749	4.08582e-06	0.000143057	477;575;627;801;815;816;1009;1268;1630;1949;1956;2043;3815;4884;4885;4900;4915;5020;5270;5649;6843;6860;6863;6900;7804;8878;9066;9211;9254;9378;9746;22854;22871;22986;23208;23467;23621;26045;27020;27065;27253;57555;64084;64101;66000;85445;152330;729956	geneontology_Biological_Process	SYT4;TAC1;VAMP1;CACNA2D2;CAMK2A;NRGN;CALM1;SERPINE2;CLSTN3;SHISA7;CDH11;CNTN4;NPTN;LGI1;SYT7;ATP1A2;NRXN1;TMEM108;NSG1;EGFR;BDNF;CNTNAP4;SQSTM1;NPTXR;CNTN2;ADGRB1;NTNG1;DCC;PCDH17;LRRTM2;LRP8;NLGN1;BACE1;NPTX2;NLGN2;NTRK2;SORCS3;EPHA4;CLSTN2;CAMK2B;RELN;NPTX1;SYT11;CNR1;OXT;EFNB3;KIT;LRRC4
GO:0031225	anchored component of membrane	http://amigo.geneontology.org/amigo/term/GO:0031225	56	39	22.3503	1.74494	4.18227e-06	0.000144533	419;762;966;1012;1271;1368;1604;1942;1944;1946;2674;2675;2817;4062;4326;4974;4978;5067;6900;7070;8482;10232;22854;27255;27293;53942;56963;65078;83546;84966;133121;146760;152330;161357;257194;266727;285704;349667;503542	geneontology_Cellular_Component	GFRA1;EFNA5;ENPP6;CD59;RTN4RL1;CD55;CNTN5;GPC1;OPCML;MMP17;CNTN4;IGSF21;CNTN3;SPRN;EFNA1;GFRA2;MDGA1;ART3;RTBDN;LY6H;EFNA3;RGMB;OMG;CNTN2;SMPDL3B;NTNG1;CA4;THY1;CNTFR;RTN4R;SEMA7A;RTN4RL2;MDGA2;CNTN6;CPM;NEGR1;MSLN;RGMA;CDH13
GO:0043235	receptor complex	http://amigo.geneontology.org/amigo/term/GO:0043235	66	44	26.3415	1.67037	6.15054e-06	0.00020925	91;558;780;1271;1438;1956;2043;2044;2045;2051;2066;2261;2263;2674;2675;2891;2893;3572;3679;3815;4035;4854;4915;4916;5159;5361;5365;5799;7049;7301;7804;8828;8829;9865;22871;23654;26050;53353;57125;93145;284656;285220;375567;729956	geneontology_Cellular_Component	NRP2;GFRA1;FGFR3;LRP1B;OLFM2;LRP1;SHISA7;NOTCH3;GFRA2;SLITRK5;PLXNB3;PLXNB2;EGFR;TYRO3;CSF2RA;ERBB4;TRIL;FGFR2;EPHA10;GRIA4;NTRK3;PDGFRB;TGFBR3;PLXDC1;DDR1;CNTFR;PTPRN2;LRP8;NLGN1;IL6ST;NRP1;EPHB6;NTRK2;EPHA4;EPHA5;GRIA2;ACVR1B;AXL;EPHA7;EPHA6;PLXNA1;VWC2;ITGA7;KIT
GO:0006486	protein glycosylation	http://amigo.geneontology.org/amigo/term/GO:0006486	42	31	16.7627	1.84934	6.36388e-06	0.00020925	2135;2589;2590;3955;4121;4122;4124;4245;4247;4504;7415;10678;10905;11226;26229;29906;51046;51172;51809;55568;55808;57134;57452;64409;79147;79695;84620;114805;152002;170384;374378	geneontology_Biological_Process	MT3;ST8SIA5;NAGPA;GALNT6;FUT11;GALNT13;GALNT1;MAN1A1;GALNT12;XXYLT1;VCP;ST6GALNAC1;MAN2A2;ST6GAL2;MAN2A1;MAN1A2;ST8SIA3;GALNT7;EXTL2;GALNT2;GALNT16;LFNG;GALNT18;MGAT1;GALNT17;MGAT2;FKRP;B3GAT3;MAN1C1;GALNT10;B3GNT2
GO:0043413	macromolecule glycosylation	http://amigo.geneontology.org/amigo/term/GO:0043413	42	31	16.7627	1.84934	6.36388e-06	0.00020925	2135;2589;2590;3955;4121;4122;4124;4245;4247;4504;7415;10678;10905;11226;26229;29906;51046;51172;51809;55568;55808;57134;57452;64409;79147;79695;84620;114805;152002;170384;374378	geneontology_Biological_Process	MT3;ST8SIA5;NAGPA;GALNT6;FUT11;GALNT13;GALNT1;MAN1A1;GALNT12;XXYLT1;VCP;ST6GALNAC1;MAN2A2;ST6GAL2;MAN2A1;MAN1A2;ST8SIA3;GALNT7;EXTL2;GALNT2;GALNT16;LFNG;GALNT18;MGAT1;GALNT17;MGAT2;FKRP;B3GAT3;MAN1C1;GALNT10;B3GNT2
GO:0098948	intrinsic component of postsynaptic specialization membrane	http://amigo.geneontology.org/amigo/term/GO:0098948	25	21	9.97783	2.10467	6.52678e-06	0.00020925	1008;1630;1948;1949;2045;2066;4897;9746;22865;22871;22986;25945;26045;27020;53616;57555;64084;64101;94030;114798;729956	geneontology_Cellular_Component	SLITRK3;NECTIN3;CLSTN3;SHISA7;CDH10;NPTN;EFNB2;NRCAM;SLITRK1;ADAM22;ERBB4;LRRC4B;DCC;LRRTM2;NLGN1;NLGN2;SORCS3;CLSTN2;EPHA7;EFNB3;LRRC4
GO:0099060	integral component of postsynaptic specialization membrane	http://amigo.geneontology.org/amigo/term/GO:0099060	25	21	9.97783	2.10467	6.52678e-06	0.00020925	1008;1630;1948;1949;2045;2066;4897;9746;22865;22871;22986;25945;26045;27020;53616;57555;64084;64101;94030;114798;729956	geneontology_Cellular_Component	SLITRK3;NECTIN3;CLSTN3;SHISA7;CDH10;NPTN;EFNB2;NRCAM;SLITRK1;ADAM22;ERBB4;LRRC4B;DCC;LRRTM2;NLGN1;NLGN2;SORCS3;CLSTN2;EPHA7;EFNB3;LRRC4
GO:0034702	ion channel complex	http://amigo.geneontology.org/amigo/term/GO:0034702	25	21	9.97783	2.10467	6.52678e-06	0.00020925	781;801;1188;1804;2891;2893;3306;3787;6327;6330;6900;9254;22871;26047;55799;55800;57628;57685;93145;375567;729956	geneontology_Cellular_Component	HSPA2;CACNA2D2;OLFM2;CALM1;SHISA7;CLCNKB;CACNA2D3;CACNA2D1;CNTNAP2;CNTN2;GRIA4;DPP6;SCN3B;SCN2B;NLGN1;DPP10;GRIA2;KCNS1;SCN4B;VWC2;CACHD1
GO:0001764	neuron migration	http://amigo.geneontology.org/amigo/term/GO:0001764	30	24	11.9734	2.00444	7.07423e-06	0.000220116	558;815;816;885;1630;2066;2621;4147;4897;4915;4916;5649;6695;6900;8828;8829;9856;10752;23284;23654;57556;92737;137970;266727	geneontology_Biological_Process	NRP2;CAMK2A;CCK;SPOCK1;CHL1;MDGA1;KIAA0319;SEMA6A;PLXNB2;NRCAM;ADGRL3;ERBB4;CNTN2;NTRK3;DCC;GAS6;NRP1;NTRK2;DNER;AXL;CAMK2B;RELN;UNC5D;MATN2
GO:0031344	regulation of cell projection organization	http://amigo.geneontology.org/amigo/term/GO:0031344	112	67	44.7007	1.49886	7.11387e-06	0.000220116	102;577;627;816;1002;1268;1630;1942;1946;1948;1949;1954;2043;2045;2596;3815;3897;4035;4099;4504;4897;4915;4916;4974;5361;5365;5649;5789;5792;5793;6091;6092;6423;6695;6860;6900;7070;7336;7804;8482;8829;9856;10439;10507;10509;10512;11141;22871;23105;23654;27020;51330;56920;56963;57556;57611;65009;65078;80031;81618;84894;114798;124925;146760;257194;349667;374946	geneontology_Biological_Process	SYT4;MT3;EFNA5;ISLR2;LRP1;RTN4RL1;SPOCK1;SEMA4D;UBE2V2;TNFRSF12A;SEZ6;PTPRD;ROBO1;NPTN;EFNA1;SEMA6D;PLXNB3;DRAXIN;KIAA0319;SEMA6A;PLXNB2;ROBO2;EFNB2;OLFM1;GAP43;NRCAM;SEMA3G;BDNF;SLITRK1;CDH4;L1CAM;MEGF8;OMG;CNTN2;NTRK3;MAG;DCC;ADAM10;THY1;RTN4R;SEMA4B;SEMA3C;LRP8;ITM2C;NLGN1;PTPRF;PTPRG;FSTL4;SEMA7A;RTN4RL2;LINGO1;NRP1;SFRP2;NTRK2;EPHA4;CAMK2B;EPHA7;PLXNA1;RELN;NEGR1;IL1RAPL1;CNR1;EFNB3;KIT;NDRG…
GO:0120035	regulation of plasma membrane bounded cell projection organization	http://amigo.geneontology.org/amigo/term/GO:0120035	112	67	44.7007	1.49886	7.11387e-06	0.000220116	102;577;627;816;1002;1268;1630;1942;1946;1948;1949;1954;2043;2045;2596;3815;3897;4035;4099;4504;4897;4915;4916;4974;5361;5365;5649;5789;5792;5793;6091;6092;6423;6695;6860;6900;7070;7336;7804;8482;8829;9856;10439;10507;10509;10512;11141;22871;23105;23654;27020;51330;56920;56963;57556;57611;65009;65078;80031;81618;84894;114798;124925;146760;257194;349667;374946	geneontology_Biological_Process	SYT4;MT3;EFNA5;ISLR2;LRP1;RTN4RL1;SPOCK1;SEMA4D;UBE2V2;TNFRSF12A;SEZ6;PTPRD;ROBO1;NPTN;EFNA1;SEMA6D;PLXNB3;DRAXIN;KIAA0319;SEMA6A;PLXNB2;ROBO2;EFNB2;OLFM1;GAP43;NRCAM;SEMA3G;BDNF;SLITRK1;CDH4;L1CAM;MEGF8;OMG;CNTN2;NTRK3;MAG;DCC;ADAM10;THY1;RTN4R;SEMA4B;SEMA3C;LRP8;ITM2C;NLGN1;PTPRF;PTPRG;FSTL4;SEMA7A;RTN4RL2;LINGO1;NRP1;SFRP2;NTRK2;EPHA4;CAMK2B;EPHA7;PLXNA1;RELN;NEGR1;IL1RAPL1;CNR1;EFNB3;KIT;NDRG…
GO:0070085	glycosylation	http://amigo.geneontology.org/amigo/term/GO:0070085	44	32	17.561	1.82222	7.56863e-06	0.000231496	2135;2583;2589;2590;3955;4121;4122;4124;4245;4247;4504;7415;10678;10905;11226;26229;29906;51046;51172;51809;55568;55808;57134;57452;64409;79147;79695;84620;114805;152002;170384;374378	geneontology_Biological_Process	MT3;ST8SIA5;NAGPA;GALNT6;FUT11;GALNT13;GALNT1;MAN1A1;GALNT12;XXYLT1;VCP;ST6GALNAC1;MAN2A2;ST6GAL2;MAN2A1;MAN1A2;ST8SIA3;GALNT7;EXTL2;GALNT2;GALNT16;LFNG;GALNT18;MGAT1;GALNT17;MGAT2;FKRP;B4GALNT1;B3GAT3;MAN1C1;GALNT10;B3GNT2
GO:0006935	chemotaxis	http://amigo.geneontology.org/amigo/term/GO:0006935	129	75	51.4856	1.45672	8.50888e-06	0.000254406	102;627;682;719;1002;1012;1113;1630;1901;1908;1942;1944;1946;1947;1948;1949;1954;2043;2044;2045;2596;2621;2674;2675;2817;2885;3815;3897;3913;4147;4282;4756;4897;4916;5154;5155;5159;5361;5365;5649;5795;5797;5818;6036;6091;6092;6868;6900;7060;7857;8482;8633;8828;8829;9211;9369;9378;10507;10509;10512;10678;10752;11151;23114;23654;27020;27255;56920;57556;80031;120425;137970;152330;219699;374946	geneontology_Biological_Process	PTPRM;NRP2;GFRA1;CHGA;EFNA5;THBS4;BSG;MIF;NEO1;GRB2;ADAM17;NRXN3;SEMA4D;CHL1;UNC5C;GPC1;ROBO1;CNTN4;NPTN;PDGFA;LGI1;EFNA1;GFRA2;SEMA6D;PLXNB3;DRAXIN;EFNB1;NRXN1;SEMA6A;PLXNB2;ROBO2;EFNB2;GAP43;NRCAM;SEMA3G;EFNA3;BDNF;CDH4;S1PR1;L1CAM;MEGF8;LAMB2;SCG2;CNTN2;NTRK3;RNASE2;EDN3;C3AR1;DCC;PDGFRB;ADAM10;GAS6;SEMA4B;SEMA3C;SEMA7A;NRP1;PTPRJ;PDGFB;CORO1A;EPHA4;EPHA5;CNTN6;NFASC;NECTIN1;EPHA7;PLXNA1;RELN;…
GO:0042330	taxis	http://amigo.geneontology.org/amigo/term/GO:0042330	129	75	51.4856	1.45672	8.50888e-06	0.000254406	102;627;682;719;1002;1012;1113;1630;1901;1908;1942;1944;1946;1947;1948;1949;1954;2043;2044;2045;2596;2621;2674;2675;2817;2885;3815;3897;3913;4147;4282;4756;4897;4916;5154;5155;5159;5361;5365;5649;5795;5797;5818;6036;6091;6092;6868;6900;7060;7857;8482;8633;8828;8829;9211;9369;9378;10507;10509;10512;10678;10752;11151;23114;23654;27020;27255;56920;57556;80031;120425;137970;152330;219699;374946	geneontology_Biological_Process	PTPRM;NRP2;GFRA1;CHGA;EFNA5;THBS4;BSG;MIF;NEO1;GRB2;ADAM17;NRXN3;SEMA4D;CHL1;UNC5C;GPC1;ROBO1;CNTN4;NPTN;PDGFA;LGI1;EFNA1;GFRA2;SEMA6D;PLXNB3;DRAXIN;EFNB1;NRXN1;SEMA6A;PLXNB2;ROBO2;EFNB2;GAP43;NRCAM;SEMA3G;EFNA3;BDNF;CDH4;S1PR1;L1CAM;MEGF8;LAMB2;SCG2;CNTN2;NTRK3;RNASE2;EDN3;C3AR1;DCC;PDGFRB;ADAM10;GAS6;SEMA4B;SEMA3C;SEMA7A;NRP1;PTPRJ;PDGFB;CORO1A;EPHA4;EPHA5;CNTN6;NFASC;NECTIN1;EPHA7;PLXNA1;RELN;…
GO:0004714	transmembrane receptor protein tyrosine kinase activity	http://amigo.geneontology.org/amigo/term/GO:0004714	27	22	10.7761	2.04156	1.01747e-05	0.000297962	558;780;1944;1949;1956;2043;2044;2045;2051;2066;2261;2263;3482;3815;4915;4916;5159;7301;8828;8829;284656;285220	geneontology_Molecular_Function	NRP2;FGFR3;IGF2R;EGFR;EFNA3;TYRO3;ERBB4;FGFR2;EPHA10;NTRK3;PDGFRB;DDR1;NRP1;EPHB6;NTRK2;EPHA4;EPHA5;AXL;EPHA7;EPHA6;EFNB3;KIT
GO:0018212	peptidyl-tyrosine modification	http://amigo.geneontology.org/amigo/term/GO:0018212	63	42	25.1441	1.67037	1.01896e-05	0.000297962	558;627;780;885;1438;1464;1942;1946;1947;1948;1949;1956;2043;2044;2045;2051;2066;2261;2263;2621;3263;3572;3815;4282;4915;4916;5154;5155;5159;5649;5795;6423;6868;7060;7070;7301;7804;8460;8829;10507;284656;285220	geneontology_Biological_Process	FGFR3;EFNA5;TPST1;THBS4;CCK;MIF;ADAM17;CSPG4;SEMA4D;PDGFA;EFNA1;EFNB1;EFNB2;EGFR;BDNF;TYRO3;CSF2RA;ERBB4;FGFR2;EPHA10;HPX;NTRK3;PDGFRB;DDR1;THY1;GAS6;LRP8;IL6ST;NRP1;PTPRJ;SFRP2;PDGFB;EPHB6;NTRK2;EPHA4;EPHA5;AXL;EPHA7;EPHA6;RELN;EFNB3;KIT
GO:0098791	Golgi subcompartment	http://amigo.geneontology.org/amigo/term/GO:0098791	117	69	46.6962	1.47764	1.03775e-05	0.000300158	102;682;762;966;1604;1956;2583;2589;2590;3482;3955;3998;4121;4122;4124;4245;4247;4854;4905;4915;5045;5066;5154;5155;6272;6653;6860;8460;9394;9486;9746;9917;10678;10905;11196;11226;11342;11345;23621;26229;27065;29906;51046;51172;51313;51809;54972;55568;55808;55959;57134;57452;64084;64131;64377;64409;66005;79147;79695;79932;84572;84620;114805;122618;124583;149175;169714;170384;374378	geneontology_Cellular_Component	SYT4;TPST1;ST8SIA5;GNPTG;NAGPA;SEC23IP;BSG;GALNT6;CD59;QSOX2;FUT11;GALNT13;GALNT1;IGF2R;HS6ST1;PLD4;CD55;CLSTN3;CHST10;MAN1A1;GALNT12;NOTCH3;PDGFA;KIAA0319L;RNF13;TMEM132A;FAM20B;ST6GALNAC1;MAN2A2;CHID1;ST6GAL2;NSG1;MAN2A1;MAN1A2;ST8SIA3;EGFR;GALNT7;GALNT2;GALNT16;SORL1;GABARAPL2;GASK1B;SULF2;ADAM10;CA4;LFNG;NSF;BACE1;SORT1;GALNT18;FURIN;PDGFB;NTRK2;MGAT1;CLSTN2;CANT1;XYLT1;GALNT17;MGAT2;LMAN1;MA…
GO:0000139	Golgi membrane	http://amigo.geneontology.org/amigo/term/GO:0000139	107	64	42.7051	1.49865	1.18245e-05	0.000338332	102;682;966;1604;1956;2583;2589;2590;3482;3955;3998;4121;4122;4124;4245;4247;4854;4905;4915;5045;5154;5155;6272;6653;6860;8460;9394;9486;9746;9917;10678;10905;11196;11226;11342;11345;26229;27065;29906;51046;51172;51313;51809;54972;55568;55808;57134;57452;64084;64131;64377;64409;79147;79695;79932;84572;84620;114805;122618;124583;149175;169714;170384;374378	geneontology_Cellular_Component	SYT4;TPST1;ST8SIA5;GNPTG;NAGPA;SEC23IP;BSG;GALNT6;CD59;QSOX2;FUT11;GALNT13;GALNT1;IGF2R;HS6ST1;PLD4;CD55;CLSTN3;CHST10;MAN1A1;GALNT12;NOTCH3;PDGFA;KIAA0319L;RNF13;TMEM132A;FAM20B;ST6GALNAC1;MAN2A2;ST6GAL2;NSG1;MAN2A1;MAN1A2;ST8SIA3;EGFR;GALNT7;GALNT2;GALNT16;SORL1;GABARAPL2;GASK1B;ADAM10;LFNG;NSF;SORT1;GALNT18;FURIN;PDGFB;NTRK2;MGAT1;CLSTN2;CANT1;XYLT1;GALNT17;MGAT2;LMAN1;MANEAL;FKRP;B4GALNT1;B3G…
GO:0010769	regulation of cell morphogenesis involved in differentiation	http://amigo.geneontology.org/amigo/term/GO:0010769	73	47	29.1353	1.61317	1.24083e-05	0.000351261	102;577;627;816;1002;1630;1942;1946;1949;1954;2043;2045;3897;4099;4504;4897;4915;4916;4974;5361;5365;5649;5789;6091;6092;6900;7070;7804;8482;8829;10439;10507;10509;10512;11141;22871;23105;23654;51330;56920;57556;57611;65078;80031;84894;114798;374946	geneontology_Biological_Process	MT3;EFNA5;ISLR2;SEMA4D;TNFRSF12A;PTPRD;ROBO1;EFNA1;SEMA6D;PLXNB3;DRAXIN;SEMA6A;PLXNB2;ROBO2;OLFM1;NRCAM;SEMA3G;BDNF;SLITRK1;CDH4;L1CAM;MEGF8;OMG;CNTN2;NTRK3;MAG;DCC;ADAM10;THY1;RTN4R;SEMA4B;SEMA3C;LRP8;NLGN1;FSTL4;SEMA7A;LINGO1;NRP1;NTRK2;EPHA4;CAMK2B;EPHA7;PLXNA1;RELN;IL1RAPL1;EFNB3;ADGRB3
GO:0016358	dendrite development	http://amigo.geneontology.org/amigo/term/GO:0016358	29	23	11.5743	1.98716	1.45994e-05	0.000408936	102;577;815;816;1630;1942;1952;2043;3251;4147;5649;5789;7804;8829;9856;10507;11141;22871;23105;23769;26050;57468;124925	geneontology_Biological_Process	CAMK2A;FLRT1;SEMA4D;SEZ6;PTPRD;EFNA1;CELSR2;SLITRK5;KIAA0319;SLC12A5;DCC;ADAM10;LRP8;NLGN1;FSTL4;NRP1;EPHA4;HPRT1;CAMK2B;RELN;IL1RAPL1;MATN2;ADGRB3
GO:0009101	glycoprotein biosynthetic process	http://amigo.geneontology.org/amigo/term/GO:0009101	60	40	23.9468	1.67037	1.68593e-05	0.00046732	1463;1464;2135;2589;2590;3955;4121;4122;4124;4245;4247;4504;7415;9394;10678;10905;11226;26229;29906;51046;51172;51809;54360;55568;55808;57134;57452;64131;64377;64409;79147;79695;81618;84620;114805;124583;152002;170384;266722;374378	geneontology_Biological_Process	MT3;HS6ST3;ST8SIA5;NAGPA;GALNT6;FUT11;NCAN;GALNT13;GALNT1;HS6ST1;CSPG4;MAN1A1;GALNT12;XXYLT1;VCP;ST6GALNAC1;MAN2A2;CYTL1;ST6GAL2;MAN2A1;MAN1A2;ST8SIA3;GALNT7;EXTL2;GALNT2;GALNT16;LFNG;ITM2C;GALNT18;MGAT1;CANT1;XYLT1;GALNT17;MGAT2;FKRP;B3GAT3;MAN1C1;GALNT10;B3GNT2;CHST8
GO:0018108	peptidyl-tyrosine phosphorylation	http://amigo.geneontology.org/amigo/term/GO:0018108	62	41	24.745	1.6569	1.77605e-05	0.000487224	558;627;780;885;1438;1464;1942;1946;1947;1948;1949;1956;2043;2044;2045;2051;2066;2261;2263;2621;3263;3572;3815;4282;4915;4916;5154;5155;5159;5649;5795;6423;6868;7060;7070;7301;7804;8829;10507;284656;285220	geneontology_Biological_Process	FGFR3;EFNA5;THBS4;CCK;MIF;ADAM17;CSPG4;SEMA4D;PDGFA;EFNA1;EFNB1;EFNB2;EGFR;BDNF;TYRO3;CSF2RA;ERBB4;FGFR2;EPHA10;HPX;NTRK3;PDGFRB;DDR1;THY1;GAS6;LRP8;IL6ST;NRP1;PTPRJ;SFRP2;PDGFB;EPHB6;NTRK2;EPHA4;EPHA5;AXL;EPHA7;EPHA6;RELN;EFNB3;KIT
GO:0098609	cell-cell adhesion	http://amigo.geneontology.org/amigo/term/GO:0098609	174	95	69.4457	1.36798	1.94963e-05	0.000523606	682;1002;1004;1006;1008;1009;1012;1013;1016;1604;1946;1947;1948;1949;1952;1956;2045;2196;2621;2885;3572;3679;3815;3897;4099;4345;4897;5097;5098;5099;5100;5101;5270;5365;5789;5792;5793;5797;5801;5818;5819;6091;6092;6900;7060;7070;7087;7301;8642;9369;9378;9379;9746;10507;11006;11122;11141;11151;22854;22859;22865;22871;23114;23284;23654;23705;25945;27020;27253;27255;28316;50512;56097;56105;56134;570…	geneontology_Biological_Process	PTPRM;CDH20;EFNA5;CDH22;THBS4;BSG;SERPINE2;SLITRK3;NECTIN3;GRB2;NRXN3;PCDH10;CD55;SEMA4D;CDH18;CLSTN3;C1QTNF1;FAT2;GLDN;PTPRD;PCDH9;ROBO1;CDH8;CDH11;CNTN4;IGSF21;CDH10;NPTN;PCDHAC2;CELSR2;PCDH19;NECTIN2;PTPRT;MDGA1;PLXNB3;NRXN2;EFNB1;PTPRR;NRXN1;PCDH7;PLXNB2;ROBO2;EFNB2;NRCAM;EGFR;ADGRL3;SLITRK1;CD200;CDH4;TYRO3;PCDHGA11;PODXL2;L1CAM;PCDH8;TWSG1;LRRC4B;PCDHGC5;CNTN2;CDH15;CADM1;NTNG1;MAG;LILRB4;H…
GO:0042734	presynaptic membrane	http://amigo.geneontology.org/amigo/term/GO:0042734	31	24	12.3725	1.93978	1.96771e-05	0.000523606	1008;1268;1948;1949;2043;2066;5100;5818;8745;9066;9378;22854;22859;23208;23385;27020;27253;27255;53826;53942;57555;84966;85445;94030	geneontology_Cellular_Component	NCSTN;ADAM23;CNTN5;IGSF21;CDH10;NPTN;SYT7;NRXN1;EFNB2;CNTNAP4;ERBB4;PCDH8;LRRC4B;NTNG1;PCDH17;NLGN2;EPHA4;CNTN6;NECTIN1;SYT11;FXYD6;ADGRL1;CNR1;EFNB3
GO:0019199	transmembrane receptor protein kinase activity	http://amigo.geneontology.org/amigo/term/GO:0019199	31	24	12.3725	1.93978	1.96771e-05	0.000523606	91;558;780;1944;1949;1956;2043;2044;2045;2051;2066;2261;2263;3482;3815;4915;4916;5159;7049;7301;8828;8829;284656;285220	geneontology_Molecular_Function	NRP2;FGFR3;IGF2R;EGFR;EFNA3;TYRO3;ERBB4;FGFR2;EPHA10;NTRK3;PDGFRB;TGFBR3;DDR1;NRP1;EPHB6;NTRK2;EPHA4;EPHA5;ACVR1B;AXL;EPHA7;EPHA6;EFNB3;KIT
GO:0099634	postsynaptic specialization membrane	http://amigo.geneontology.org/amigo/term/GO:0099634	26	21	10.3769	2.02372	2.13478e-05	0.000556927	1008;1630;1948;1949;2045;2066;4897;9746;22865;22871;22986;25945;26045;27020;53616;57555;64084;64101;94030;114798;729956	geneontology_Cellular_Component	SLITRK3;NECTIN3;CLSTN3;SHISA7;CDH10;NPTN;EFNB2;NRCAM;SLITRK1;ADAM22;ERBB4;LRRC4B;DCC;LRRTM2;NLGN1;NLGN2;SORCS3;CLSTN2;EPHA7;EFNB3;LRRC4
GO:0021953	central nervous system neuron differentiation	http://amigo.geneontology.org/amigo/term/GO:0021953	26	21	10.3769	2.02372	2.13478e-05	0.000556927	1009;1630;2043;2066;2263;3251;4852;4915;6091;6092;6423;6695;6900;8828;8829;23017;51286;137970;161357;266727;374946	geneontology_Biological_Process	NRP2;SPOCK1;ROBO1;CDH11;MDGA1;DRAXIN;ROBO2;FAIM2;ERBB4;FGFR2;CNTN2;DCC;CEND1;NPY;NRP1;SFRP2;NTRK2;EPHA4;MDGA2;HPRT1;UNC5D
GO:0048813	dendrite morphogenesis	http://amigo.geneontology.org/amigo/term/GO:0048813	18	16	7.18404	2.22716	2.20815e-05	0.000570475	102;577;815;816;1942;1952;2043;3251;5649;5789;7804;8829;10507;11141;22871;26050	geneontology_Biological_Process	CAMK2A;SEMA4D;PTPRD;EFNA1;CELSR2;SLITRK5;ADAM10;LRP8;NLGN1;NRP1;EPHA4;HPRT1;CAMK2B;RELN;IL1RAPL1;ADGRB3
GO:0016773	phosphotransferase activity, alcohol group as acceptor	http://amigo.geneontology.org/amigo/term/GO:0016773	53	36	21.153	1.70189	2.44646e-05	0.000625965	91;558;780;801;815;816;1438;1944;1947;1948;1949;1956;2043;2044;2045;2051;2066;2261;2263;2885;3482;3815;4915;4916;5154;5155;5159;7049;7301;8828;8829;8878;9917;56975;284656;285220	geneontology_Molecular_Function	NRP2;FGFR3;CAMK2A;CALM1;IGF2R;GRB2;PDGFA;FAM20B;EFNB1;EFNB2;FAM20C;EGFR;EFNA3;TYRO3;SQSTM1;CSF2RA;ERBB4;FGFR2;EPHA10;NTRK3;PDGFRB;TGFBR3;DDR1;NRP1;PDGFB;EPHB6;NTRK2;EPHA4;EPHA5;ACVR1B;AXL;CAMK2B;EPHA7;EPHA6;EFNB3;KIT
GO:0098889	intrinsic component of presynaptic membrane	http://amigo.geneontology.org/amigo/term/GO:0098889	23	19	9.1796	2.06981	3.01889e-05	0.000761708	1008;1268;1948;1949;2043;2066;5818;8745;9066;9378;22854;23208;23385;27020;27253;27255;53826;53942;85445	geneontology_Cellular_Component	NCSTN;ADAM23;CNTN5;CDH10;NPTN;SYT7;NRXN1;EFNB2;CNTNAP4;ERBB4;NTNG1;PCDH17;EPHA4;CNTN6;NECTIN1;SYT11;FXYD6;CNR1;EFNB3
GO:0004672	protein kinase activity	http://amigo.geneontology.org/amigo/term/GO:0004672	44	31	17.561	1.76528	3.03424e-05	0.000761708	91;558;780;815;816;1438;1944;1947;1948;1949;1956;2043;2044;2045;2051;2066;2261;2263;3482;3815;4915;4916;5159;7049;7301;8828;8829;8878;56975;284656;285220	geneontology_Molecular_Function	NRP2;FGFR3;CAMK2A;IGF2R;EFNB1;EFNB2;FAM20C;EGFR;EFNA3;TYRO3;SQSTM1;CSF2RA;ERBB4;FGFR2;EPHA10;NTRK3;PDGFRB;TGFBR3;DDR1;NRP1;EPHB6;NTRK2;EPHA4;EPHA5;ACVR1B;AXL;CAMK2B;EPHA7;EPHA6;EFNB3;KIT
GO:0007610	behavior	http://amigo.geneontology.org/amigo/term/GO:0007610	87	53	34.7228	1.52637	3.51484e-05	0.000874111	477;577;627;885;1268;1271;1476;1620;1949;1956;2043;2548;2922;3251;3815;4326;4852;4885;4900;4915;5020;5270;5367;5649;6860;6863;6900;7060;7345;9369;9378;9379;9607;10752;22871;22986;23284;23544;26047;26050;27020;27253;51286;53616;57468;57555;65009;85445;93145;114798;124925;257194;729956	geneontology_Biological_Process	UCHL1;SYT4;TAC1;CSTB;THBS4;CCK;OLFM2;NRGN;SEZ6L;SERPINE2;BRINP1;GRP;NRXN3;CHL1;SHISA7;SEZ6;MMP17;NPTN;SLITRK5;GAA;NRXN2;ATP1A2;NRXN1;CARTPT;EGFR;ADGRL3;BDNF;SLITRK1;CNTNAP4;CNTNAP2;ADAM22;SLC12A5;CNTN2;PCDH17;CNTFR;CEND1;NLGN1;NPTX2;NLGN2;NPY;NTRK2;SORCS3;EPHA4;HPRT1;PMCH;RELN;NEGR1;CNR1;OXT;EFNB3;KIT;NDRG4;ADGRB3
GO:0031984	organelle subcompartment	http://amigo.geneontology.org/amigo/term/GO:0031984	163	89	65.0554	1.36806	3.77835e-05	0.000930943	102;537;682;745;762;816;966;1388;1604;1956;2135;2583;2589;2590;2891;3482;3955;3998;4121;4122;4124;4245;4247;4854;4905;4915;5045;5066;5154;5155;6272;6653;6860;7301;7345;7415;8460;9394;9486;9746;9917;10678;10905;11196;11226;11342;11345;23071;23544;23621;23646;23769;26229;26470;27065;29906;51046;51172;51313;51809;54972;55568;55808;55959;57134;57452;57540;64084;64131;64377;64409;65009;66005;79147;796…	geneontology_Cellular_Component	UCHL1;SYT4;TPST1;MYRF;ST8SIA5;GNPTG;NAGPA;SEC23IP;BSG;GALNT6;DIPK1C;CD59;QSOX2;SEZ6L;FUT11;GALNT13;GALNT1;FLRT1;IGF2R;HS6ST1;PLD4;CD55;CLSTN3;CHST10;MAN1A1;GALNT12;NOTCH3;DISP3;XXYLT1;PDGFA;KIAA0319L;VCP;RNF13;TMEM132A;FAM20B;ST6GALNAC1;PLD3;MAN2A2;CHID1;SEZ6L2;ST6GAL2;ERP44;ATP6AP1;NSG1;MAN2A1;MAN1A2;ST8SIA3;EGFR;EMC10;GALNT7;TYRO3;ATF6B;EXTL2;GALNT2;GALNT16;SORL1;GABARAPL2;GASK1B;SULF2;ADAM10;C…
GO:0098839	postsynaptic density membrane	http://amigo.geneontology.org/amigo/term/GO:0098839	20	17	7.98226	2.12972	4.05838e-05	0.000972915	1630;1948;1949;2045;2066;4897;9746;22865;22986;25945;26045;27020;53616;64084;64101;94030;114798	geneontology_Cellular_Component	SLITRK3;NECTIN3;CLSTN3;NPTN;EFNB2;NRCAM;SLITRK1;ADAM22;ERBB4;LRRC4B;DCC;LRRTM2;SORCS3;CLSTN2;EPHA7;EFNB3;LRRC4
GO:0099061	integral component of postsynaptic density membrane	http://amigo.geneontology.org/amigo/term/GO:0099061	20	17	7.98226	2.12972	4.05838e-05	0.000972915	1630;1948;1949;2045;2066;4897;9746;22865;22986;25945;26045;27020;53616;64084;64101;94030;114798	geneontology_Cellular_Component	SLITRK3;NECTIN3;CLSTN3;NPTN;EFNB2;NRCAM;SLITRK1;ADAM22;ERBB4;LRRC4B;DCC;LRRTM2;SORCS3;CLSTN2;EPHA7;EFNB3;LRRC4
GO:0099146	intrinsic component of postsynaptic density membrane	http://amigo.geneontology.org/amigo/term/GO:0099146	20	17	7.98226	2.12972	4.05838e-05	0.000972915	1630;1948;1949;2045;2066;4897;9746;22865;22986;25945;26045;27020;53616;64084;64101;94030;114798	geneontology_Cellular_Component	SLITRK3;NECTIN3;CLSTN3;NPTN;EFNB2;NRCAM;SLITRK1;ADAM22;ERBB4;LRRC4B;DCC;LRRTM2;SORCS3;CLSTN2;EPHA7;EFNB3;LRRC4
GO:0030534	adult behavior	http://amigo.geneontology.org/amigo/term/GO:0030534	25	20	9.97783	2.00444	4.43774e-05	0.00105436	477;1476;1949;2043;4852;6900;7345;9369;9378;9379;9607;10752;23544;26047;26050;27253;51286;53616;114798;124925	geneontology_Biological_Process	UCHL1;CSTB;SEZ6L;NRXN3;CHL1;SEZ6;SLITRK5;NRXN2;ATP1A2;NRXN1;CARTPT;SLITRK1;CNTNAP2;ADAM22;CNTN2;PCDH17;CEND1;NPY;EPHA4;EFNB3
GO:0061387	regulation of extent of cell growth	http://amigo.geneontology.org/amigo/term/GO:0061387	34	25	13.5698	1.84232	5.99347e-05	0.00141138	627;1002;1630;1946;1954;2045;3897;4099;4504;4897;4916;8482;8829;10439;10507;10509;10512;23105;51330;56920;57556;57611;65078;80031;374946	geneontology_Biological_Process	MT3;EFNA5;ISLR2;SEMA4D;TNFRSF12A;SEMA6D;DRAXIN;SEMA6A;OLFM1;NRCAM;SEMA3G;BDNF;CDH4;L1CAM;MEGF8;NTRK3;MAG;DCC;RTN4R;SEMA4B;SEMA3C;FSTL4;SEMA7A;NRP1;EPHA7
GO:0099056	integral component of presynaptic membrane	http://amigo.geneontology.org/amigo/term/GO:0099056	19	16	7.58315	2.10994	8.8409e-05	0.00206365	1008;1268;1948;1949;2043;2066;5818;8745;9066;9378;23208;23385;27020;27253;53826;85445	geneontology_Cellular_Component	NCSTN;ADAM23;CDH10;NPTN;SYT7;NRXN1;EFNB2;CNTNAP4;ERBB4;PCDH17;EPHA4;NECTIN1;SYT11;FXYD6;CNR1;EFNB3
GO:0016772	transferase activity, transferring phosphorus-containing groups	http://amigo.geneontology.org/amigo/term/GO:0016772	61	39	24.3459	1.60191	9.12995e-05	0.00211259	91;558;780;801;815;816;1438;1944;1947;1948;1949;1956;2043;2044;2045;2051;2066;2261;2263;2885;3482;3815;4915;4916;5154;5155;5159;7049;7084;7301;8828;8829;8878;9917;56975;84572;84720;284656;285220	geneontology_Molecular_Function	NRP2;FGFR3;GNPTG;CAMK2A;CALM1;IGF2R;GRB2;PDGFA;FAM20B;EFNB1;EFNB2;FAM20C;EGFR;EFNA3;TYRO3;SQSTM1;CSF2RA;ERBB4;FGFR2;EPHA10;NTRK3;PDGFRB;TGFBR3;DDR1;NRP1;PDGFB;EPHB6;NTRK2;TK2;EPHA4;EPHA5;ACVR1B;AXL;CAMK2B;EPHA7;EPHA6;PIGO;EFNB3;KIT
GO:0043025	neuronal cell body	http://amigo.geneontology.org/amigo/term/GO:0043025	79	48	31.5299	1.52236	9.35343e-05	0.00214564	102;347;720;885;1620;2026;2043;2044;2045;2806;2893;3572;3897;3916;4035;4345;4885;4900;5066;5126;5173;5368;5792;5796;5798;6272;6750;6860;6863;6900;7070;7345;7804;8829;9066;9378;10439;23467;23544;23621;23769;26047;57125;65078;92737;124925;146760;349667	geneontology_Cellular_Component	UCHL1;SYT4;PNOC;TAC1;ENO2;LAMP1;C4A;SST;CCK;NRGN;LRP1;SEZ6L;RTN4RL1;BRINP1;FLRT1;SEZ6;SYT7;PCSK2;NRXN1;OLFM1;PTPRK;CD200;CNTNAP2;L1CAM;NPTXR;GOT2;APOD;CNTN2;GRIA4;ADAM10;PLXDC1;THY1;RTN4R;LRP8;BACE1;PTPRF;SORT1;IL6ST;NPTX2;RTN4RL2;NRP1;EPHA4;EPHA5;DNER;EPHA7;PDYN;PTPRN;PAM
GO:0051961	negative regulation of nervous system development	http://amigo.geneontology.org/amigo/term/GO:0051961	69	43	27.5388	1.56143	9.56969e-05	0.00217649	1620;1630;1942;1948;1949;2043;2045;2066;4035;4099;4504;4854;4916;4974;5793;6092;6653;6695;6860;6900;7070;8482;8646;8829;9856;10507;10509;10512;22871;23105;51286;56920;56963;57540;57556;65078;80031;81618;84894;146760;152330;349667;374946	geneontology_Biological_Process	SYT4;MT3;LRP1;RTN4RL1;BRINP1;SPOCK1;SEMA4D;NOTCH3;DISP3;CNTN4;EFNA1;SEMA6D;DRAXIN;KIAA0319;SEMA6A;ROBO2;EFNB2;SEMA3G;ERBB4;OMG;CNTN2;NTRK3;SORL1;MAG;DCC;CHRD;THY1;CEND1;RTN4R;SEMA4B;SEMA3C;ITM2C;NLGN1;PTPRG;FSTL4;SEMA7A;RTN4RL2;LINGO1;NRP1;EPHA4;EPHA7;EFNB3;RGMA
GO:0004653	polypeptide N-acetylgalactosaminyltransferase activity	http://amigo.geneontology.org/amigo/term/GO:0004653	10	10	3.99113	2.50556	9.75063e-05	0.00219885	2589;2590;11226;51809;55568;57452;64409;79695;114805;374378	geneontology_Molecular_Function	GALNT6;GALNT13;GALNT1;GALNT12;GALNT7;GALNT2;GALNT16;GALNT18;GALNT17;GALNT10
GO:0048013	ephrin receptor signaling pathway	http://amigo.geneontology.org/amigo/term/GO:0048013	16	14	6.38581	2.19236	0.00011319	0.00253108	163;1942;1944;1946;1947;1948;1949;2043;2044;2045;2051;4916;284656;285220	geneontology_Biological_Process	EFNA5;EFNA1;AP2B1;EFNB1;EFNB2;EFNA3;EPHA10;NTRK3;EPHB6;EPHA4;EPHA5;EPHA7;EPHA6;EFNB3
GO:0010977	negative regulation of neuron projection development	http://amigo.geneontology.org/amigo/term/GO:0010977	46	31	18.3592	1.68853	0.000117639	0.00260865	1630;1942;1948;1949;2043;2045;4035;4099;4504;4974;5793;6695;7070;8482;8829;9856;10507;10509;10512;22871;23105;56920;56963;57556;65078;80031;81618;84894;146760;349667;374946	geneontology_Biological_Process	MT3;LRP1;RTN4RL1;SPOCK1;SEMA4D;EFNA1;SEMA6D;DRAXIN;KIAA0319;SEMA6A;EFNB2;SEMA3G;OMG;MAG;DCC;THY1;RTN4R;SEMA4B;SEMA3C;ITM2C;NLGN1;PTPRG;FSTL4;SEMA7A;RTN4RL2;LINGO1;NRP1;EPHA4;EPHA7;EFNB3;RGMA
GO:0098794	postsynapse	http://amigo.geneontology.org/amigo/term/GO:0098794	96	56	38.3149	1.46157	0.000119942	0.00263774	102;163;476;477;575;577;815;1008;1630;1948;1949;2043;2045;2066;2596;2891;2893;4504;4897;4900;4905;4915;4916;5100;6695;6900;7804;8828;8829;9746;11141;22859;22865;22871;22986;23017;23208;25945;26045;27020;27065;27253;50632;53616;53826;57555;64084;64101;66000;80863;84966;94030;114798;124925;140735;729956	geneontology_Cellular_Component	MT3;NRP2;DYNLL2;CAMK2A;NRGN;SLITRK3;NECTIN3;SPOCK1;CLSTN3;SHISA7;CALY;SEZ6;ATP1A1;IGSF21;CDH10;NPTN;PRRT1;AP2B1;ATP1A2;TMEM108;EFNB2;NSG1;GAP43;NRCAM;SLITRK1;FAIM2;ADAM22;ERBB4;PCDH8;LRRC4B;CNTN2;GRIA4;ADGRB1;NTRK3;DCC;ADAM10;PCDH17;LRRTM2;LRP8;NLGN1;NSF;NLGN2;NRP1;NTRK2;SORCS3;EPHA4;GRIA2;CLSTN2;EPHA7;IL1RAPL1;SYT11;FXYD6;ADGRL1;EFNB3;LRRC4;ADGRB3
GO:0007389	pattern specification process	http://amigo.geneontology.org/amigo/term/GO:0007389	26	20	10.3769	1.92735	0.000121143	0.0026423	91;1947;1952;1954;2066;2263;3955;5100;5649;6091;6092;6423;8642;8646;8828;8829;10159;10409;10512;65009	geneontology_Biological_Process	NRP2;ROBO1;BASP1;CELSR2;EFNB1;ROBO2;ERBB4;PCDH8;FGFR2;MEGF8;CHRD;LFNG;DCHS1;SEMA3C;NRP1;SFRP2;ATP6AP2;ACVR1B;RELN;NDRG4
GO:0007269	neurotransmitter secretion	http://amigo.geneontology.org/amigo/term/GO:0007269	13	12	5.18847	2.31282	0.00012552	0.00269362	801;815;1268;5799;6843;6860;9066;9378;9379;22871;23208;23621	geneontology_Biological_Process	SYT4;VAMP1;CAMK2A;CALM1;NRXN2;SYT7;NRXN1;PTPRN2;NLGN1;BACE1;SYT11;CNR1
GO:0099643	signal release from synapse	http://amigo.geneontology.org/amigo/term/GO:0099643	13	12	5.18847	2.31282	0.00012552	0.00269362	801;815;1268;5799;6843;6860;9066;9378;9379;22871;23208;23621	geneontology_Biological_Process	SYT4;VAMP1;CAMK2A;CALM1;NRXN2;SYT7;NRXN1;PTPRN2;NLGN1;BACE1;SYT11;CNR1
GO:0060560	developmental growth involved in morphogenesis	http://amigo.geneontology.org/amigo/term/GO:0060560	54	35	21.5521	1.62397	0.000142339	0.0030095	627;780;1002;1630;1901;1946;1954;2045;2263;3897;3913;4099;4504;4897;4916;5361;6423;6860;8482;8828;8829;10439;10507;10509;10512;23105;23769;51330;56920;57556;57611;65078;66000;80031;374946	geneontology_Biological_Process	SYT4;MT3;NRP2;EFNA5;ISLR2;FLRT1;SEMA4D;TNFRSF12A;SEMA6D;DRAXIN;TMEM108;SEMA6A;OLFM1;NRCAM;SEMA3G;BDNF;CDH4;S1PR1;L1CAM;FGFR2;MEGF8;LAMB2;NTRK3;MAG;DCC;DDR1;RTN4R;SEMA4B;SEMA3C;FSTL4;SEMA7A;NRP1;SFRP2;EPHA7;PLXNA1
GO:0048468	cell development	http://amigo.geneontology.org/amigo/term/GO:0048468	315	154	125.721	1.22494	0.000142955	0.0030095	58;102;133;347;537;558;575;577;627;682;745;780;815;816;885;1002;1009;1268;1620;1630;1738;1908;1942;1944;1946;1947;1948;1949;1952;1954;1956;2043;2044;2045;2066;2263;2596;2674;2675;2817;2885;3251;3306;3572;3815;3897;3913;4035;4099;4124;4147;4504;4756;4852;4854;4884;4885;4897;4915;4916;4974;4978;5121;5155;5159;5270;5361;5365;5649;5744;5789;5792;5793;5796;5797;5818;5819;6091;6092;6423;6653;6692;6695;…	geneontology_Biological_Process	UCHL1;SYT4;PTPRM;MT3;NRP2;GFRA1;EFNA5;MYRF;HSPA2;PCP4;BSG;ISLR2;CACNA2D2;CAMK2A;CCK;LRP1;SERPINE2;SLITRK3;NECTIN3;NEO1;RTN4RL1;BRINP1;FLRT1;GRB2;LAMC3;HS6ST1;ACTA1;NRXN3;SPOCK1;SEMA4D;CHL1;UBE2V2;TNFRSF12A;NOTCH3;DISP3;SEZ6;PTHLH;GLDN;UNC5C;GPC1;OPCML;PTPRD;ROBO1;CDH11;CNTN4;NPTN;DLD;LGI1;EFNA1;CELSR2;GFRA2;SEMA6D;NECTIN2;SLITRK5;PLXNB3;DRAXIN;KIAA0319;EFNB1;NRXN1;TMEM108;SEMA6A;PLXNB2;ROBO2;ATP6…
GO:0060284	regulation of cell development	http://amigo.geneontology.org/amigo/term/GO:0060284	152	82	60.6652	1.35168	0.000143633	0.0030095	102;537;577;627;815;816;1002;1268;1620;1630;1942;1946;1948;1949;1954;2043;2045;2066;3572;3815;3897;4035;4099;4124;4504;4854;4897;4915;4916;4974;5121;5270;5361;5365;5649;5744;5789;5792;5793;6091;6092;6423;6653;6692;6695;6860;6900;7070;7336;7804;8482;8829;9856;10439;10507;10509;10512;11141;22871;23105;23654;27020;51330;56920;56963;57540;57556;57611;65009;65078;80031;81618;84894;114798;124925;137970…	geneontology_Biological_Process	SYT4;MT3;EFNA5;PCP4;ISLR2;CAMK2A;LRP1;SERPINE2;RTN4RL1;BRINP1;SPOCK1;SEMA4D;UBE2V2;TNFRSF12A;NOTCH3;DISP3;SEZ6;PTHLH;PTPRD;ROBO1;CNTN4;NPTN;EFNA1;SEMA6D;PLXNB3;DRAXIN;KIAA0319;SEMA6A;PLXNB2;ROBO2;ATP6AP1;EFNB2;OLFM1;MAN2A1;NRCAM;SEMA3G;BDNF;SLITRK1;CDH4;L1CAM;ERBB4;MEGF8;OMG;CNTN2;NTRK3;SORL1;MAG;DCC;ADAM10;THY1;RTN4R;SEMA4B;SEMA3C;LRP8;ITM2C;NLGN1;PTPRF;PTPRG;FSTL4;IL6ST;SEMA7A;RTN4RL2;LINGO1;NR…
GO:0016301	kinase activity	http://amigo.geneontology.org/amigo/term/GO:0016301	58	37	23.1486	1.59837	0.000149786	0.0031139	91;558;780;801;815;816;1438;1944;1947;1948;1949;1956;2043;2044;2045;2051;2066;2261;2263;2885;3482;3815;4915;4916;5154;5155;5159;7049;7084;7301;8828;8829;8878;9917;56975;284656;285220	geneontology_Molecular_Function	NRP2;FGFR3;CAMK2A;CALM1;IGF2R;GRB2;PDGFA;FAM20B;EFNB1;EFNB2;FAM20C;EGFR;EFNA3;TYRO3;SQSTM1;CSF2RA;ERBB4;FGFR2;EPHA10;NTRK3;PDGFRB;TGFBR3;DDR1;NRP1;PDGFB;EPHB6;NTRK2;TK2;EPHA4;EPHA5;ACVR1B;AXL;CAMK2B;EPHA7;EPHA6;EFNB3;KIT
GO:0007417	central nervous system development	http://amigo.geneontology.org/amigo/term/GO:0007417	146	79	58.2705	1.35575	0.000169531	0.00349708	91;347;558;745;801;1009;1463;1630;1901;1956;2043;2044;2045;2066;2263;3251;3572;3913;4035;4099;4340;4504;4852;4854;4884;4897;4900;4915;4916;5066;5270;5649;5793;6091;6092;6423;6695;6860;6900;7079;7301;7804;8482;8633;8646;8745;8828;8829;10319;10409;23017;23284;23544;23654;26047;26050;27255;51150;51286;53616;56934;57045;57125;57526;64377;64405;65009;65078;66000;80031;92737;124925;137970;146760;152330…	geneontology_Biological_Process	SYT4;MT3;NRP2;MYRF;CDH22;ADAM23;NRGN;LRP1;CALM1;SEZ6L;SERPINE2;NCAN;RTN4RL1;SDF4;LAMC3;SPOCK1;NOTCH3;SEZ6;UNC5C;ROBO1;BASP1;CDH11;CNTN4;SEMA6D;PCDH19;SLITRK5;MDGA1;DRAXIN;TMEM108;PLXNB2;ROBO2;NRCAM;EGFR;ADGRL3;FAIM2;S1PR1;TYRO3;CNTNAP2;ADAM22;ERBB4;TWSG1;FGFR2;LAMB2;APOD;CNTN2;NTRK3;MAG;DCC;CHRD;PLXDC1;CEND1;RTN4R;LRP8;PTPRG;IL6ST;SEMA7A;RTN4RL2;CA10;NPY;NRP1;SFRP2;NTRK2;EPHA4;EPHA5;DNER;MDGA2;TI…
GO:0050772	positive regulation of axonogenesis	http://amigo.geneontology.org/amigo/term/GO:0050772	23	18	9.1796	1.96087	0.000185991	0.00380709	627;1002;1946;1954;3897;4915;4916;5361;5365;6091;6092;8482;8829;10507;23654;51330;57611;114798	geneontology_Biological_Process	EFNA5;ISLR2;SEMA4D;TNFRSF12A;ROBO1;PLXNB3;PLXNB2;ROBO2;BDNF;SLITRK1;CDH4;L1CAM;MEGF8;NTRK3;SEMA7A;NRP1;NTRK2;PLXNA1
GO:0099003	vesicle-mediated transport in synapse	http://amigo.geneontology.org/amigo/term/GO:0099003	18	15	7.18404	2.08796	0.000190743	0.00387455	163;273;801;815;1268;1948;6843;6860;9066;22871;23208;23621;27065;50632;57555	geneontology_Biological_Process	SYT4;VAMP1;CAMK2A;CALM1;CALY;AP2B1;SYT7;EFNB2;NSG1;AMPH;NLGN1;BACE1;NLGN2;SYT11;CNR1
GO:0048588	developmental cell growth	http://amigo.geneontology.org/amigo/term/GO:0048588	49	32	19.5565	1.63628	0.000226068	0.00455734	627;780;1002;1630;1946;1954;2045;3897;3913;4099;4504;4897;4916;5361;6860;8482;8828;8829;10439;10507;10509;10512;23105;23769;51330;56920;57556;57611;65078;66000;80031;374946	geneontology_Biological_Process	SYT4;MT3;NRP2;EFNA5;ISLR2;FLRT1;SEMA4D;TNFRSF12A;SEMA6D;DRAXIN;TMEM108;SEMA6A;OLFM1;NRCAM;SEMA3G;BDNF;CDH4;L1CAM;MEGF8;LAMB2;NTRK3;MAG;DCC;DDR1;RTN4R;SEMA4B;SEMA3C;FSTL4;SEMA7A;NRP1;EPHA7;PLXNA1
GO:0009100	glycoprotein metabolic process	http://amigo.geneontology.org/amigo/term/GO:0009100	79	47	31.5299	1.49065	0.000230436	0.00461045	1463;1464;2135;2589;2590;2817;3423;3955;4121;4122;4124;4126;4245;4247;4504;7415;9394;9806;10678;10905;11226;23071;26229;29906;51046;51172;51809;54360;55568;55808;55959;57134;57452;64131;64377;64409;79147;79695;81618;84572;84620;114805;124583;152002;170384;266722;374378	geneontology_Biological_Process	MT3;HS6ST3;ST8SIA5;GNPTG;NAGPA;IDS;GALNT6;FUT11;NCAN;GALNT13;GALNT1;HS6ST1;CSPG4;MAN1A1;MANBA;GALNT12;GPC1;XXYLT1;VCP;ST6GALNAC1;MAN2A2;CYTL1;ST6GAL2;ERP44;MAN2A1;MAN1A2;ST8SIA3;GALNT7;EXTL2;GALNT2;GALNT16;SPOCK2;SULF2;LFNG;ITM2C;GALNT18;MGAT1;CANT1;XYLT1;GALNT17;MGAT2;FKRP;B3GAT3;MAN1C1;GALNT10;B3GNT2;CHST8
GO:0007167	enzyme linked receptor protein signaling pathway	http://amigo.geneontology.org/amigo/term/GO:0007167	145	78	57.8714	1.34782	0.000243278	0.00483107	91;163;347;537;558;627;780;1012;1284;1464;1942;1944;1946;1947;1948;1949;1954;1956;2043;2044;2045;2051;2066;2261;2263;2621;2674;2675;2805;2817;2885;3482;3488;3547;3572;3815;4035;4504;4756;4915;4916;5045;5154;5155;5159;5617;5654;5789;5792;5793;5795;5796;5801;6091;6272;6423;6868;7049;8646;8828;8829;11122;23105;23769;27020;55959;56963;56975;57045;57556;65009;66000;79812;114990;284656;285220;285704;37…	geneontology_Biological_Process	MT3;NRP2;GFRA1;FGFR3;EFNA5;HTRA1;LRP1;NEO1;FLRT1;IGF2R;GRB2;ADAM17;CSPG4;PRL;IGSF1;GPC1;PTPRD;GOT1;ROBO1;IGFBP5;NPTN;PDGFA;EFNA1;GFRA2;PTPRT;AP2B1;EFNB1;PTPRR;TMEM108;SEMA6A;ATP6AP1;EFNB2;FAM20C;EGFR;EFNA3;BDNF;PTPRK;COL4A2;RGMB;ERBB4;TWSG1;FGFR2;MEGF8;EPHA10;APOD;NTRK3;SULF2;CHRD;PDGFRB;TGFBR3;DDR1;GAS6;PTPRF;PTPRG;FSTL4;SORT1;IL6ST;FURIN;MMRN2;NRP1;PTPRJ;SFRP2;PDGFB;EPHB6;NTRK2;EPHA4;EPHA5;ACVR…
GO:0045666	positive regulation of neuron differentiation	http://amigo.geneontology.org/amigo/term/GO:0045666	55	35	21.9512	1.59444	0.000245393	0.00483698	627;816;1002;1268;1620;1946;1954;2043;3897;4897;4915;4916;5121;5361;5365;5649;5789;6091;6092;6860;7336;7804;8482;8829;10507;11141;22871;23654;27020;51330;57611;65009;114798;257194;375567	geneontology_Biological_Process	SYT4;EFNA5;PCP4;ISLR2;BRINP1;SEMA4D;UBE2V2;TNFRSF12A;PTPRD;ROBO1;NPTN;PLXNB3;PLXNB2;ROBO2;NRCAM;BDNF;SLITRK1;CDH4;L1CAM;MEGF8;NTRK3;LRP8;NLGN1;SEMA7A;NRP1;NTRK2;EPHA4;CAMK2B;PLXNA1;RELN;NEGR1;IL1RAPL1;VWC2;CNR1;NDRG4
GO:0099504	synaptic vesicle cycle	http://amigo.geneontology.org/amigo/term/GO:0099504	15	13	5.9867	2.17148	0.000253038	0.00488238	273;801;815;1268;6843;6860;9066;9378;22871;23208;23621;27253;57555	geneontology_Biological_Process	SYT4;VAMP1;CAMK2A;CALM1;SYT7;NRXN1;AMPH;PCDH17;NLGN1;BACE1;NLGN2;SYT11;CNR1
GO:0008376	acetylgalactosaminyltransferase activity	http://amigo.geneontology.org/amigo/term/GO:0008376	15	13	5.9867	2.17148	0.000253038	0.00488238	2135;2583;2589;2590;10678;11226;51809;55568;57452;64409;79695;114805;374378	geneontology_Molecular_Function	GALNT6;GALNT13;GALNT1;GALNT12;GALNT7;EXTL2;GALNT2;GALNT16;GALNT18;GALNT17;B4GALNT1;GALNT10;B3GNT2
GO:0050768	negative regulation of neurogenesis	http://amigo.geneontology.org/amigo/term/GO:0050768	65	40	25.9424	1.54188	0.000253201	0.00488238	1620;1630;1942;1948;1949;2043;2045;2066;4035;4099;4504;4854;4916;4974;5793;6653;6695;6860;6900;7070;8482;8829;9856;10507;10509;10512;22871;23105;56920;56963;57540;57556;65078;80031;81618;84894;146760;152330;349667;374946	geneontology_Biological_Process	SYT4;MT3;LRP1;RTN4RL1;BRINP1;SPOCK1;SEMA4D;NOTCH3;DISP3;CNTN4;EFNA1;SEMA6D;DRAXIN;KIAA0319;SEMA6A;EFNB2;SEMA3G;ERBB4;OMG;CNTN2;NTRK3;SORL1;MAG;DCC;THY1;RTN4R;SEMA4B;SEMA3C;ITM2C;NLGN1;PTPRG;FSTL4;SEMA7A;RTN4RL2;LINGO1;NRP1;EPHA4;EPHA7;EFNB3;RGMA
GO:0008361	regulation of cell size	http://amigo.geneontology.org/amigo/term/GO:0008361	38	26	15.1663	1.71433	0.000296352	0.00567334	627;1002;1630;1946;1954;2045;3897;4099;4504;4897;4916;8482;8829;10439;10507;10509;10512;23105;51330;56920;57468;57556;57611;65078;80031;374946	geneontology_Biological_Process	MT3;EFNA5;ISLR2;SEMA4D;TNFRSF12A;SEMA6D;DRAXIN;SEMA6A;OLFM1;NRCAM;SEMA3G;BDNF;CDH4;L1CAM;MEGF8;SLC12A5;NTRK3;MAG;DCC;RTN4R;SEMA4B;SEMA3C;FSTL4;SEMA7A;NRP1;EPHA7
GO:0098797	plasma membrane protein complex	http://amigo.geneontology.org/amigo/term/GO:0098797	80	47	31.929	1.47201	0.000349965	0.00665184	20;91;163;476;477;481;482;781;801;1002;1004;1006;1008;1009;1012;1013;1016;1271;1804;1956;2885;2891;2893;3306;3572;3679;3787;4035;4756;6327;6330;6900;7049;8910;9254;22871;23385;26047;28316;55799;55800;57628;57685;64405;93145;375567;729956	geneontology_Cellular_Component	CDH20;NCSTN;CDH22;HSPA2;CACNA2D2;OLFM2;LRP1;CALM1;NEO1;GRB2;ABCA2;CDH18;SHISA7;ATP1A1;CDH8;CDH11;CDH10;CACNA2D3;ATP1B2;CACNA2D1;AP2B1;ATP1A2;EGFR;SGCE;CDH4;CNTNAP2;CNTN2;GRIA4;CDH15;DPP6;TGFBR3;ATP1B1;SCN3B;CNTFR;SCN2B;NLGN1;DPP10;IL6ST;CDH6;GRIA2;KCNS1;ACVR1B;SCN4B;VWC2;ITGA7;CACHD1;CDH13
GO:0046658	anchored component of plasma membrane	http://amigo.geneontology.org/amigo/term/GO:0046658	22	17	8.78049	1.93611	0.000374368	0.0070652	762;966;1942;1946;2817;6900;7070;22854;27255;53942;65078;83546;84966;146760;266727;285704;349667	geneontology_Cellular_Component	EFNA5;CD59;RTN4RL1;CNTN5;GPC1;IGSF21;EFNA1;MDGA1;RTBDN;RGMB;CNTN2;NTNG1;CA4;THY1;RTN4R;RTN4RL2;CNTN6
GO:0050769	positive regulation of neurogenesis	http://amigo.geneontology.org/amigo/term/GO:0050769	70	42	27.9379	1.50333	0.000391206	0.00733042	627;816;1002;1268;1620;1946;1954;2043;3572;3815;3897;4099;4124;4897;4915;4916;5121;5270;5361;5365;5649;5789;6091;6092;6692;6860;7336;7804;8482;8829;10507;11141;22871;23654;27020;51330;57556;57611;65009;114798;257194;375567	geneontology_Biological_Process	SYT4;EFNA5;PCP4;ISLR2;SERPINE2;BRINP1;SEMA4D;UBE2V2;TNFRSF12A;PTPRD;ROBO1;NPTN;PLXNB3;SEMA6A;PLXNB2;ROBO2;MAN2A1;NRCAM;BDNF;SLITRK1;CDH4;L1CAM;MEGF8;NTRK3;MAG;LRP8;NLGN1;IL6ST;SEMA7A;NRP1;NTRK2;EPHA4;CAMK2B;PLXNA1;RELN;NEGR1;IL1RAPL1;VWC2;SPINT1;CNR1;KIT;NDRG4
GO:0031345	negative regulation of cell projection organization	http://amigo.geneontology.org/amigo/term/GO:0031345	50	32	19.9557	1.60356	0.000393931	0.00733042	1630;1942;1948;1949;2043;2045;4035;4099;4504;4974;5365;5793;6695;7070;8482;8829;9856;10507;10509;10512;22871;23105;56920;56963;57556;65078;80031;81618;84894;146760;349667;374946	geneontology_Biological_Process	MT3;LRP1;RTN4RL1;SPOCK1;SEMA4D;EFNA1;SEMA6D;PLXNB3;DRAXIN;KIAA0319;SEMA6A;EFNB2;SEMA3G;OMG;MAG;DCC;THY1;RTN4R;SEMA4B;SEMA3C;ITM2C;NLGN1;PTPRG;FSTL4;SEMA7A;RTN4RL2;LINGO1;NRP1;EPHA4;EPHA7;EFNB3;RGMA
GO:0099054	presynapse assembly	http://amigo.geneontology.org/amigo/term/GO:0099054	17	14	6.78492	2.0634	0.000407181	0.00747247	1948;4916;5789;9378;9746;11141;22865;22871;27253;53942;57555;94030;114798;266727	geneontology_Biological_Process	SLITRK3;CNTN5;CLSTN3;PTPRD;MDGA1;NRXN1;EFNB2;SLITRK1;LRRC4B;NTRK3;PCDH17;NLGN1;NLGN2;IL1RAPL1
GO:0099172	presynapse organization	http://amigo.geneontology.org/amigo/term/GO:0099172	17	14	6.78492	2.0634	0.000407181	0.00747247	1948;4916;5789;9378;9746;11141;22865;22871;27253;53942;57555;94030;114798;266727	geneontology_Biological_Process	SLITRK3;CNTN5;CLSTN3;PTPRD;MDGA1;NRXN1;EFNB2;SLITRK1;LRRC4B;NTRK3;PCDH17;NLGN1;NLGN2;IL1RAPL1
GO:0045665	negative regulation of neuron differentiation	http://amigo.geneontology.org/amigo/term/GO:0045665	56	35	22.3503	1.56597	0.000410288	0.00747792	1630;1942;1948;1949;2043;2045;4035;4099;4504;4854;4974;5793;6695;6900;7070;8482;8829;9856;10507;10509;10512;22871;23105;56920;56963;57540;57556;65078;80031;81618;84894;146760;152330;349667;374946	geneontology_Biological_Process	MT3;LRP1;RTN4RL1;SPOCK1;SEMA4D;NOTCH3;DISP3;CNTN4;EFNA1;SEMA6D;DRAXIN;KIAA0319;SEMA6A;EFNB2;SEMA3G;OMG;CNTN2;MAG;DCC;THY1;RTN4R;SEMA4B;SEMA3C;ITM2C;NLGN1;PTPRG;FSTL4;SEMA7A;RTN4RL2;LINGO1;NRP1;EPHA4;EPHA7;EFNB3;RGMA
GO:0098982	GABA-ergic synapse	http://amigo.geneontology.org/amigo/term/GO:0098982	24	18	9.57871	1.87917	0.000469949	0.00850704	1008;1012;1268;1946;2066;2596;9066;9378;9746;22865;26045;27020;27253;53942;57555;85445;114798;266727	geneontology_Cellular_Component	EFNA5;SLITRK3;CNTN5;CLSTN3;CDH10;NPTN;MDGA1;SYT7;NRXN1;GAP43;SLITRK1;CNTNAP4;ERBB4;PCDH17;LRRTM2;NLGN2;CNR1;CDH13
GO:0021954	central nervous system neuron development	http://amigo.geneontology.org/amigo/term/GO:0021954	14	12	5.58758	2.14762	0.000560173	0.00985254	1009;1630;2043;2263;3251;4852;4915;6091;6092;6900;8828;8829	geneontology_Biological_Process	NRP2;ROBO1;CDH11;ROBO2;FGFR2;CNTN2;DCC;NPY;NRP1;NTRK2;EPHA4;HPRT1
GO:0098693	regulation of synaptic vesicle cycle	http://amigo.geneontology.org/amigo/term/GO:0098693	14	12	5.58758	2.14762	0.000560173	0.00985254	801;815;1268;6843;6860;9066;9378;22871;23208;23621;27253;57555	geneontology_Biological_Process	SYT4;VAMP1;CAMK2A;CALM1;SYT7;NRXN1;PCDH17;NLGN1;BACE1;NLGN2;SYT11;CNR1
GO:0003007	heart morphogenesis	http://amigo.geneontology.org/amigo/term/GO:0003007	26	19	10.3769	1.83098	0.000562791	0.00985254	1901;1942;1954;2006;2263;2548;5950;6091;6092;6423;7049;8642;8828;8829;9510;10439;10512;57493;65009	geneontology_Biological_Process	NRP2;RBP4;ELN;ROBO1;EFNA1;GAA;ROBO2;OLFM1;ADAMTS1;S1PR1;FGFR2;MEGF8;HEG1;TGFBR3;DCHS1;SEMA3C;NRP1;SFRP2;NDRG4
GO:0048640	negative regulation of developmental growth	http://amigo.geneontology.org/amigo/term/GO:0048640	26	19	10.3769	1.83098	0.000562791	0.00985254	1630;2045;2261;4099;4504;5950;6423;8482;8614;8829;10507;10509;10512;23105;56920;57556;65078;80031;374946	geneontology_Biological_Process	MT3;FGFR3;RBP4;SEMA4D;STC2;SEMA6D;DRAXIN;SEMA6A;SEMA3G;MAG;DCC;RTN4R;SEMA4B;SEMA3C;FSTL4;SEMA7A;NRP1;SFRP2;EPHA7
GO:0050771	negative regulation of axonogenesis	http://amigo.geneontology.org/amigo/term/GO:0050771	26	19	10.3769	1.83098	0.000562791	0.00985254	1630;1949;2045;4099;4504;4974;7070;8482;8829;10507;10509;10512;23105;56920;57556;65078;80031;84894;374946	geneontology_Biological_Process	MT3;SEMA4D;SEMA6D;DRAXIN;SEMA6A;SEMA3G;OMG;MAG;DCC;THY1;RTN4R;SEMA4B;SEMA3C;FSTL4;SEMA7A;LINGO1;NRP1;EPHA7;EFNB3
GO:0004930	G protein-coupled receptor activity	http://amigo.geneontology.org/amigo/term/GO:0004930	19	15	7.58315	1.97807	0.000574495	0.0099917	575;576;577;719;1268;1901;1952;4852;5159;22859;22986;23284;57512;57537;114815	geneontology_Molecular_Function	SORCS2;CELSR2;GPR158;ADGRL3;SORCS1;S1PR1;ADGRB1;C3AR1;PDGFRB;ADGRB2;NPY;SORCS3;ADGRL1;CNR1;ADGRB3
GO:1990138	neuron projection extension	http://amigo.geneontology.org/amigo/term/GO:1990138	41	27	16.3636	1.65	0.000587209	0.0101465	780;1002;1954;3897;3913;4099;4504;4897;4916;5361;6860;8482;8828;8829;10439;10507;10509;10512;23769;51330;56920;57556;57611;65078;66000;80031;374946	geneontology_Biological_Process	SYT4;MT3;NRP2;ISLR2;FLRT1;SEMA4D;TNFRSF12A;SEMA6D;DRAXIN;TMEM108;SEMA6A;OLFM1;NRCAM;SEMA3G;CDH4;L1CAM;MEGF8;LAMB2;NTRK3;MAG;DDR1;RTN4R;SEMA4B;SEMA3C;SEMA7A;NRP1;PLXNA1
GO:0044297	cell body	http://amigo.geneontology.org/amigo/term/GO:0044297	94	53	37.5166	1.41271	0.000607132	0.0104231	58;102;347;720;885;1620;2026;2043;2044;2045;2806;2893;3572;3897;3916;4035;4345;4885;4900;5066;5126;5173;5368;5792;5796;5798;6272;6750;6860;6863;6900;7070;7345;7804;8829;9066;9378;10159;10439;23208;23467;23544;23621;23710;23769;26047;57125;65078;92737;124925;128240;146760;349667	geneontology_Cellular_Component	UCHL1;SYT4;PNOC;TAC1;ENO2;LAMP1;C4A;SST;CCK;NRGN;LRP1;SEZ6L;RTN4RL1;BRINP1;FLRT1;ACTA1;GABARAPL1;NAXE;SEZ6;SYT7;PCSK2;NRXN1;OLFM1;PTPRK;CD200;CNTNAP2;L1CAM;NPTXR;GOT2;APOD;CNTN2;GRIA4;ADAM10;PLXDC1;THY1;RTN4R;LRP8;BACE1;PTPRF;SORT1;IL6ST;NPTX2;RTN4RL2;NRP1;EPHA4;EPHA5;DNER;ATP6AP2;EPHA7;PDYN;SYT11;PTPRN;PAM
GO:0030516	regulation of axon extension	http://amigo.geneontology.org/amigo/term/GO:0030516	28	20	11.1752	1.78968	0.00065026	0.0110919	1002;1954;3897;4099;4504;4897;4916;8482;8829;10439;10507;10509;10512;51330;56920;57556;57611;65078;80031;374946	geneontology_Biological_Process	MT3;ISLR2;SEMA4D;TNFRSF12A;SEMA6D;DRAXIN;SEMA6A;OLFM1;NRCAM;SEMA3G;CDH4;L1CAM;MEGF8;NTRK3;MAG;RTN4R;SEMA4B;SEMA3C;SEMA7A;NRP1
GO:0010976	positive regulation of neuron projection development	http://amigo.geneontology.org/amigo/term/GO:0010976	49	31	19.5565	1.58515	0.000656113	0.0111205	627;816;1002;1268;1946;1954;2043;3897;4915;4916;5361;5365;5649;5789;6091;6092;6860;7336;7804;8482;8829;10507;11141;22871;23654;27020;51330;57611;65009;114798;257194	geneontology_Biological_Process	SYT4;EFNA5;ISLR2;SEMA4D;UBE2V2;TNFRSF12A;PTPRD;ROBO1;NPTN;PLXNB3;PLXNB2;ROBO2;BDNF;SLITRK1;CDH4;L1CAM;MEGF8;NTRK3;LRP8;NLGN1;SEMA7A;NRP1;NTRK2;EPHA4;CAMK2B;PLXNA1;RELN;NEGR1;IL1RAPL1;CNR1;NDRG4
GO:0048638	regulation of developmental growth	http://amigo.geneontology.org/amigo/term/GO:0048638	59	36	23.5477	1.52881	0.000662359	0.0111553	627;1002;1630;1946;1954;2045;2066;2261;2263;3897;4099;4504;4897;4916;5617;5950;6423;6860;7049;8482;8614;8829;9254;10409;10439;10507;10509;10512;23105;51330;56920;57556;57611;65078;80031;374946	geneontology_Biological_Process	SYT4;MT3;FGFR3;RBP4;EFNA5;ISLR2;CACNA2D2;PRL;SEMA4D;TNFRSF12A;BASP1;STC2;SEMA6D;DRAXIN;SEMA6A;OLFM1;NRCAM;SEMA3G;BDNF;CDH4;L1CAM;ERBB4;FGFR2;MEGF8;NTRK3;MAG;DCC;TGFBR3;RTN4R;SEMA4B;SEMA3C;FSTL4;SEMA7A;NRP1;SFRP2;EPHA7
GO:0051239	regulation of multicellular organismal process	http://amigo.geneontology.org/amigo/term/GO:0051239	413	192	164.834	1.16481	0.000679086	0.0113651	91;102;133;163;347;476;477;481;482;537;558;575;576;577;627;719;745;781;801;815;816;885;1002;1101;1113;1268;1284;1620;1630;1901;1908;1942;1944;1946;1948;1949;1952;1954;1956;2043;2045;2066;2263;2548;2596;2621;2817;2946;3488;3572;3815;3897;3931;3955;4035;4099;4124;4282;4345;4504;4745;4854;4884;4885;4897;4915;4916;4974;5004;5020;5045;5121;5154;5155;5159;5270;5361;5365;5617;5649;5744;5789;5792;5793;57…	geneontology_Biological_Process	SYT4;PTPRM;MT3;NRP2;TAC1;RBP4;CHGA;EFNA5;MYRF;DDAH1;PCP4;THBS4;ISLR2;CACNA2D2;CAMK2A;CCK;MIF;LRP1;CALM1;LRRN1;SERPINE2;SLITRK3;GSTM2;RTN4RL1;BRINP1;ORM1;FLRT1;ADAM17;SPOCK1;PRL;SEMA4D;UBE2V2;CLSTN3;SHISA7;C1QTNF1;TNFRSF12A;NOTCH3;DISP3;SEZ6;PTHLH;NUTF2;GPC1;PTPRD;ROBO1;IGFBP5;ATP1A1;BASP1;CNTN4;NPTN;PDGFA;ATP1B2;CACNA2D1;EFNA1;STC2;CELSR2;SEMA6D;SLITRK5;MDGA1;PLXNB3;HILPDA;GAA;DRAXIN;AP2B1;KIAA03…
GO:0007166	cell surface receptor signaling pathway	http://amigo.geneontology.org/amigo/term/GO:0007166	337	160	134.501	1.18958	0.000702677	0.0116864	91;102;163;347;537;558;575;576;577;627;682;719;780;801;815;816;966;1004;1012;1271;1284;1438;1464;1604;1630;1901;1908;1942;1944;1946;1947;1948;1949;1952;1954;1956;2043;2044;2045;2051;2066;2212;2261;2263;2621;2674;2675;2805;2817;2885;2891;2893;3263;3482;3488;3489;3547;3572;3679;3815;3955;4035;4282;4340;4504;4756;4854;4915;4916;5045;5154;5155;5159;5270;5361;5365;5617;5649;5654;5789;5792;5793;5795;57…	geneontology_Biological_Process	MESD;MT3;NRP2;GFRA1;FRRS1L;FGFR3;BTN2A1;EFNA5;NCSTN;TALDO1;BSG;HTRA1;CD59;CAMK2A;SST;MIF;LRP1;CALM1;SERPINE2;NEO1;FLRT1;IGF2R;GRB2;ADAM17;CSPG4;PRL;CD55;SEMA4D;SHISA7;TNFRSF12A;NOTCH3;IGSF1;DISP3;SEZ6;UNC5C;GPC1;PTPRD;GOT1;ROBO1;IGFBP5;NPTN;PDGFA;VCP;EFNA1;CELSR2;GFRA2;SEMA6D;NECTIN2;PTPRT;PLXNB3;DRAXIN;AP2B1;C1QTNF4;EFNB1;PTPRR;NRXN1;TMEM108;SEMA6A;PLXNB2;ROBO2;ATP6AP1;EFNB2;FAM20C;SEMA3G;EGFR;A…
GO:0005794	Golgi apparatus	http://amigo.geneontology.org/amigo/term/GO:0005794	221	110	88.204	1.24711	0.000748867	0.0123772	102;213;476;682;745;762;966;1013;1388;1463;1464;1604;1622;1956;2043;2196;2261;2263;2583;2589;2590;2621;2817;2885;3482;3489;3955;3998;4121;4122;4124;4245;4247;4756;4852;4854;4905;4915;5045;5066;5154;5155;5159;5744;5798;6272;6653;6860;7425;8460;8614;8910;9394;9486;9746;9917;10232;10678;10905;11196;11226;11341;11342;11345;22871;23017;23385;23621;23710;26047;26229;27065;29906;50512;50861;51046;51150;…	geneontology_Cellular_Component	SYT4;SCRG1;FGFR3;TPST1;MYRF;NCSTN;ST8SIA5;GNPTG;NAGPA;SEC23IP;BSG;CBLN3;SELENOM;GALNT6;CD59;QSOX2;FUT11;NCAN;NEO1;GALNT13;GALNT1;SDF4;IGF2R;GRB2;HS6ST1;PLD4;CSPG4;CD55;GABARAPL1;CLSTN3;CHST10;MAN1A1;FAT2;GALNT12;NOTCH3;PTHLH;GPC1;ATP1A1;PDGFA;KIAA0319L;RNF13;TMEM132A;STC2;FAM20B;ST6GALNAC1;SEMA6D;MAN2A2;CHID1;ST6GAL2;DBI;FAM20C;NSG1;MAN2A1;MAN1A2;ST8SIA3;EGFR;SGCE;FAIM2;GALNT7;PODXL2;STMN3;CNTNAP…
GO:0007420	brain development	http://amigo.geneontology.org/amigo/term/GO:0007420	97	54	38.714	1.39485	0.000822652	0.0135128	347;558;801;1901;1956;2044;2045;2066;2263;3251;4035;4504;4852;4854;4900;4915;5270;5649;5793;6091;6092;6423;6860;6900;7301;7804;8482;8633;8646;8828;8829;10409;23017;23284;23544;23654;26047;26050;51150;51286;56934;57045;57526;64405;65009;65078;66000;80031;124925;146760;152330;266727;349667;374946	geneontology_Biological_Process	SYT4;MT3;NRP2;CDH22;NRGN;LRP1;CALM1;SEZ6L;SERPINE2;RTN4RL1;SDF4;NOTCH3;SEZ6;UNC5C;ROBO1;BASP1;CNTN4;SEMA6D;PCDH19;SLITRK5;MDGA1;DRAXIN;TMEM108;PLXNB2;ROBO2;EGFR;ADGRL3;FAIM2;S1PR1;TYRO3;CNTNAP2;ERBB4;TWSG1;FGFR2;APOD;CNTN2;CHRD;CEND1;RTN4R;LRP8;PTPRG;SEMA7A;RTN4RL2;CA10;NPY;NRP1;SFRP2;NTRK2;EPHA5;AXL;HPRT1;EPHA7;RELN;NDRG4
GO:0050793	regulation of developmental process	http://amigo.geneontology.org/amigo/term/GO:0050793	338	160	134.9	1.18606	0.000845454	0.0136881	91;102;133;163;226;537;558;575;576;577;627;719;745;815;816;1002;1013;1101;1268;1284;1620;1630;1901;1908;1942;1944;1946;1948;1949;1952;1954;1956;2043;2045;2066;2261;2263;2596;2621;2817;3488;3572;3679;3815;3897;3955;4035;4099;4124;4282;4504;4745;4854;4897;4915;4916;4974;5020;5121;5154;5155;5159;5270;5361;5365;5617;5649;5744;5789;5792;5793;5797;5818;5950;6091;6092;6272;6423;6653;6692;6695;6860;6900;…	geneontology_Biological_Process	SYT4;PTPRM;MT3;PLEKHB1;FGFR3;RBP4;EFNA5;MYRF;DDAH1;PCP4;THBS4;ISLR2;CACNA2D2;CAMK2A;OLFM2;ALDOA;MIF;LRP1;LRRN1;SERPINE2;SLITRK3;RTN4RL1;BRINP1;FLRT1;SPOCK1;PRL;SEMA4D;UBE2V2;CLSTN3;TNFRSF12A;NOTCH3;DISP3;SEZ6;PTHLH;GPC1;PTPRD;ROBO1;IGFBP5;BASP1;CNTN4;NPTN;PDGFA;EFNA1;STC2;CELSR2;SEMA6D;SLITRK5;MDGA1;PLXNB3;DRAXIN;AP2B1;KIAA0319;NRXN1;SEMA6A;PLXNB2;LRTM2;ROBO2;ATP6AP1;EFNB2;FAM20C;CARTPT;OLFM1;GAP…
GO:0050919	negative chemotaxis	http://amigo.geneontology.org/amigo/term/GO:0050919	16	13	6.38581	2.03576	0.000859045	0.0136881	1946;2045;5154;6091;6092;8482;8828;10507;10509;10512;56920;57556;80031	geneontology_Biological_Process	NRP2;EFNA5;SEMA4D;ROBO1;PDGFA;SEMA6D;SEMA6A;ROBO2;SEMA3G;SEMA4B;SEMA3C;SEMA7A;EPHA7
GO:0099560	synaptic membrane adhesion	http://amigo.geneontology.org/amigo/term/GO:0099560	16	13	6.38581	2.03576	0.000859045	0.0136881	1946;5100;5789;5792;9378;22854;22865;22871;27253;64101;94030;114798;266727	geneontology_Biological_Process	EFNA5;SLITRK3;PTPRD;MDGA1;NRXN1;SLITRK1;PCDH8;LRRC4B;NTNG1;PCDH17;NLGN1;PTPRF;LRRC4
GO:0006493	protein O-linked glycosylation	http://amigo.geneontology.org/amigo/term/GO:0006493	16	13	6.38581	2.03576	0.000859045	0.0136881	2589;2590;3955;10678;11226;51809;55568;57452;79147;79695;114805;152002;374378	geneontology_Biological_Process	GALNT6;GALNT13;GALNT1;GALNT12;XXYLT1;GALNT7;GALNT2;GALNT16;LFNG;GALNT18;FKRP;GALNT10;B3GNT2
GO:0005261	cation channel activity	http://amigo.geneontology.org/amigo/term/GO:0005261	16	13	6.38581	2.03576	0.000859045	0.0136881	781;1268;2621;2891;2893;3787;6327;6330;9254;11141;55799;55800;57685	geneontology_Molecular_Function	CACNA2D2;CACNA2D3;CACNA2D1;GRIA4;SCN3B;GAS6;SCN2B;GRIA2;KCNS1;SCN4B;IL1RAPL1;CNR1;CACHD1
GO:0060485	mesenchyme development	http://amigo.geneontology.org/amigo/term/GO:0060485	38	25	15.1663	1.64839	0.000966509	0.0153088	58;1908;1942;1947;2066;2263;5159;6091;6092;6423;7049;8482;8642;8828;8829;10409;10439;10507;10509;10512;54796;56920;57556;80031;114990	geneontology_Biological_Process	NRP2;BNC2;ACTA1;SEMA4D;ROBO1;BASP1;EFNA1;SEMA6D;EFNB1;SEMA6A;ROBO2;OLFM1;SEMA3G;ERBB4;FGFR2;EDN3;PDGFRB;TGFBR3;DCHS1;SEMA4B;SEMA3C;SEMA7A;NRP1;SFRP2;VASN
GO:0098984	neuron to neuron synapse	http://amigo.geneontology.org/amigo/term/GO:0098984	66	39	26.3415	1.48056	0.000977076	0.0153846	102;476;575;815;1630;1948;1949;2043;2045;2066;2596;4504;4897;4900;4905;4915;5818;6695;7804;9066;9746;22859;22865;22871;22986;23208;23621;25945;26045;27020;53616;57555;64084;64101;66000;94030;114798;140735;729956	geneontology_Cellular_Component	MT3;DYNLL2;CAMK2A;NRGN;SLITRK3;NECTIN3;SPOCK1;CLSTN3;SHISA7;ATP1A1;NPTN;SYT7;TMEM108;EFNB2;GAP43;NRCAM;SLITRK1;ADAM22;ERBB4;LRRC4B;ADGRB1;DCC;ADAM10;LRRTM2;LRP8;NLGN1;NSF;BACE1;NLGN2;NTRK2;SORCS3;EPHA4;CLSTN2;NECTIN1;EPHA7;SYT11;ADGRL1;EFNB3;LRRC4
GO:0033267	axon part	http://amigo.geneontology.org/amigo/term/GO:0033267	64	38	25.5432	1.48767	0.000999395	0.0156435	801;885;1006;1268;2043;2596;2805;3897;4099;4885;4897;4915;5020;5101;5173;5368;5798;5799;5818;6092;6695;6900;7070;7345;8829;9066;10409;10439;22859;23114;23208;23467;24141;26047;50861;65078;66000;400746	geneontology_Cellular_Component	UCHL1;PNOC;CCK;CALM1;SPOCK1;GOT1;PCDH9;CDH8;BASP1;SYT7;TMEM108;ROBO2;OLFM1;GAP43;NRCAM;STMN3;CNTNAP2;L1CAM;NPTXR;CNTN2;MAG;LAMP5;THY1;PTPRN2;RTN4R;NCMAP;NPTX2;NRP1;NTRK2;EPHA4;NFASC;NECTIN1;PDYN;SYT11;PTPRN;ADGRL1;CNR1;OXT
GO:0099572	postsynaptic specialization	http://amigo.geneontology.org/amigo/term/GO:0099572	62	37	24.745	1.49525	0.00101994	0.0158717	102;476;575;815;1008;1630;1948;1949;2043;2045;2066;2596;4504;4897;4900;4905;4915;6695;7804;9746;22859;22865;22871;22986;23208;25945;26045;27020;53616;57555;64084;64101;66000;94030;114798;140735;729956	geneontology_Cellular_Component	MT3;DYNLL2;CAMK2A;NRGN;SLITRK3;NECTIN3;SPOCK1;CLSTN3;SHISA7;ATP1A1;CDH10;NPTN;TMEM108;EFNB2;GAP43;NRCAM;SLITRK1;ADAM22;ERBB4;LRRC4B;ADGRB1;DCC;ADAM10;LRRTM2;LRP8;NLGN1;NSF;NLGN2;NTRK2;SORCS3;EPHA4;CLSTN2;EPHA7;SYT11;ADGRL1;EFNB3;LRRC4
GO:0005795	Golgi stack	http://amigo.geneontology.org/amigo/term/GO:0005795	18	14	7.18404	1.94877	0.00116471	0.0180192	2589;2590;4124;4247;4905;6272;6653;27065;51172;55959;64131;84620;124583;170384	geneontology_Cellular_Component	NAGPA;FUT11;GALNT1;ST6GAL2;NSG1;MAN2A1;GALNT2;SORL1;SULF2;NSF;SORT1;CANT1;XYLT1;MGAT2
GO:0048814	regulation of dendrite morphogenesis	http://amigo.geneontology.org/amigo/term/GO:0048814	13	11	5.18847	2.12009	0.00122653	0.0187575	102;577;816;1942;2043;5649;5789;7804;10507;11141;22871	geneontology_Biological_Process	SEMA4D;PTPRD;EFNA1;ADAM10;LRP8;NLGN1;EPHA4;CAMK2B;RELN;IL1RAPL1;ADGRB3
GO:0035249	synaptic transmission, glutamatergic	http://amigo.geneontology.org/amigo/term/GO:0035249	13	11	5.18847	2.12009	0.00122653	0.0187575	477;1006;1268;1956;2891;5270;5649;9378;9746;22871;57555	geneontology_Biological_Process	SERPINE2;CLSTN3;CDH8;ATP1A2;NRXN1;EGFR;NLGN1;NLGN2;GRIA2;RELN;CNR1
GO:0060322	head development	http://amigo.geneontology.org/amigo/term/GO:0060322	103	56	41.1086	1.36224	0.00143168	0.0217698	347;558;801;1901;1956;2044;2045;2066;2263;3251;4035;4504;4852;4854;4900;4915;5270;5649;5793;6091;6092;6423;6860;6900;7301;7804;8482;8633;8646;8828;8829;10159;10409;23017;23284;23544;23654;26047;26050;51150;51286;56934;57045;57526;64405;65009;65078;66000;80031;83690;124925;146760;152330;266727;349667;374946	geneontology_Biological_Process	SYT4;MT3;NRP2;CDH22;NRGN;LRP1;CALM1;SEZ6L;SERPINE2;RTN4RL1;SDF4;NOTCH3;SEZ6;UNC5C;ROBO1;BASP1;CNTN4;SEMA6D;PCDH19;SLITRK5;MDGA1;DRAXIN;TMEM108;PLXNB2;ROBO2;EGFR;ADGRL3;FAIM2;S1PR1;TYRO3;CNTNAP2;ERBB4;TWSG1;FGFR2;APOD;CNTN2;CRISPLD1;CHRD;CEND1;RTN4R;LRP8;PTPRG;SEMA7A;RTN4RL2;CA10;NPY;NRP1;SFRP2;NTRK2;EPHA5;ATP6AP2;AXL;HPRT1;EPHA7;RELN;NDRG4
GO:0050773	regulation of dendrite development	http://amigo.geneontology.org/amigo/term/GO:0050773	20	15	7.98226	1.87917	0.00145885	0.021809	102;577;816;1630;1942;2043;5649;5789;7804;9856;10507;11141;22871;23105;124925	geneontology_Biological_Process	SEMA4D;SEZ6;PTPRD;EFNA1;KIAA0319;DCC;ADAM10;LRP8;NLGN1;FSTL4;EPHA4;CAMK2B;RELN;IL1RAPL1;ADGRB3
GO:0005085	guanyl-nucleotide exchange factor activity	http://amigo.geneontology.org/amigo/term/GO:0005085	20	15	7.98226	1.87917	0.00145885	0.021809	801;815;816;1438;1956;2066;2261;2263;2674;2675;2885;3815;5154;5155;5159	geneontology_Molecular_Function	GFRA1;FGFR3;CAMK2A;CALM1;GRB2;PDGFA;GFRA2;EGFR;CSF2RA;ERBB4;FGFR2;PDGFRB;PDGFB;CAMK2B;KIT
GO:0005088	Ras guanyl-nucleotide exchange factor activity	http://amigo.geneontology.org/amigo/term/GO:0005088	20	15	7.98226	1.87917	0.00145885	0.021809	801;815;816;1438;1956;2066;2261;2263;2674;2675;2885;3815;5154;5155;5159	geneontology_Molecular_Function	GFRA1;FGFR3;CAMK2A;CALM1;GRB2;PDGFA;GFRA2;EGFR;CSF2RA;ERBB4;FGFR2;PDGFRB;PDGFB;CAMK2B;KIT
GO:0044431	Golgi apparatus part	http://amigo.geneontology.org/amigo/term/GO:0044431	145	75	57.8714	1.29598	0.0015464	0.022876	102;682;762;966;1463;1464;1604;1956;2583;2589;2590;2621;2817;3482;3955;3998;4121;4122;4124;4245;4247;4854;4905;4915;5045;5066;5154;5155;6272;6653;6860;8460;9394;9486;9746;9917;10678;10905;11196;11226;11342;11345;23621;26229;27065;29906;50512;51046;51150;51172;51313;51809;54972;55568;55808;55959;57134;57452;64084;64131;64377;64409;66005;79147;79695;79932;84572;84620;114805;122618;124583;149175;169…	geneontology_Cellular_Component	SYT4;TPST1;ST8SIA5;GNPTG;NAGPA;SEC23IP;BSG;GALNT6;CD59;QSOX2;FUT11;NCAN;GALNT13;GALNT1;SDF4;IGF2R;HS6ST1;PLD4;CSPG4;CD55;CLSTN3;CHST10;MAN1A1;GALNT12;NOTCH3;GPC1;PDGFA;KIAA0319L;RNF13;TMEM132A;FAM20B;ST6GALNAC1;MAN2A2;CHID1;ST6GAL2;NSG1;MAN2A1;MAN1A2;ST8SIA3;EGFR;GALNT7;PODXL2;GALNT2;GALNT16;SORL1;GABARAPL2;GASK1B;SULF2;ADAM10;CA4;LFNG;GAS6;NSF;BACE1;SORT1;GALNT18;FURIN;PDGFB;NTRK2;MGAT1;CLSTN2;C…
GO:0046928	regulation of neurotransmitter secretion	http://amigo.geneontology.org/amigo/term/GO:0046928	10	9	3.99113	2.255	0.0015904	0.022876	801;815;1268;6843;6860;9066;22871;23208;23621	geneontology_Biological_Process	SYT4;VAMP1;CAMK2A;CALM1;SYT7;NLGN1;BACE1;SYT11;CNR1
GO:0016079	synaptic vesicle exocytosis	http://amigo.geneontology.org/amigo/term/GO:0016079	10	9	3.99113	2.255	0.0015904	0.022876	801;815;1268;6843;6860;9066;22871;23208;23621	geneontology_Biological_Process	SYT4;VAMP1;CAMK2A;CALM1;SYT7;NLGN1;BACE1;SYT11;CNR1
GO:0016266	O-glycan processing	http://amigo.geneontology.org/amigo/term/GO:0016266	10	9	3.99113	2.255	0.0015904	0.022876	2589;2590;10678;11226;51809;55568;79695;114805;152002	geneontology_Biological_Process	GALNT6;GALNT13;GALNT1;GALNT12;XXYLT1;GALNT7;GALNT2;GALNT10;B3GNT2
GO:0035004	phosphatidylinositol 3-kinase activity	http://amigo.geneontology.org/amigo/term/GO:0035004	10	9	3.99113	2.255	0.0015904	0.022876	1956;2066;2261;2263;2885;3815;5154;5155;5159	geneontology_Molecular_Function	FGFR3;GRB2;PDGFA;EGFR;ERBB4;FGFR2;PDGFRB;PDGFB;KIT
GO:0046934	phosphatidylinositol-4,5-bisphosphate 3-kinase activity	http://amigo.geneontology.org/amigo/term/GO:0046934	10	9	3.99113	2.255	0.0015904	0.022876	1956;2066;2261;2263;2885;3815;5154;5155;5159	geneontology_Molecular_Function	FGFR3;GRB2;PDGFA;EGFR;ERBB4;FGFR2;PDGFRB;PDGFB;KIT
GO:0052813	phosphatidylinositol bisphosphate kinase activity	http://amigo.geneontology.org/amigo/term/GO:0052813	10	9	3.99113	2.255	0.0015904	0.022876	1956;2066;2261;2263;2885;3815;5154;5155;5159	geneontology_Molecular_Function	FGFR3;GRB2;PDGFA;EGFR;ERBB4;FGFR2;PDGFRB;PDGFB;KIT
GO:0014069	postsynaptic density	http://amigo.geneontology.org/amigo/term/GO:0014069	59	35	23.5477	1.48635	0.00162582	0.0231353	102;476;575;815;1630;1948;1949;2043;2045;2066;2596;4504;4897;4900;4905;4915;6695;7804;9746;22859;22865;22871;22986;23208;25945;26045;27020;53616;64084;64101;66000;94030;114798;140735;729956	geneontology_Cellular_Component	MT3;DYNLL2;CAMK2A;NRGN;SLITRK3;NECTIN3;SPOCK1;CLSTN3;SHISA7;ATP1A1;NPTN;TMEM108;EFNB2;GAP43;NRCAM;SLITRK1;ADAM22;ERBB4;LRRC4B;ADGRB1;DCC;ADAM10;LRRTM2;LRP8;NLGN1;NSF;NTRK2;SORCS3;EPHA4;CLSTN2;EPHA7;SYT11;ADGRL1;EFNB3;LRRC4
GO:0032279	asymmetric synapse	http://amigo.geneontology.org/amigo/term/GO:0032279	59	35	23.5477	1.48635	0.00162582	0.0231353	102;476;575;815;1630;1948;1949;2043;2045;2066;2596;4504;4897;4900;4905;4915;6695;7804;9746;22859;22865;22871;22986;23208;25945;26045;27020;53616;64084;64101;66000;94030;114798;140735;729956	geneontology_Cellular_Component	MT3;DYNLL2;CAMK2A;NRGN;SLITRK3;NECTIN3;SPOCK1;CLSTN3;SHISA7;ATP1A1;NPTN;TMEM108;EFNB2;GAP43;NRCAM;SLITRK1;ADAM22;ERBB4;LRRC4B;ADGRB1;DCC;ADAM10;LRRTM2;LRP8;NLGN1;NSF;NTRK2;SORCS3;EPHA4;CLSTN2;EPHA7;SYT11;ADGRL1;EFNB3;LRRC4
GO:0010770	positive regulation of cell morphogenesis involved in differentiation	http://amigo.geneontology.org/amigo/term/GO:0010770	37	24	14.7672	1.62523	0.00165006	0.0232318	627;816;1002;1946;1954;2043;3897;4915;4916;5361;5365;5649;5789;6091;6092;7804;8482;8829;10507;11141;23654;51330;57611;114798	geneontology_Biological_Process	EFNA5;ISLR2;SEMA4D;TNFRSF12A;PTPRD;ROBO1;PLXNB3;PLXNB2;ROBO2;BDNF;SLITRK1;CDH4;L1CAM;MEGF8;NTRK3;LRP8;SEMA7A;NRP1;NTRK2;EPHA4;CAMK2B;PLXNA1;RELN;IL1RAPL1
GO:0099173	postsynapse organization	http://amigo.geneontology.org/amigo/term/GO:0099173	37	24	14.7672	1.62523	0.00165006	0.0232318	102;816;1942;2043;2045;2596;4897;4916;5649;5789;7804;8828;8829;9378;9379;11141;22871;23184;26045;57555;64101;66000;94030;729956	geneontology_Biological_Process	MESD;NRP2;SHISA7;PTPRD;EFNA1;NRXN2;NRXN1;TMEM108;GAP43;NRCAM;LRRC4B;NTRK3;ADAM10;LRRTM2;LRP8;NLGN1;NLGN2;NRP1;EPHA4;CAMK2B;EPHA7;RELN;IL1RAPL1;LRRC4
GO:0016757	transferase activity, transferring glycosyl groups	http://amigo.geneontology.org/amigo/term/GO:0016757	41	26	16.3636	1.58889	0.00172628	0.0241036	419;2135;2583;2589;2590;3251;3955;4245;4247;10678;11226;26229;29906;51046;51809;55568;55808;57452;64131;64409;79695;84620;114805;152002;170384;374378	geneontology_Molecular_Function	ST8SIA5;GALNT6;FUT11;GALNT13;GALNT1;GALNT12;XXYLT1;ST6GALNAC1;ART3;ST6GAL2;ST8SIA3;GALNT7;EXTL2;GALNT2;GALNT16;LFNG;GALNT18;MGAT1;HPRT1;XYLT1;GALNT17;MGAT2;B4GALNT1;B3GAT3;GALNT10;B3GNT2
GO:0044306	neuron projection terminus	http://amigo.geneontology.org/amigo/term/GO:0044306	22	16	8.78049	1.82222	0.0017301	0.0241036	885;1006;2043;2805;4915;5020;5173;5368;5798;5799;6860;7345;9066;11341;23208;23769	geneontology_Cellular_Component	UCHL1;SYT4;PNOC;SCRG1;CCK;FLRT1;GOT1;CDH8;SYT7;PTPRN2;NTRK2;EPHA4;PDYN;SYT11;PTPRN;OXT
GO:0050730	regulation of peptidyl-tyrosine phosphorylation	http://amigo.geneontology.org/amigo/term/GO:0050730	43	27	17.1619	1.57326	0.00174649	0.0242053	627;885;1464;1942;1946;1956;2043;2045;2066;2261;2621;3263;3572;3815;4282;4915;5154;5155;5649;5795;6423;6868;7060;7070;7804;8829;10507	geneontology_Biological_Process	FGFR3;EFNA5;THBS4;CCK;MIF;ADAM17;CSPG4;SEMA4D;PDGFA;EFNA1;EGFR;BDNF;ERBB4;HPX;THY1;GAS6;LRP8;IL6ST;NRP1;PTPRJ;SFRP2;PDGFB;NTRK2;EPHA4;EPHA7;RELN;KIT
GO:0004721	phosphoprotein phosphatase activity	http://amigo.geneontology.org/amigo/term/GO:0004721	15	12	5.9867	2.00444	0.00178872	0.024662	5789;5792;5793;5795;5796;5797;5798;5799;5801;9562;11122;54205	geneontology_Molecular_Function	PTPRM;CYCS;MINPP1;PTPRD;PTPRT;PTPRR;PTPRK;PTPRN2;PTPRF;PTPRG;PTPRJ;PTPRN
GO:0051240	positive regulation of multicellular organismal process	http://amigo.geneontology.org/amigo/term/GO:0051240	239	116	95.388	1.21609	0.00181046	0.0248332	91;133;476;537;558;575;576;577;627;719;745;816;885;1002;1113;1268;1620;1908;1946;1948;1954;1956;2043;2066;2263;2621;2817;3572;3815;3897;4035;4099;4124;4282;4345;4745;4897;4915;4916;5004;5020;5045;5121;5154;5155;5159;5270;5361;5365;5617;5649;5789;5795;6091;6092;6423;6692;6860;6863;6868;7049;7162;7336;7804;8482;8828;8829;9254;9378;9446;9607;9746;10159;10409;10439;10507;10512;11006;11141;22859;22865…	geneontology_Biological_Process	SYT4;NRP2;TAC1;CHGA;EFNA5;MYRF;DDAH1;PCP4;ISLR2;CACNA2D2;CCK;MIF;LRP1;LRRN1;SERPINE2;SLITRK3;BRINP1;ORM1;FLRT1;ADAM17;PRL;SEMA4D;UBE2V2;CLSTN3;C1QTNF1;TNFRSF12A;GPC1;PTPRD;ROBO1;ATP1A1;BASP1;NPTN;PDGFA;SLITRK5;PLXNB3;HILPDA;C1QTNF4;NRXN1;SEMA6A;PLXNB2;LRTM2;ROBO2;ATP6AP1;EFNB2;FAM20C;CARTPT;OLFM1;MAN2A1;NRCAM;EGFR;ENPP4;EMC10;ADGRL3;BDNF;SLITRK1;CD200;CDH4;L1CAM;ERBB4;GSTO1;FGFR2;LRRC4B;NELL1;MEG…
GO:0045595	regulation of cell differentiation	http://amigo.geneontology.org/amigo/term/GO:0045595	221	108	88.204	1.22443	0.0019964	0.0272432	91;102;133;537;558;575;577;627;815;816;1002;1013;1268;1620;1630;1908;1942;1946;1948;1949;1954;1956;2043;2045;2066;2263;2621;2817;3488;3572;3815;3897;4035;4099;4124;4504;4745;4854;4897;4915;4916;4974;5121;5155;5270;5361;5365;5649;5744;5789;5792;5793;6091;6092;6272;6423;6653;6692;6695;6860;6900;7070;7336;7804;8482;8646;8829;9607;9806;9856;10439;10507;10509;10512;11006;11141;22871;23105;23654;27020;…	geneontology_Biological_Process	SYT4;MT3;PLEKHB1;EFNA5;PCP4;ISLR2;CAMK2A;OLFM2;LRP1;SERPINE2;RTN4RL1;BRINP1;SPOCK1;SEMA4D;UBE2V2;TNFRSF12A;NOTCH3;DISP3;SEZ6;PTHLH;GPC1;PTPRD;ROBO1;IGFBP5;CNTN4;NPTN;EFNA1;SEMA6D;PLXNB3;DRAXIN;KIAA0319;SEMA6A;PLXNB2;ROBO2;ATP6AP1;EFNB2;FAM20C;CARTPT;OLFM1;MAN2A1;NRCAM;SEMA3G;EGFR;BDNF;AJAP1;SLITRK1;CDH4;L1CAM;ERBB4;TWSG1;FGFR2;NELL1;MEGF8;OMG;CNTN2;ADGRB1;NTRK3;CDH15;SPOCK2;EDN3;SMOC1;SORL1;MAG;D…
GO:0098588	bounding membrane of organelle	http://amigo.geneontology.org/amigo/term/GO:0098588	228	111	90.9978	1.21981	0.00202748	0.0275261	20;102;163;273;537;682;719;762;801;815;816;966;1113;1268;1604;1956;2043;2212;2548;2583;2589;2590;2891;2893;3482;3916;3955;3998;4035;4121;4122;4124;4126;4245;4247;4360;4504;4758;4854;4900;4905;4915;5045;5066;5099;5154;5155;5795;5798;5799;6091;6272;6653;6843;6860;8460;9066;9394;9486;9746;9856;9917;10159;10204;10678;10905;11151;11196;11226;11342;11345;22875;23114;23208;23385;23621;23710;24141;26229;…	geneontology_Cellular_Component	SYT4;NEU1;MT3;CHGA;TPST1;NCSTN;ST8SIA5;LAMP1;GNPTG;NAGPA;SEC23IP;BSG;GALNT6;VAMP1;CD59;CAMK2A;QSOX2;NRGN;LRP1;CALM1;FUT11;GALNT13;GALNT1;IGF2R;HS6ST1;PLD4;ABCA2;CD55;GABARAPL1;CLSTN3;CHST10;MAN1A1;MANBA;GALNT12;NOTCH3;NUTF2;ROBO1;PDGFA;KIAA0319L;RNF13;TMEM132A;FAM20B;ST6GALNAC1;MAN2A2;GAA;AP2B1;KIAA0319;SYT7;ST6GAL2;TMEM108;PCDH7;ATP6AP1;NSG1;MAN2A1;MAN1A2;ST8SIA3;EGFR;ENPP4;GALNT7;AMPH;GALNT2;GR…
GO:0046777	protein autophosphorylation	http://amigo.geneontology.org/amigo/term/GO:0046777	26	18	10.3769	1.73462	0.00218238	0.0293298	91;780;801;815;816;1956;2043;2045;2066;2261;2263;3815;4915;5154;5155;5159;7070;7301	geneontology_Biological_Process	FGFR3;CAMK2A;CALM1;PDGFA;EGFR;TYRO3;ERBB4;FGFR2;PDGFRB;DDR1;THY1;PDGFB;NTRK2;EPHA4;ACVR1B;CAMK2B;EPHA7;KIT
GO:0007612	learning	http://amigo.geneontology.org/amigo/term/GO:0007612	26	18	10.3769	1.73462	0.00218238	0.0293298	477;577;885;3815;4885;4900;4915;5649;6863;6900;9369;9378;9379;22986;26047;27020;57468;65009	geneontology_Biological_Process	TAC1;CCK;NRGN;NRXN3;NPTN;NRXN2;ATP1A2;NRXN1;CNTNAP2;SLC12A5;CNTN2;NPTX2;NTRK2;SORCS3;RELN;KIT;NDRG4;ADGRB3
GO:0006836	neurotransmitter transport	http://amigo.geneontology.org/amigo/term/GO:0006836	17	13	6.78492	1.91601	0.00232761	0.0311244	477;801;815;1268;5799;6843;6860;9066;9378;9379;22871;23208;23621	geneontology_Biological_Process	SYT4;VAMP1;CAMK2A;CALM1;NRXN2;SYT7;ATP1A2;NRXN1;PTPRN2;NLGN1;BACE1;SYT11;CNR1
GO:0022604	regulation of cell morphogenesis	http://amigo.geneontology.org/amigo/term/GO:0022604	96	52	38.3149	1.35718	0.00238247	0.0316988	102;226;577;627;816;1002;1630;1942;1946;1949;1954;2043;2045;3679;3815;3897;4099;4504;4897;4915;4916;4974;5361;5365;5649;5789;6091;6092;6860;6900;7070;7804;8482;8829;10439;10507;10509;10512;11141;11151;22871;23105;23654;51330;56920;57556;57611;65078;80031;84894;114798;374946	geneontology_Biological_Process	SYT4;MT3;EFNA5;ISLR2;ALDOA;SEMA4D;TNFRSF12A;PTPRD;ROBO1;EFNA1;SEMA6D;PLXNB3;DRAXIN;SEMA6A;PLXNB2;ROBO2;OLFM1;NRCAM;SEMA3G;BDNF;SLITRK1;CDH4;L1CAM;MEGF8;OMG;CNTN2;NTRK3;MAG;DCC;ADAM10;THY1;RTN4R;SEMA4B;SEMA3C;LRP8;NLGN1;FSTL4;SEMA7A;LINGO1;NRP1;CORO1A;NTRK2;EPHA4;CAMK2B;EPHA7;PLXNA1;RELN;IL1RAPL1;ITGA7;EFNB3;KIT;ADGRB3
GO:0009653	anatomical structure morphogenesis	http://amigo.geneontology.org/amigo/term/GO:0009653	356	165	142.084	1.16128	0.00243917	0.0322917	58;102;133;163;226;347;558;575;576;577;627;682;719;780;815;816;885;1002;1009;1012;1101;1284;1368;1464;1630;1738;1901;1942;1944;1946;1947;1948;1949;1952;1954;1956;2006;2043;2044;2045;2066;2261;2263;2548;2596;2674;2675;2817;2885;3251;3488;3679;3815;3897;3913;3955;4035;4062;4099;4124;4147;4240;4504;4756;4854;4884;4897;4915;4916;4974;5066;5100;5154;5159;5270;5361;5365;5617;5649;5654;5789;5797;5818;58…	geneontology_Biological_Process	UCHL1;SYT4;PTPRM;MT3;NRP2;GFRA1;MFGE8;FGFR3;RBP4;EFNA5;DDAH1;THBS4;BSG;ISLR2;HTRA1;CAMK2A;CCK;ELN;ALDOA;LRP1;SERPINE2;SLITRK3;NECTIN3;NEO1;FLRT1;GRB2;LAMC3;HS6ST1;ACTA1;ADAM17;NRXN3;CSPG4;PRL;SEMA4D;CHL1;TNFRSF12A;NOTCH3;UNC5C;GPC1;PTPRD;ROBO1;IGFBP5;BASP1;CDH11;CNTN4;NPTN;DLD;PDGFA;LGI1;EFNA1;CELSR2;GFRA2;SEMA6D;NECTIN2;SLITRK5;PLXNB3;GAA;DRAXIN;AP2B1;EFNB1;NRXN1;LY6H;TMEM108;SEMA6A;PLXNB2;ROBO2…
GO:0018193	peptidyl-amino acid modification	http://amigo.geneontology.org/amigo/term/GO:0018193	105	56	41.9069	1.3363	0.00260703	0.0342584	91;419;558;627;780;801;815;885;1438;1464;1942;1946;1947;1948;1949;1956;2043;2044;2045;2051;2066;2261;2263;2589;2590;2621;3263;3572;3815;4245;4247;4282;4915;4916;5154;5155;5159;5649;5795;6423;6868;7060;7070;7301;7415;7804;8460;8829;9806;10507;23558;25797;57452;114805;284656;285220	geneontology_Biological_Process	FGFR3;EFNA5;TPST1;THBS4;CAMK2A;CCK;MIF;CALM1;GALNT13;GALNT1;ADAM17;CSPG4;SEMA4D;PDGFA;VCP;EFNA1;QPCT;ART3;EFNB1;EFNB2;EGFR;BDNF;TYRO3;CSF2RA;ERBB4;FGFR2;EPHA10;GALNT2;HPX;NTRK3;GALNT16;SPOCK2;PDGFRB;DDR1;THY1;GAS6;LRP8;IL6ST;NRP1;PTPRJ;SFRP2;PDGFB;EPHB6;NTRK2;WBP2;EPHA4;EPHA5;MGAT1;ACVR1B;AXL;EPHA7;EPHA6;RELN;MGAT2;EFNB3;KIT
GO:0051588	regulation of neurotransmitter transport	http://amigo.geneontology.org/amigo/term/GO:0051588	12	10	4.78936	2.08796	0.0026521	0.0342584	477;801;815;1268;6843;6860;9066;22871;23208;23621	geneontology_Biological_Process	SYT4;VAMP1;CAMK2A;CALM1;SYT7;ATP1A2;NLGN1;BACE1;SYT11;CNR1
GO:0017156	calcium ion regulated exocytosis	http://amigo.geneontology.org/amigo/term/GO:0017156	12	10	4.78936	2.08796	0.0026521	0.0342584	801;815;1268;6843;6860;9066;22871;23208;23621;51150	geneontology_Biological_Process	SYT4;VAMP1;CAMK2A;CALM1;SDF4;SYT7;NLGN1;BACE1;SYT11;CNR1
GO:0046834	lipid phosphorylation	http://amigo.geneontology.org/amigo/term/GO:0046834	12	10	4.78936	2.08796	0.0026521	0.0342584	1956;2066;2261;2263;2885;3612;3815;5154;5155;5159	geneontology_Biological_Process	FGFR3;GRB2;PDGFA;EGFR;ERBB4;FGFR2;PDGFRB;IMPA1;PDGFB;KIT
GO:0046854	phosphatidylinositol phosphorylation	http://amigo.geneontology.org/amigo/term/GO:0046854	12	10	4.78936	2.08796	0.0026521	0.0342584	1956;2066;2261;2263;2885;3612;3815;5154;5155;5159	geneontology_Biological_Process	FGFR3;GRB2;PDGFA;EGFR;ERBB4;FGFR2;PDGFRB;IMPA1;PDGFB;KIT
GO:0051094	positive regulation of developmental process	http://amigo.geneontology.org/amigo/term/GO:0051094	188	93	75.0333	1.23945	0.00268911	0.0343836	91;133;537;558;575;576;577;627;719;745;816;1002;1013;1268;1620;1908;1946;1948;1954;2043;2066;2263;2621;2817;3572;3815;3897;4099;4124;4745;4897;4915;4916;5020;5121;5154;5155;5159;5270;5361;5365;5617;5649;5789;6091;6092;6423;6692;6860;7049;7162;7336;7804;8482;8829;9254;9378;9746;10409;10439;10507;10512;11006;11141;22859;22865;22871;23284;23576;23654;23769;26045;26050;27020;51330;56005;56975;57555;5…	geneontology_Biological_Process	SYT4;EFNA5;MYRF;DDAH1;PCP4;ISLR2;CACNA2D2;OLFM2;LRRN1;SERPINE2;SLITRK3;BRINP1;FLRT1;PRL;SEMA4D;UBE2V2;CLSTN3;TNFRSF12A;GPC1;PTPRD;ROBO1;BASP1;NPTN;PDGFA;SLITRK5;PLXNB3;NRXN1;SEMA6A;PLXNB2;LRTM2;ROBO2;ATP6AP1;EFNB2;FAM20C;OLFM1;MAN2A1;NRCAM;EMC10;ADGRL3;BDNF;SLITRK1;CDH4;L1CAM;ERBB4;FGFR2;LRRC4B;NELL1;MEGF8;SLITRK4;ADGRB1;NTRK3;CDH15;EDN3;C3AR1;MAG;LILRB4;PDGFRB;TGFBR3;ADGRB2;GAS6;SEMA3C;ADM;NCMAP…
GO:0048675	axon extension	http://amigo.geneontology.org/amigo/term/GO:0048675	34	22	13.5698	1.62124	0.00271347	0.0343836	1002;1954;3897;3913;4099;4504;4897;4916;8482;8828;8829;10439;10507;10509;10512;51330;56920;57556;57611;65078;80031;374946	geneontology_Biological_Process	MT3;NRP2;ISLR2;SEMA4D;TNFRSF12A;SEMA6D;DRAXIN;SEMA6A;OLFM1;NRCAM;SEMA3G;CDH4;L1CAM;MEGF8;LAMB2;NTRK3;MAG;RTN4R;SEMA4B;SEMA3C;SEMA7A;NRP1
GO:0050731	positive regulation of peptidyl-tyrosine phosphorylation	http://amigo.geneontology.org/amigo/term/GO:0050731	34	22	13.5698	1.62124	0.00271347	0.0343836	627;885;1464;1942;1946;2043;2066;2261;2621;3263;3572;3815;4282;4915;5155;5649;5795;6868;7060;7804;8829;10507	geneontology_Biological_Process	FGFR3;EFNA5;THBS4;CCK;MIF;ADAM17;CSPG4;SEMA4D;EFNA1;BDNF;ERBB4;HPX;GAS6;LRP8;IL6ST;NRP1;PTPRJ;PDGFB;NTRK2;EPHA4;RELN;KIT
GO:0010771	negative regulation of cell morphogenesis involved in differentiation	http://amigo.geneontology.org/amigo/term/GO:0010771	34	22	13.5698	1.62124	0.00271347	0.0343836	1630;1942;1946;1949;2045;4099;4504;4974;7070;8482;8829;10507;10509;10512;22871;23105;56920;57556;65078;80031;84894;374946	geneontology_Biological_Process	MT3;EFNA5;SEMA4D;EFNA1;SEMA6D;DRAXIN;SEMA6A;SEMA3G;OMG;MAG;DCC;THY1;RTN4R;SEMA4B;SEMA3C;NLGN1;FSTL4;SEMA7A;LINGO1;NRP1;EPHA7;EFNB3
GO:0010721	negative regulation of cell development	http://amigo.geneontology.org/amigo/term/GO:0010721	75	42	29.9335	1.40311	0.00274916	0.0346707	1620;1630;1942;1946;1948;1949;2043;2045;2066;4035;4099;4504;4854;4916;4974;5744;5793;6653;6695;6860;6900;7070;8482;8829;9856;10507;10509;10512;22871;23105;56920;56963;57540;57556;65078;80031;81618;84894;146760;152330;349667;374946	geneontology_Biological_Process	SYT4;MT3;EFNA5;LRP1;RTN4RL1;BRINP1;SPOCK1;SEMA4D;NOTCH3;DISP3;PTHLH;CNTN4;EFNA1;SEMA6D;DRAXIN;KIAA0319;SEMA6A;EFNB2;SEMA3G;ERBB4;OMG;CNTN2;NTRK3;SORL1;MAG;DCC;THY1;RTN4R;SEMA4B;SEMA3C;ITM2C;NLGN1;PTPRG;FSTL4;SEMA7A;RTN4RL2;LINGO1;NRP1;EPHA4;EPHA7;EFNB3;RGMA
GO:0023061	signal release	http://amigo.geneontology.org/amigo/term/GO:0023061	48	29	19.1574	1.51377	0.00279037	0.0348599	133;801;815;1113;1268;1908;1946;1956;2044;2922;5798;5799;5950;6843;6860;6863;7425;9066;9254;9378;9379;9607;22871;23208;23621;57555;114897;114899;140606	geneontology_Biological_Process	SYT4;TAC1;RBP4;CHGA;EFNA5;SELENOM;VAMP1;CACNA2D2;CAMK2A;CALM1;GRP;C1QTNF1;NRXN2;SYT7;NRXN1;CARTPT;EGFR;EDN3;C1QTNF3;PTPRN2;ADM;NLGN1;BACE1;NLGN2;EPHA5;SYT11;PTPRN;VGF;CNR1
GO:0030900	forebrain development	http://amigo.geneontology.org/amigo/term/GO:0030900	48	29	19.1574	1.51377	0.00279037	0.0348599	558;1956;2044;2066;2263;3251;4035;4852;4854;4900;4915;5649;6091;6092;6900;7301;7804;8482;8646;8828;8829;26047;26050;57045;65078;66000;146760;349667;374946	geneontology_Biological_Process	NRP2;NRGN;LRP1;RTN4RL1;NOTCH3;ROBO1;SLITRK5;DRAXIN;TMEM108;ROBO2;EGFR;TYRO3;CNTNAP2;ERBB4;TWSG1;FGFR2;CNTN2;CHRD;RTN4R;LRP8;SEMA7A;RTN4RL2;NPY;NRP1;NTRK2;EPHA5;AXL;HPRT1;RELN
GO:0050890	cognition	http://amigo.geneontology.org/amigo/term/GO:0050890	44	27	17.561	1.5375	0.00284377	0.035361	477;577;627;885;1268;1620;1956;3815;4885;4900;4915;5020;5649;6860;6863;6900;9369;9378;9379;9993;10752;22986;26047;27020;57468;65009;729956	geneontology_Biological_Process	SYT4;TAC1;CCK;NRGN;BRINP1;NRXN3;CHL1;SHISA7;NPTN;NRXN2;ATP1A2;NRXN1;EGFR;BDNF;CNTNAP2;SLC12A5;CNTN2;DGCR2;NPTX2;NTRK2;SORCS3;RELN;CNR1;OXT;KIT;NDRG4;ADGRB3
GO:0043197	dendritic spine	http://amigo.geneontology.org/amigo/term/GO:0043197	21	15	8.38137	1.78968	0.00324569	0.0398009	102;477;575;815;2043;2891;2893;4504;4900;4915;22871;23208;64101;124925;729956	geneontology_Cellular_Component	MT3;CAMK2A;NRGN;SHISA7;SEZ6;ATP1A2;GRIA4;ADGRB1;ADAM10;NLGN1;NTRK2;EPHA4;GRIA2;SYT11;LRRC4
GO:0044309	neuron spine	http://amigo.geneontology.org/amigo/term/GO:0044309	21	15	8.38137	1.78968	0.00324569	0.0398009	102;477;575;815;2043;2891;2893;4504;4900;4915;22871;23208;64101;124925;729956	geneontology_Cellular_Component	MT3;CAMK2A;NRGN;SHISA7;SEZ6;ATP1A2;GRIA4;ADGRB1;ADAM10;NLGN1;NTRK2;EPHA4;GRIA2;SYT11;LRRC4
GO:0003002	regionalization	http://amigo.geneontology.org/amigo/term/GO:0003002	21	15	8.38137	1.78968	0.00324569	0.0398009	1952;1954;2263;3955;5100;5649;6091;6092;6423;8646;8828;8829;10159;10409;10512	geneontology_Biological_Process	NRP2;ROBO1;BASP1;CELSR2;ROBO2;PCDH8;FGFR2;MEGF8;CHRD;LFNG;SEMA3C;NRP1;SFRP2;ATP6AP2;RELN
GO:0008038	neuron recognition	http://amigo.geneontology.org/amigo/term/GO:0008038	23	16	9.1796	1.743	0.00360894	0.0439886	682;1268;1949;1954;2043;2596;4897;4978;6091;6092;6900;8829;26047;27020;27255;152330	geneontology_Biological_Process	BSG;OPCML;ROBO1;CNTN4;NPTN;ROBO2;GAP43;NRCAM;CNTNAP2;MEGF8;CNTN2;NRP1;EPHA4;CNTN6;CNR1;EFNB3
GO:0050877	nervous system process	http://amigo.geneontology.org/amigo/term/GO:0050877	104	55	41.5078	1.32505	0.00365351	0.0439886	477;563;577;627;745;885;1268;1428;1620;1901;1956;2548;3815;3913;4099;4884;4885;4897;4900;4915;4916;5020;5270;5368;5649;5950;6860;6863;6900;7345;9369;9378;9379;9607;9993;10319;10678;10752;22871;22986;23114;23467;23621;26047;27020;53942;55800;57468;57555;65009;66000;93145;124925;400746;729956	geneontology_Biological_Process	UCHL1;SYT4;PNOC;TAC1;RBP4;MYRF;CCK;OLFM2;NRGN;SERPINE2;BRINP1;LAMC3;NRXN3;CNTN5;CHL1;SHISA7;SEZ6;NPTN;GAA;NRXN2;ATP1A2;NRXN1;TMEM108;CARTPT;NRCAM;EGFR;BDNF;S1PR1;AZGP1;CNTNAP2;NPTXR;LAMB2;SLC12A5;CNTN2;NTRK3;MAG;SCN3B;NCMAP;DGCR2;NLGN1;BACE1;NPTX2;NLGN2;CRYM;NTRK2;SORCS3;NFASC;RELN;NPTX1;CNR1;OXT;KIT;NDRG4;B3GNT2;ADGRB3
GO:0003206	cardiac chamber morphogenesis	http://amigo.geneontology.org/amigo/term/GO:0003206	14	11	5.58758	1.96865	0.00366985	0.0439886	2263;5950;6091;6092;6423;7049;8828;8829;9510;10512;57493	geneontology_Biological_Process	NRP2;RBP4;ROBO1;ROBO2;ADAMTS1;FGFR2;HEG1;TGFBR3;SEMA3C;NRP1;SFRP2
GO:0097479	synaptic vesicle localization	http://amigo.geneontology.org/amigo/term/GO:0097479	14	11	5.58758	1.96865	0.00366985	0.0439886	801;815;1268;6843;6860;9066;22871;23208;23621;27253;57555	geneontology_Biological_Process	SYT4;VAMP1;CAMK2A;CALM1;SYT7;PCDH17;NLGN1;BACE1;NLGN2;SYT11;CNR1
GO:0007631	feeding behavior	http://amigo.geneontology.org/amigo/term/GO:0007631	14	11	5.58758	1.96865	0.00366985	0.0439886	885;1268;1271;4326;4852;4915;5020;5367;7345;9607;257194	geneontology_Biological_Process	UCHL1;CCK;MMP17;CARTPT;CNTFR;NPY;NTRK2;PMCH;NEGR1;CNR1;OXT
GO:0046873	metal ion transmembrane transporter activity	http://amigo.geneontology.org/amigo/term/GO:0046873	25	17	9.97783	1.70378	0.00390821	0.0466356	476;477;481;482;781;1268;2621;3787;6327;6330;9254;11141;55799;55800;57181;57468;57685	geneontology_Molecular_Function	CACNA2D2;ATP1A1;CACNA2D3;ATP1B2;CACNA2D1;ATP1A2;SLC12A5;ATP1B1;SCN3B;GAS6;SCN2B;SLC39A10;KCNS1;SCN4B;IL1RAPL1;CNR1;CACHD1
GO:0031346	positive regulation of cell projection organization	http://amigo.geneontology.org/amigo/term/GO:0031346	55	32	21.9512	1.45778	0.00397098	0.0470924	627;816;1002;1268;1946;1954;2043;3815;3897;4915;4916;5361;5365;5649;5789;6091;6092;6860;7336;7804;8482;8829;10507;11141;22871;23654;27020;51330;57611;65009;114798;257194	geneontology_Biological_Process	SYT4;EFNA5;ISLR2;SEMA4D;UBE2V2;TNFRSF12A;PTPRD;ROBO1;NPTN;PLXNB3;PLXNB2;ROBO2;BDNF;SLITRK1;CDH4;L1CAM;MEGF8;NTRK3;LRP8;NLGN1;SEMA7A;NRP1;NTRK2;EPHA4;CAMK2B;PLXNA1;RELN;NEGR1;IL1RAPL1;CNR1;KIT;NDRG4
GO:0009986	cell surface	http://amigo.geneontology.org/amigo/term/GO:0009986	206	100	82.2173	1.21629	0.00398188	0.0470924	91;102;361;558;762;966;1002;1004;1006;1008;1009;1012;1013;1016;1271;1368;1438;1464;1604;1901;1946;1956;2043;2044;2261;2263;2674;2675;2806;2891;3306;3482;3572;3679;3815;3897;3916;4059;4240;4282;4340;4345;4360;4897;5045;5066;5154;5155;5159;5270;5365;5795;5796;5819;6091;6092;6272;6843;6868;6900;7049;7070;7162;7301;8482;8829;9378;9746;10159;10232;11120;11122;11141;22871;23071;23621;23654;26047;27020;…	geneontology_Cellular_Component	CDH20;GFRA1;MFGE8;FGFR3;BTN2A1;EFNA5;CDH22;LAMP1;HSPA2;ISLR2;VAMP1;CD59;MIF;SERPINE2;RTN4RL1;IGF2R;ADAM17;AQP4;CSPG4;CD55;CDH18;CLSTN3;TNFRSF12A;ROBO1;CDH8;CDH11;IGSF21;CDH10;NPTN;PDGFA;GFRA2;NECTIN2;PTPRT;PLXNB3;HILPDA;DCBLD2;RTBDN;NRXN1;ERP44;PLXNB2;ROBO2;NRCAM;EGFR;AJAP1;PTPRK;CD200;CDH4;S1PR1;TYRO3;CNTNAP2;L1CAM;CSF2RA;FGFR2;GOT2;CNTN2;CLMP;CDH15;HEG1;HAVCR2;SULF2;PDGFRB;ADAM10;TGFBR3;CA4;THY…
GO:0032412	regulation of ion transmembrane transporter activity	http://amigo.geneontology.org/amigo/term/GO:0032412	27	18	10.7761	1.67037	0.00414736	0.0488324	477;481;482;781;801;2745;2946;3306;3787;5649;6327;6330;9446;22871;53826;55800;57555;729956	geneontology_Biological_Process	HSPA2;GLRX;CALM1;GSTM2;SHISA7;ATP1B2;CACNA2D1;ATP1A2;GSTO1;ATP1B1;SCN3B;SCN2B;NLGN1;NLGN2;KCNS1;RELN;SCN4B;FXYD6

## Sheet: enrichment_results_M2
geneSet	description	link	size	overlap	expect	enrichmentRatio	pValue	FDR	overlapId	database	userId
GO:0006402	mRNA catabolic process	http://amigo.geneontology.org/amigo/term/GO:0006402	69	54	14.9933	3.6016	0	0	1660;1994;3183;3184;3192;3303;3312;3921;4670;4869;6050;6124;6128;6129;6130;6132;6133;6136;6137;6146;6147;6154;6155;6159;6165;6169;6175;6181;6187;6188;6191;6193;6194;6201;6202;6203;6204;6206;6207;6208;6210;6217;6222;6223;6230;6234;6418;7431;7529;7534;8125;9349;23521;26986	geneontology_Biological_Process	RNH1;RPLP0;RPL7A;RPS13;HNRNPM;RPS7;YWHAZ;RPS12;HSPA1A;RPS15A;RPL22;RPS28;RPS14;DHX9;RPS9;RPS4X;HNRNPD;SET;RPS8;RPL26;PABPC1;RPS19;RPL6;NPM1;RPL7;RPSA;RPS2;RPL35A;RPL23;ELAVL1;RPL12;RPL29;RPS16;RPS10;RPL9;RPL4;RPS3;RPS6;RPL38;RPL8;RPL23A;HNRNPC;RPS25;HSPA8;RPS18;HNRNPU;VIM;RPLP2;RPL13A;RPL27;RPL13;YWHAB;RPS5;ANP32A
GO:0006613	cotranslational protein targeting to membrane	http://amigo.geneontology.org/amigo/term/GO:0006613	50	39	10.8647	3.58959	0	0	3921;6124;6128;6129;6130;6132;6133;6136;6137;6146;6147;6154;6155;6159;6165;6169;6175;6181;6187;6188;6191;6193;6194;6201;6202;6203;6204;6206;6207;6208;6210;6217;6222;6223;6230;6234;6727;9349;23521	geneontology_Biological_Process	RPLP0;RPL7A;RPS13;RPS7;RPS12;RPS15A;RPL22;RPS28;RPS14;RPS9;RPS4X;RPS8;RPL26;SRP14;RPS19;RPL6;RPL7;RPSA;RPS2;RPL35A;RPL23;RPL12;RPL29;RPS16;RPS10;RPL9;RPL4;RPS3;RPS6;RPL38;RPL8;RPL23A;RPS25;RPS18;RPLP2;RPL13A;RPL27;RPL13;RPS5
GO:0006614	SRP-dependent cotranslational protein targeting to membrane	http://amigo.geneontology.org/amigo/term/GO:0006614	50	39	10.8647	3.58959	0	0	3921;6124;6128;6129;6130;6132;6133;6136;6137;6146;6147;6154;6155;6159;6165;6169;6175;6181;6187;6188;6191;6193;6194;6201;6202;6203;6204;6206;6207;6208;6210;6217;6222;6223;6230;6234;6727;9349;23521	geneontology_Biological_Process	RPLP0;RPL7A;RPS13;RPS7;RPS12;RPS15A;RPL22;RPS28;RPS14;RPS9;RPS4X;RPS8;RPL26;SRP14;RPS19;RPL6;RPL7;RPSA;RPS2;RPL35A;RPL23;RPL12;RPL29;RPS16;RPS10;RPL9;RPL4;RPS3;RPS6;RPL38;RPL8;RPL23A;RPS25;RPS18;RPLP2;RPL13A;RPL27;RPL13;RPS5
GO:0044391	ribosomal subunit	http://amigo.geneontology.org/amigo/term/GO:0044391	51	39	11.082	3.51921	0	0	3921;6124;6128;6129;6130;6132;6133;6136;6137;6146;6147;6154;6155;6159;6165;6169;6175;6181;6187;6188;6191;6193;6194;6201;6202;6203;6204;6206;6207;6208;6210;6217;6222;6223;6230;6234;9349;10399;23521	geneontology_Cellular_Component	RPLP0;RPL7A;RPS13;RPS7;RPS12;RPS15A;RPL22;RPS28;RPS14;RACK1;RPS9;RPS4X;RPS8;RPL26;RPS19;RPL6;RPL7;RPSA;RPS2;RPL35A;RPL23;RPL12;RPL29;RPS16;RPS10;RPL9;RPL4;RPS3;RPS6;RPL38;RPL8;RPL23A;RPS25;RPS18;RPLP2;RPL13A;RPL27;RPL13;RPS5
GO:0045047	protein targeting to ER	http://amigo.geneontology.org/amigo/term/GO:0045047	51	39	11.082	3.51921	0	0	3921;6124;6128;6129;6130;6132;6133;6136;6137;6146;6147;6154;6155;6159;6165;6169;6175;6181;6187;6188;6191;6193;6194;6201;6202;6203;6204;6206;6207;6208;6210;6217;6222;6223;6230;6234;6727;9349;23521	geneontology_Biological_Process	RPLP0;RPL7A;RPS13;RPS7;RPS12;RPS15A;RPL22;RPS28;RPS14;RPS9;RPS4X;RPS8;RPL26;SRP14;RPS19;RPL6;RPL7;RPSA;RPS2;RPL35A;RPL23;RPL12;RPL29;RPS16;RPS10;RPL9;RPL4;RPS3;RPS6;RPL38;RPL8;RPL23A;RPS25;RPS18;RPLP2;RPL13A;RPL27;RPL13;RPS5
GO:0072599	establishment of protein localization to endoplasmic reticulum	http://amigo.geneontology.org/amigo/term/GO:0072599	51	39	11.082	3.51921	0	0	3921;6124;6128;6129;6130;6132;6133;6136;6137;6146;6147;6154;6155;6159;6165;6169;6175;6181;6187;6188;6191;6193;6194;6201;6202;6203;6204;6206;6207;6208;6210;6217;6222;6223;6230;6234;6727;9349;23521	geneontology_Biological_Process	RPLP0;RPL7A;RPS13;RPS7;RPS12;RPS15A;RPL22;RPS28;RPS14;RPS9;RPS4X;RPS8;RPL26;SRP14;RPS19;RPL6;RPL7;RPSA;RPS2;RPL35A;RPL23;RPL12;RPL29;RPS16;RPS10;RPL9;RPL4;RPS3;RPS6;RPL38;RPL8;RPL23A;RPS25;RPS18;RPLP2;RPL13A;RPL27;RPL13;RPS5
GO:0000956	nuclear-transcribed mRNA catabolic process	http://amigo.geneontology.org/amigo/term/GO:0000956	51	39	11.082	3.51921	0	0	3921;6124;6128;6129;6130;6132;6133;6136;6137;6146;6147;6154;6155;6159;6165;6169;6175;6181;6187;6188;6191;6193;6194;6201;6202;6203;6204;6206;6207;6208;6210;6217;6222;6223;6230;6234;9349;23521;26986	geneontology_Biological_Process	RPLP0;RPL7A;RPS13;RPS7;RPS12;RPS15A;RPL22;RPS28;RPS14;RPS9;RPS4X;RPS8;RPL26;PABPC1;RPS19;RPL6;RPL7;RPSA;RPS2;RPL35A;RPL23;RPL12;RPL29;RPS16;RPS10;RPL9;RPL4;RPS3;RPS6;RPL38;RPL8;RPL23A;RPS25;RPS18;RPLP2;RPL13A;RPL27;RPL13;RPS5
GO:0000184	nuclear-transcribed mRNA catabolic process, nonsense-mediated decay	http://amigo.geneontology.org/amigo/term/GO:0000184	51	39	11.082	3.51921	0	0	3921;6124;6128;6129;6130;6132;6133;6136;6137;6146;6147;6154;6155;6159;6165;6169;6175;6181;6187;6188;6191;6193;6194;6201;6202;6203;6204;6206;6207;6208;6210;6217;6222;6223;6230;6234;9349;23521;26986	geneontology_Biological_Process	RPLP0;RPL7A;RPS13;RPS7;RPS12;RPS15A;RPL22;RPS28;RPS14;RPS9;RPS4X;RPS8;RPL26;PABPC1;RPS19;RPL6;RPL7;RPSA;RPS2;RPL35A;RPL23;RPL12;RPL29;RPS16;RPS10;RPL9;RPL4;RPS3;RPS6;RPL38;RPL8;RPL23A;RPS25;RPS18;RPLP2;RPL13A;RPL27;RPL13;RPS5
GO:0006396	RNA processing	http://amigo.geneontology.org/amigo/term/GO:0006396	54	41	11.7339	3.49414	0	0	708;1660;1994;3178;3181;3183;3184;3185;3190;3192;3303;3312;3921;4670;4841;5093;5094;5725;6129;6130;6154;6155;6165;6187;6194;6201;6202;6203;6207;6208;6217;6223;6234;6421;6428;6634;8106;10212;10291;26986;92105	geneontology_Biological_Process	HNRNPF;RPL7A;RPS13;HNRNPM;RPS7;HNRNPK;PABPN1;HSPA1A;SF3A1;RPS28;RPS14;PCBP1;PCBP2;DHX9;RPS9;HNRNPD;RPS8;C1QBP;RPL26;PABPC1;NONO;SRSF3;RPS19;SFPQ;RPL7;RPSA;RPS2;RPL35A;ELAVL1;DDX39A;RPS16;RPS6;HNRNPC;HSPA8;HNRNPA2B1;HNRNPU;SNRPD3;INTS4;HNRNPA1;RPL27;PTBP1
GO:0006413	translational initiation	http://amigo.geneontology.org/amigo/term/GO:0006413	54	41	11.7339	3.49414	0	0	1973;3921;4869;6124;6128;6129;6130;6132;6133;6136;6137;6146;6147;6154;6155;6159;6165;6169;6175;6181;6187;6188;6191;6193;6194;6201;6202;6203;6204;6206;6207;6208;6210;6217;6222;6223;6230;6234;9349;23521;26986	geneontology_Biological_Process	RPLP0;RPL7A;RPS13;RPS7;RPS12;RPS15A;RPL22;RPS28;RPS14;RPS9;RPS4X;EIF4A1;RPS8;RPL26;PABPC1;RPS19;RPL6;NPM1;RPL7;RPSA;RPS2;RPL35A;RPL23;RPL12;RPL29;RPS16;RPS10;RPL9;RPL4;RPS3;RPS6;RPL38;RPL8;RPL23A;RPS25;RPS18;RPLP2;RPL13A;RPL27;RPL13;RPS5
GO:0070972	protein localization to endoplasmic reticulum	http://amigo.geneontology.org/amigo/term/GO:0070972	53	40	11.5166	3.47324	0	0	3921;6124;6128;6129;6130;6132;6133;6136;6137;6146;6147;6154;6155;6159;6165;6169;6175;6181;6187;6188;6191;6193;6194;6201;6202;6203;6204;6206;6207;6208;6210;6217;6222;6223;6230;6234;6727;9218;9349;23521	geneontology_Biological_Process	RPLP0;RPL7A;RPS13;RPS7;RPS12;RPS15A;RPL22;RPS28;RPS14;RPS9;RPS4X;RPS8;RPL26;SRP14;RPS19;RPL6;RPL7;RPSA;RPS2;RPL35A;RPL23;RPL12;RPL29;RPS16;RPS10;RPL9;RPL4;RPS3;RPS6;RPL38;RPL8;RPL23A;RPS25;RPS18;RPLP2;RPL13A;RPL27;RPL13;RPS5;VAPA
GO:0006401	RNA catabolic process	http://amigo.geneontology.org/amigo/term/GO:0006401	72	54	15.6452	3.45153	0	0	1660;1994;3183;3184;3192;3303;3312;3921;4670;4869;6050;6124;6128;6129;6130;6132;6133;6136;6137;6146;6147;6154;6155;6159;6165;6169;6175;6181;6187;6188;6191;6193;6194;6201;6202;6203;6204;6206;6207;6208;6210;6217;6222;6223;6230;6234;6418;7431;7529;7534;8125;9349;23521;26986	geneontology_Biological_Process	RNH1;RPLP0;RPL7A;RPS13;HNRNPM;RPS7;YWHAZ;RPS12;HSPA1A;RPS15A;RPL22;RPS28;RPS14;DHX9;RPS9;RPS4X;HNRNPD;SET;RPS8;RPL26;PABPC1;RPS19;RPL6;NPM1;RPL7;RPSA;RPS2;RPL35A;RPL23;ELAVL1;RPL12;RPL29;RPS16;RPS10;RPL9;RPL4;RPS3;RPS6;RPL38;RPL8;RPL23A;HNRNPC;RPS25;HSPA8;RPS18;HNRNPU;VIM;RPLP2;RPL13A;RPL27;RPL13;YWHAB;RPS5;ANP32A
GO:0022626	cytosolic ribosome	http://amigo.geneontology.org/amigo/term/GO:0022626	52	39	11.2993	3.45153	0	0	3921;6124;6128;6129;6130;6132;6133;6136;6137;6146;6147;6154;6155;6159;6165;6169;6175;6181;6187;6188;6191;6193;6194;6201;6202;6203;6204;6206;6207;6208;6210;6217;6222;6223;6230;6234;9349;10399;23521	geneontology_Cellular_Component	RPLP0;RPL7A;RPS13;RPS7;RPS12;RPS15A;RPL22;RPS28;RPS14;RACK1;RPS9;RPS4X;RPS8;RPL26;RPS19;RPL6;RPL7;RPSA;RPS2;RPL35A;RPL23;RPL12;RPL29;RPS16;RPS10;RPL9;RPL4;RPS3;RPS6;RPL38;RPL8;RPL23A;RPS25;RPS18;RPLP2;RPL13A;RPL27;RPL13;RPS5
GO:0005840	ribosome	http://amigo.geneontology.org/amigo/term/GO:0005840	55	41	11.9512	3.43061	0	0	1660;1938;3921;6124;6128;6129;6130;6132;6133;6136;6137;6146;6147;6154;6155;6159;6165;6169;6175;6181;6187;6188;6191;6193;6194;6201;6202;6203;6204;6206;6207;6208;6210;6217;6222;6223;6230;6234;9349;10399;23521	geneontology_Cellular_Component	RPLP0;RPL7A;RPS13;RPS7;RPS12;RPS15A;RPL22;RPS28;RPS14;DHX9;RACK1;RPS9;RPS4X;RPS8;RPL26;RPS19;RPL6;RPL7;RPSA;RPS2;RPL35A;RPL23;EEF2;RPL12;RPL29;RPS16;RPS10;RPL9;RPL4;RPS3;RPS6;RPL38;RPL8;RPL23A;RPS25;RPS18;RPLP2;RPL13A;RPL27;RPL13;RPS5
GO:0016071	mRNA metabolic process	http://amigo.geneontology.org/amigo/term/GO:0016071	94	70	20.4257	3.42705	0	0	708;1660;1994;2316;3178;3181;3183;3184;3185;3190;3192;3303;3312;3921;4670;4841;4869;5093;5094;5725;6050;6124;6128;6129;6130;6132;6133;6136;6137;6146;6147;6154;6155;6159;6165;6169;6175;6181;6187;6188;6191;6193;6194;6201;6202;6203;6204;6206;6207;6208;6210;6217;6222;6223;6230;6234;6418;6421;6428;6634;7431;7529;7534;8106;8125;9349;10212;10291;23521;26986	geneontology_Biological_Process	RNH1;HNRNPF;RPLP0;RPL7A;RPS13;HNRNPM;RPS7;HNRNPK;PABPN1;YWHAZ;RPS12;HSPA1A;RPS15A;RPL22;SF3A1;RPS28;RPS14;PCBP1;PCBP2;DHX9;RPS9;RPS4X;HNRNPD;SET;RPS8;C1QBP;RPL26;PABPC1;NONO;SRSF3;RPS19;RPL6;NPM1;SFPQ;RPL7;RPSA;RPS2;RPL35A;RPL23;ELAVL1;FLNA;DDX39A;RPL12;RPL29;RPS16;RPS10;RPL9;RPL4;RPS3;RPS6;RPL38;RPL8;RPL23A;HNRNPC;RPS25;HSPA8;RPS18;HNRNPA2B1;HNRNPU;VIM;RPLP2;SNRPD3;HNRNPA1;RPL13A;RPL27;RPL13;PTB…
GO:0006612	protein targeting to membrane	http://amigo.geneontology.org/amigo/term/GO:0006612	54	40	11.7339	3.40892	0	0	3921;6124;6128;6129;6130;6132;6133;6136;6137;6146;6147;6154;6155;6159;6165;6169;6175;6181;6187;6188;6191;6193;6194;6201;6202;6203;6204;6206;6207;6208;6210;6217;6222;6223;6230;6234;6727;9349;23521;57214	geneontology_Biological_Process	RPLP0;RPL7A;RPS13;RPS7;RPS12;RPS15A;RPL22;RPS28;RPS14;RPS9;RPS4X;RPS8;RPL26;SRP14;RPS19;RPL6;RPL7;RPSA;RPS2;RPL35A;RPL23;RPL12;RPL29;RPS16;RPS10;RPL9;RPL4;RPS3;RPS6;RPL38;RPL8;RPL23A;RPS25;RPS18;RPLP2;RPL13A;RPL27;RPL13;RPS5;CEMIP
GO:0006412	translation	http://amigo.geneontology.org/amigo/term/GO:0006412	75	55	16.2971	3.37483	0	0	708;1660;1915;1917;1937;1938;1973;1984;1994;2597;3184;3921;4691;4869;6124;6128;6129;6130;6132;6133;6136;6137;6146;6147;6154;6155;6159;6165;6169;6175;6181;6187;6188;6191;6193;6194;6201;6202;6203;6204;6206;6207;6208;6210;6217;6222;6223;6230;6234;6472;7431;9349;10399;23521;26986	geneontology_Biological_Process	RPLP0;RPL7A;RPS13;RPS7;SHMT2;EIF5A;RPS12;RPS15A;RPL22;RPS28;RPS14;DHX9;RACK1;EEF1G;RPS9;RPS4X;EIF4A1;HNRNPD;RPS8;C1QBP;RPL26;PABPC1;RPS19;RPL6;NPM1;RPL7;RPSA;RPS2;RPL35A;RPL23;ELAVL1;EEF2;RPL12;RPL29;RPS16;RPS10;RPL9;RPL4;RPS3;RPS6;RPL38;RPL8;RPL23A;RPS25;RPS18;EEF1A2;VIM;EEF1A1;RPLP2;GAPDH;RPL13A;RPL27;RPL13;RPS5;NCL
GO:1990904	ribonucleoprotein complex	http://amigo.geneontology.org/amigo/term/GO:1990904	92	67	19.9911	3.35149	0	0	60;81;1660;1938;1994;2597;3178;3181;3182;3183;3184;3185;3190;3192;3303;3312;3921;4670;4691;4869;5093;5685;6124;6128;6129;6130;6132;6133;6136;6137;6146;6147;6154;6155;6159;6165;6169;6175;6181;6187;6188;6191;6193;6194;6201;6202;6203;6204;6206;6207;6208;6210;6217;6222;6223;6230;6234;6634;6727;7431;8106;9349;10291;10399;23521;26986;203068	geneontology_Cellular_Component	HNRNPF;RPLP0;RPL7A;RPS13;HNRNPAB;HNRNPM;RPS7;HNRNPK;PABPN1;RPS12;HSPA1A;RPS15A;RPL22;SF3A1;RPS28;RPS14;PCBP1;DHX9;RACK1;RPS9;RPS4X;HNRNPD;RPS8;RPL26;TUBB;PABPC1;SRP14;RPS19;RPL6;ACTB;NPM1;RPL7;RPSA;RPS2;RPL35A;RPL23;ELAVL1;EEF2;RPL12;RPL29;RPS16;RPS10;RPL9;PSMA4;ACTN4;RPL4;RPS3;RPS6;RPL38;RPL8;RPL23A;HNRNPC;RPS25;HSPA8;RPS18;HNRNPA2B1;HNRNPU;VIM;RPLP2;SNRPD3;GAPDH;HNRNPA1;RPL13A;RPL27;RPL13;RPS5;…
GO:0044445	cytosolic part	http://amigo.geneontology.org/amigo/term/GO:0044445	63	45	13.6896	3.28717	0	0	2023;3312;3921;6124;6128;6129;6130;6132;6133;6136;6137;6146;6147;6154;6155;6159;6165;6169;6175;6181;6187;6188;6191;6193;6194;6201;6202;6203;6204;6206;6207;6208;6210;6217;6222;6223;6230;6234;7203;9349;10399;10576;22948;23521;23673	geneontology_Cellular_Component	STX12;RPLP0;RPL7A;RPS13;RPS7;ENO1;CCT5;RPS12;RPS15A;RPL22;RPS28;RPS14;RACK1;RPS9;RPS4X;RPS8;RPL26;RPS19;RPL6;CCT2;RPL7;RPSA;RPS2;RPL35A;RPL23;RPL12;RPL29;RPS16;RPS10;RPL9;RPL4;RPS3;CCT3;RPS6;RPL38;RPL8;RPL23A;RPS25;HSPA8;RPS18;RPLP2;RPL13A;RPL27;RPL13;RPS5
GO:0043043	peptide biosynthetic process	http://amigo.geneontology.org/amigo/term/GO:0043043	80	55	17.3836	3.1639	0	0	708;1660;1915;1917;1937;1938;1973;1984;1994;2597;3184;3921;4691;4869;6124;6128;6129;6130;6132;6133;6136;6137;6146;6147;6154;6155;6159;6165;6169;6175;6181;6187;6188;6191;6193;6194;6201;6202;6203;6204;6206;6207;6208;6210;6217;6222;6223;6230;6234;6472;7431;9349;10399;23521;26986	geneontology_Biological_Process	RPLP0;RPL7A;RPS13;RPS7;SHMT2;EIF5A;RPS12;RPS15A;RPL22;RPS28;RPS14;DHX9;RACK1;EEF1G;RPS9;RPS4X;EIF4A1;HNRNPD;RPS8;C1QBP;RPL26;PABPC1;RPS19;RPL6;NPM1;RPL7;RPSA;RPS2;RPL35A;RPL23;ELAVL1;EEF2;RPL12;RPL29;RPS16;RPS10;RPL9;RPL4;RPS3;RPS6;RPL38;RPL8;RPL23A;RPS25;RPS18;EEF1A2;VIM;EEF1A1;RPLP2;GAPDH;RPL13A;RPL27;RPL13;RPS5;NCL
GO:0043604	amide biosynthetic process	http://amigo.geneontology.org/amigo/term/GO:0043604	86	56	18.6874	2.99668	0	0	708;1373;1660;1915;1917;1937;1938;1973;1984;1994;2597;3184;3921;4691;4869;6124;6128;6129;6130;6132;6133;6136;6137;6146;6147;6154;6155;6159;6165;6169;6175;6181;6187;6188;6191;6193;6194;6201;6202;6203;6204;6206;6207;6208;6210;6217;6222;6223;6230;6234;6472;7431;9349;10399;23521;26986	geneontology_Biological_Process	RPLP0;RPL7A;RPS13;RPS7;SHMT2;EIF5A;RPS12;RPS15A;RPL22;RPS28;RPS14;DHX9;RACK1;EEF1G;RPS9;RPS4X;CPS1;EIF4A1;HNRNPD;RPS8;C1QBP;RPL26;PABPC1;RPS19;RPL6;NPM1;RPL7;RPSA;RPS2;RPL35A;RPL23;ELAVL1;EEF2;RPL12;RPL29;RPS16;RPS10;RPL9;RPL4;RPS3;RPS6;RPL38;RPL8;RPL23A;RPS25;RPS18;EEF1A2;VIM;EEF1A1;RPLP2;GAPDH;RPL13A;RPL27;RPL13;RPS5;NCL
GO:0034655	nucleobase-containing compound catabolic process	http://amigo.geneontology.org/amigo/term/GO:0034655	99	63	21.5122	2.92857	0	0	191;955;1660;1994;2023;2597;3146;3183;3184;3192;3303;3312;3921;3939;4670;4869;5230;6050;6124;6128;6129;6130;6132;6133;6136;6137;6146;6147;6154;6155;6159;6165;6169;6175;6181;6187;6188;6191;6193;6194;6201;6202;6203;6204;6206;6207;6208;6210;6217;6222;6223;6230;6234;6418;7431;7529;7534;8125;9349;10924;23521;26986;51816	geneontology_Biological_Process	RNH1;RPLP0;RPL7A;RPS13;ADA2;HNRNPM;RPS7;ENO1;YWHAZ;RPS12;HSPA1A;RPS15A;RPL22;RPS28;RPS14;DHX9;RPS9;RPS4X;HNRNPD;SMPDL3A;ENTPD6;SET;RPS8;RPL26;PABPC1;LDHA;RPS19;RPL6;HMGB1;NPM1;RPL7;RPSA;RPS2;RPL35A;RPL23;ELAVL1;RPL12;RPL29;RPS16;RPS10;RPL9;RPL4;RPS3;RPS6;RPL38;RPL8;RPL23A;HNRNPC;RPS25;HSPA8;RPS18;HNRNPU;PGK1;AHCY;VIM;RPLP2;GAPDH;RPL13A;RPL27;RPL13;YWHAB;RPS5;ANP32A
GO:0003723	RNA binding	http://amigo.geneontology.org/amigo/term/GO:0003723	176	110	38.2439	2.87628	0	0	81;292;301;302;498;708;722;1660;1915;1917;1937;1938;1973;1984;1994;2023;2197;2316;2923;3006;3146;3178;3181;3182;3183;3184;3185;3190;3192;3303;3312;3313;3320;3329;3336;3875;3921;4191;4627;4670;4691;4830;4841;4869;5034;5093;5094;5216;5478;5591;5725;5901;6124;6128;6129;6130;6132;6133;6136;6137;6146;6147;6154;6155;6159;6165;6169;6175;6187;6188;6191;6193;6194;6201;6202;6203;6204;6206;6207;6208;6210;62…	geneontology_Molecular_Function	TFRC;PDIA3;HNRNPF;EZR;HSP90B1;RPLP0;S100A4;P4HB;RPL7A;RPS13;KRT18;HNRNPAB;HNRNPM;RPS7;ENO1;CCT5;HNRNPK;PABPN1;YWHAZ;EIF5A;HSPD1;PRKDC;RPS12;HSPA1A;RPS15A;YWHAE;RPL22;MDH2;SF3A1;RPS28;RPS14;PCBP1;PCBP2;DHX9;RACK1;EEF1G;RPS9;RPS4X;EIF4A1;HNRNPD;RPS8;C1QBP;SLC25A5;RPL26;PPIA;ANXA2;PABPC1;SRP14;TUBA1B;NONO;SRSF3;RPS19;RPL6;HMGB1;FAU;NPM1;TMSB4X;SFPQ;RPL7;RPSA;RPS2;RPL35A;RPL23;PFN1;TUBB4B;HSPA9;ELAVL…
GO:0044270	cellular nitrogen compound catabolic process	http://amigo.geneontology.org/amigo/term/GO:0044270	101	63	21.9468	2.87058	0	0	191;955;1660;1994;2023;2597;3146;3183;3184;3192;3303;3312;3921;3939;4670;4869;5230;6050;6124;6128;6129;6130;6132;6133;6136;6137;6146;6147;6154;6155;6159;6165;6169;6175;6181;6187;6188;6191;6193;6194;6201;6202;6203;6204;6206;6207;6208;6210;6217;6222;6223;6230;6234;6418;7431;7529;7534;8125;9349;10924;23521;26986;51816	geneontology_Biological_Process	RNH1;RPLP0;RPL7A;RPS13;ADA2;HNRNPM;RPS7;ENO1;YWHAZ;RPS12;HSPA1A;RPS15A;RPL22;RPS28;RPS14;DHX9;RPS9;RPS4X;HNRNPD;SMPDL3A;ENTPD6;SET;RPS8;RPL26;PABPC1;LDHA;RPS19;RPL6;HMGB1;NPM1;RPL7;RPSA;RPS2;RPL35A;RPL23;ELAVL1;RPL12;RPL29;RPS16;RPS10;RPL9;RPL4;RPS3;RPS6;RPL38;RPL8;RPL23A;HNRNPC;RPS25;HSPA8;RPS18;HNRNPU;PGK1;AHCY;VIM;RPLP2;GAPDH;RPL13A;RPL27;RPL13;YWHAB;RPS5;ANP32A
GO:0046700	heterocycle catabolic process	http://amigo.geneontology.org/amigo/term/GO:0046700	102	63	22.1641	2.84244	0	0	191;955;1660;1994;2023;2597;3146;3183;3184;3192;3303;3312;3921;3939;4670;4869;5230;6050;6124;6128;6129;6130;6132;6133;6136;6137;6146;6147;6154;6155;6159;6165;6169;6175;6181;6187;6188;6191;6193;6194;6201;6202;6203;6204;6206;6207;6208;6210;6217;6222;6223;6230;6234;6418;7431;7529;7534;8125;9349;10924;23521;26986;51816	geneontology_Biological_Process	RNH1;RPLP0;RPL7A;RPS13;ADA2;HNRNPM;RPS7;ENO1;YWHAZ;RPS12;HSPA1A;RPS15A;RPL22;RPS28;RPS14;DHX9;RPS9;RPS4X;HNRNPD;SMPDL3A;ENTPD6;SET;RPS8;RPL26;PABPC1;LDHA;RPS19;RPL6;HMGB1;NPM1;RPL7;RPSA;RPS2;RPL35A;RPL23;ELAVL1;RPL12;RPL29;RPS16;RPS10;RPL9;RPL4;RPS3;RPS6;RPL38;RPL8;RPL23A;HNRNPC;RPS25;HSPA8;RPS18;HNRNPU;PGK1;AHCY;VIM;RPLP2;GAPDH;RPL13A;RPL27;RPL13;YWHAB;RPS5;ANP32A
GO:0072594	establishment of protein localization to organelle	http://amigo.geneontology.org/amigo/term/GO:0072594	92	56	19.9911	2.80124	0	0	183;293;1191;2316;2810;3312;3320;3329;3921;4000;5901;6124;6128;6129;6130;6132;6133;6136;6137;6146;6147;6154;6155;6159;6165;6169;6175;6181;6187;6188;6191;6193;6194;6201;6202;6203;6204;6206;6207;6208;6210;6217;6222;6223;6230;6234;6727;7203;7529;7531;7534;9349;10576;11331;22948;23521	geneontology_Biological_Process	SFN;SLC25A6;RPLP0;RPL7A;RPS13;CLU;RPS7;CCT5;YWHAZ;HSPD1;RPS12;RPS15A;YWHAE;RPL22;RPS28;RPS14;RPS9;RPS4X;AGT;RPS8;RPL26;SRP14;RPS19;RPL6;CCT2;RPL7;RPSA;RPS2;RPL35A;RPL23;FLNA;HSP90AA1;RPL12;RPL29;RPS16;RPS10;RPL9;RPL4;RPS3;CCT3;RPS6;RPL38;RPL8;RPL23A;RPS25;HSPA8;RPS18;RPLP2;PHB2;RPL13A;RPL27;RPL13;YWHAB;LMNA;RAN;RPS5
GO:0019439	aromatic compound catabolic process	http://amigo.geneontology.org/amigo/term/GO:0019439	104	63	22.5987	2.78777	0	0	191;955;1660;1994;2023;2597;3146;3183;3184;3192;3303;3312;3921;3939;4670;4869;5230;6050;6124;6128;6129;6130;6132;6133;6136;6137;6146;6147;6154;6155;6159;6165;6169;6175;6181;6187;6188;6191;6193;6194;6201;6202;6203;6204;6206;6207;6208;6210;6217;6222;6223;6230;6234;6418;7431;7529;7534;8125;9349;10924;23521;26986;51816	geneontology_Biological_Process	RNH1;RPLP0;RPL7A;RPS13;ADA2;HNRNPM;RPS7;ENO1;YWHAZ;RPS12;HSPA1A;RPS15A;RPL22;RPS28;RPS14;DHX9;RPS9;RPS4X;HNRNPD;SMPDL3A;ENTPD6;SET;RPS8;RPL26;PABPC1;LDHA;RPS19;RPL6;HMGB1;NPM1;RPL7;RPSA;RPS2;RPL35A;RPL23;ELAVL1;RPL12;RPL29;RPS16;RPS10;RPL9;RPL4;RPS3;RPS6;RPL38;RPL8;RPL23A;HNRNPC;RPS25;HSPA8;RPS18;HNRNPU;PGK1;AHCY;VIM;RPLP2;GAPDH;RPL13A;RPL27;RPL13;YWHAB;RPS5;ANP32A
GO:1901361	organic cyclic compound catabolic process	http://amigo.geneontology.org/amigo/term/GO:1901361	107	63	23.2506	2.70961	0	0	191;955;1660;1994;2023;2597;3146;3183;3184;3192;3303;3312;3921;3939;4670;4869;5230;6050;6124;6128;6129;6130;6132;6133;6136;6137;6146;6147;6154;6155;6159;6165;6169;6175;6181;6187;6188;6191;6193;6194;6201;6202;6203;6204;6206;6207;6208;6210;6217;6222;6223;6230;6234;6418;7431;7529;7534;8125;9349;10924;23521;26986;51816	geneontology_Biological_Process	RNH1;RPLP0;RPL7A;RPS13;ADA2;HNRNPM;RPS7;ENO1;YWHAZ;RPS12;HSPA1A;RPS15A;RPL22;RPS28;RPS14;DHX9;RPS9;RPS4X;HNRNPD;SMPDL3A;ENTPD6;SET;RPS8;RPL26;PABPC1;LDHA;RPS19;RPL6;HMGB1;NPM1;RPL7;RPSA;RPS2;RPL35A;RPL23;ELAVL1;RPL12;RPL29;RPS16;RPS10;RPL9;RPL4;RPS3;RPS6;RPL38;RPL8;RPL23A;HNRNPC;RPS25;HSPA8;RPS18;HNRNPU;PGK1;AHCY;VIM;RPLP2;GAPDH;RPL13A;RPL27;RPL13;YWHAB;RPS5;ANP32A
GO:0006886	intracellular protein transport	http://amigo.geneontology.org/amigo/term/GO:0006886	123	69	26.7273	2.58163	0	0	183;293;1191;1984;2316;2810;3181;3192;3312;3320;3329;3921;3936;4000;4869;5861;5901;6124;6128;6129;6130;6132;6133;6136;6137;6146;6147;6154;6155;6159;6165;6169;6175;6181;6187;6188;6191;6193;6194;6201;6202;6203;6204;6206;6207;6208;6210;6217;6222;6223;6230;6234;6421;6428;6727;7184;7529;7531;7534;8106;9349;9905;10212;10961;11331;23521;23673;57214;222068	geneontology_Biological_Process	SFN;STX12;SLC25A6;HSP90B1;RPLP0;RPL7A;RPS13;CLU;RPS7;PABPN1;YWHAZ;EIF5A;HSPD1;RPS12;RPS15A;YWHAE;RPL22;RPS28;RPS14;RPS9;RPS4X;AGT;RPS8;RPL26;SRP14;SRSF3;RPS19;RPL6;NPM1;LCP1;SFPQ;SGSM2;RPL7;RPSA;ERP29;RPS2;RPL35A;RPL23;FLNA;HSP90AA1;DDX39A;RPL12;RPL29;RPS16;RPS10;RPL9;RPL4;RPS3;RPS6;RPL38;RPL8;RPL23A;RPS25;HSPA8;RPS18;HNRNPA2B1;HNRNPU;RPLP2;TMED4;PHB2;RAB1A;RPL13A;RPL27;RPL13;YWHAB;LMNA;RAN;RPS5;…
GO:0003676	nucleic acid binding	http://amigo.geneontology.org/amigo/term/GO:0003676	218	121	47.3703	2.55434	0	0	60;81;165;292;301;302;498;708;722;1660;1915;1917;1937;1938;1973;1984;1994;2023;2197;2316;2923;3006;3020;3146;3178;3181;3182;3183;3184;3185;3190;3192;3303;3312;3313;3320;3329;3336;3875;3921;4191;4627;4670;4691;4830;4841;4869;5034;5093;5094;5216;5245;5478;5591;5725;5886;5901;5980;6035;6124;6128;6129;6130;6132;6133;6136;6137;6146;6147;6154;6155;6159;6165;6169;6175;6187;6188;6191;6193;6194;6201;6202;…	geneontology_Molecular_Function	TFRC;PDIA3;AEBP1;HNRNPF;EZR;HSP90B1;RPLP0;S100A4;P4HB;RPL7A;RPS13;KRT18;HNRNPAB;HNRNPM;RPS7;ENO1;CCT5;HNRNPK;PABPN1;YWHAZ;EIF5A;HSPD1;RAD23A;PRKDC;RPS12;HSPA1A;RPS15A;YWHAE;RPL22;MDH2;SF3A1;RPS28;RPS14;PCBP1;PCBP2;DHX9;RACK1;EEF1G;RPS9;RPS4X;EIF4A1;HNRNPD;REV3L;HIST3H2BB;SET;RPS8;C1QBP;SLC25A5;RPL26;PPIA;ANXA2;PHB;PABPC1;SRP14;TUBA1B;NONO;SRSF3;RPS19;RPL6;ACTB;HMGB1;FAU;NPM1;TMSB4X;SFPQ;RPL7;RPSA…
GO:0010629	negative regulation of gene expression	http://amigo.geneontology.org/amigo/term/GO:0010629	146	80	31.7251	2.52167	0	0	165;654;708;722;1636;1660;1994;2023;2316;2597;2734;3006;3020;3146;3181;3183;3184;3190;3192;3303;3312;3921;4670;4691;4830;4841;4869;5176;5245;5725;5901;6050;6124;6128;6129;6130;6132;6133;6136;6137;6146;6147;6154;6155;6159;6165;6169;6175;6181;6187;6188;6191;6193;6194;6201;6202;6203;6204;6206;6207;6208;6210;6217;6222;6223;6230;6234;6418;6421;7430;7431;7529;7534;8125;9349;10399;10961;11331;23521;26986	geneontology_Biological_Process	AEBP1;RNH1;EZR;RPLP0;RPL7A;RPS13;HNRNPM;RPS7;ENO1;HNRNPK;YWHAZ;RPS12;HSPA1A;RPS15A;RPL22;RPS28;RPS14;DHX9;RACK1;RPS9;RPS4X;HNRNPD;BMP6;SET;RPS8;C1QBP;RPL26;PHB;PABPC1;NONO;RPS19;RPL6;HMGB1;NPM1;SFPQ;RPL7;RPSA;ERP29;RPS2;RPL35A;RPL23;ELAVL1;FLNA;H3F3A;RPL12;RPL29;RPS16;RPS10;RPL9;RPL4;RPS3;RPS6;RPL38;RPL8;RPL23A;HNRNPC;RPS25;HSPA8;SERPINF1;RPS18;ACE;HNRNPA2B1;HNRNPU;VIM;RPLP2;GAPDH;NME1;PHB2;C4BPA…
GO:0043228	non-membrane-bounded organelle	http://amigo.geneontology.org/amigo/term/GO:0043228	240	127	52.1508	2.43525	0	0	58;60;81;177;292;301;302;506;667;708;1072;1191;1373;1660;1915;1938;1994;2023;2316;2318;2597;2670;2934;3006;3020;3146;3181;3183;3190;3192;3303;3306;3312;3313;3848;3849;3855;3856;3857;3858;3872;3875;3921;3936;4000;4627;4629;4632;4637;4670;4691;4744;4830;4841;4869;5093;5216;5591;5685;5725;5886;5901;5980;6124;6128;6129;6130;6132;6133;6136;6137;6146;6147;6154;6155;6159;6165;6169;6175;6181;6187;6188;61…	geneontology_Cellular_Component	KRT7;EZR;MYH11;KRT17;RPLP0;RPL7A;RPS13;FLNC;KRT18;HNRNPM;CLU;RPS7;HSPA2;SHMT2;ENO1;CCT5;HNRNPK;DST;RAD23A;PRKDC;RPS12;HSPA1A;RPS15A;YWHAE;RPL22;GSN;ATP5F1B;RPS28;RPS14;MYL12A;PCBP1;ACTBL2;DHX9;RACK1;RPS9;RPS4X;CPS1;REV3L;KRT2;HIST3H2BB;GFAP;SLC4A1;SET;RPS8;C1QBP;SLC25A5;KRT1;RPL26;ANXA2;TUBB;KRT9;PABPC1;TUBA1B;NONO;ACTA1;RPS19;RPL6;KRT8;ACTB;HMGB1;CCT2;NPM1;TMSB4X;LCP1;SFPQ;RPL7;RPSA;RPS2;RPL35A;…
GO:0043232	intracellular non-membrane-bounded organelle	http://amigo.geneontology.org/amigo/term/GO:0043232	240	127	52.1508	2.43525	0	0	58;60;81;177;292;301;302;506;667;708;1072;1191;1373;1660;1915;1938;1994;2023;2316;2318;2597;2670;2934;3006;3020;3146;3181;3183;3190;3192;3303;3306;3312;3313;3848;3849;3855;3856;3857;3858;3872;3875;3921;3936;4000;4627;4629;4632;4637;4670;4691;4744;4830;4841;4869;5093;5216;5591;5685;5725;5886;5901;5980;6124;6128;6129;6130;6132;6133;6136;6137;6146;6147;6154;6155;6159;6165;6169;6175;6181;6187;6188;61…	geneontology_Cellular_Component	KRT7;EZR;MYH11;KRT17;RPLP0;RPL7A;RPS13;FLNC;KRT18;HNRNPM;CLU;RPS7;HSPA2;SHMT2;ENO1;CCT5;HNRNPK;DST;RAD23A;PRKDC;RPS12;HSPA1A;RPS15A;YWHAE;RPL22;GSN;ATP5F1B;RPS28;RPS14;MYL12A;PCBP1;ACTBL2;DHX9;RACK1;RPS9;RPS4X;CPS1;REV3L;KRT2;HIST3H2BB;GFAP;SLC4A1;SET;RPS8;C1QBP;SLC25A5;KRT1;RPL26;ANXA2;TUBB;KRT9;PABPC1;TUBA1B;NONO;ACTA1;RPS19;RPL6;KRT8;ACTB;HMGB1;CCT2;NPM1;TMSB4X;LCP1;SFPQ;RPL7;RPSA;RPS2;RPL35A;…
GO:0031981	nuclear lumen	http://amigo.geneontology.org/amigo/term/GO:0031981	198	98	43.0244	2.27778	0	0	60;81;177;301;708;1072;1373;1525;1660;1915;1994;2316;2697;3006;3020;3146;3178;3181;3182;3183;3184;3185;3190;3192;3303;3306;3312;3313;3320;3856;3875;3921;4000;4670;4691;4841;4869;5093;5094;5245;5591;5648;5685;5725;5757;5886;5901;5980;6050;6124;6129;6130;6136;6137;6147;6154;6187;6188;6191;6193;6194;6201;6202;6203;6204;6206;6207;6208;6210;6217;6222;6223;6230;6234;6418;6421;6428;6634;7430;7431;7534;8…	geneontology_Cellular_Component	RNH1;HNRNPF;YME1L1;EZR;RPL7A;RPS13;KRT18;HNRNPAB;HNRNPM;RPS7;HSPA2;CCT5;HNRNPK;PABPN1;YWHAZ;FSTL3;RAD23A;PRKDC;RPS12;HSPA1A;RPS15A;SF3A1;MASP1;RPS28;RPS14;PCBP1;PCBP2;DHX9;RACK1;RPS9;RPS4X;CPS1;HNRNPD;REV3L;HIST3H2BB;GJA1;SET;RPS8;C1QBP;RPL26;PHB;NONO;SRSF3;RPS19;KRT8;ACTB;HMGB1;NPM1;SFPQ;RPL7;RPSA;RPS2;RPL23;HSPA9;ELAVL1;FLNA;HIST2H2AB;H3F3A;HSP90AA1;DDX39A;RPL12;AGER;ANXA1;RPS16;RPS10;PTMA;PSMA…
GO:0044428	nuclear part	http://amigo.geneontology.org/amigo/term/GO:0044428	228	112	49.5432	2.26065	0	0	60;81;177;301;498;590;667;708;1072;1192;1373;1525;1660;1915;1984;1994;2316;2597;2697;3006;3020;3146;3178;3181;3182;3183;3184;3185;3190;3192;3303;3306;3312;3313;3320;3856;3875;3921;4000;4627;4670;4691;4841;4869;5093;5094;5245;5591;5648;5685;5725;5730;5757;5886;5901;5980;6050;6124;6129;6130;6136;6137;6147;6154;6187;6188;6191;6193;6194;6201;6202;6203;6204;6206;6207;6208;6210;6217;6222;6223;6230;6234…	geneontology_Cellular_Component	RNH1;HNRNPF;YME1L1;EZR;RPL7A;RPS13;KRT18;HNRNPAB;HNRNPM;PTGDS;RPS7;HSPA2;SHMT2;CCT5;HNRNPK;DST;PABPN1;YWHAZ;EIF5A;FSTL3;RAD23A;PRKDC;RPS12;HSPA1A;CLIC1;RPS15A;SF3A1;MASP1;RPS28;S100A6;RPS14;PCBP1;PCBP2;DHX9;RACK1;RPS9;RPS4X;CPS1;HNRNPD;REV3L;HIST3H2BB;GJA1;SET;RPS8;C1QBP;RPL26;PHB;TUBB;PABPC1;NONO;SRSF3;RPS19;KRT8;ACTB;HMGB1;BCHE;NPM1;SFPQ;RNF123;RPL7;RPSA;RPS2;RPL23;HSPA9;ELAVL1;FLNA;HIST2H2AB;H…
GO:1901363	heterocyclic compound binding	http://amigo.geneontology.org/amigo/term/GO:1901363	310	143	67.3614	2.12288	0	0	58;60;81;165;191;292;301;302;498;506;708;722;1373;1660;1915;1917;1937;1938;1973;1984;1994;2023;2197;2316;2597;2923;3006;3020;3146;3178;3181;3182;3183;3184;3185;3190;3192;3303;3306;3312;3313;3320;3329;3336;3875;3921;3939;4191;4627;4629;4670;4691;4830;4841;4869;5034;5093;5094;5216;5230;5245;5478;5591;5725;5861;5886;5901;5980;6035;6124;6128;6129;6130;6132;6133;6136;6137;6146;6147;6154;6155;6159;6165…	geneontology_Molecular_Function	TFRC;PDIA3;AEBP1;HNRNPF;YME1L1;EZR;VDAC3;HSP90B1;MYH11;RPLP0;S100A4;PHGDH;P4HB;RPL7A;RPS13;KRT18;HNRNPAB;HNRNPM;RPS7;HSPA2;SHMT2;ENO1;CCT5;HNRNPK;PABPN1;YWHAZ;EIF5A;HSPD1;RAD23A;PRKDC;RPS12;HSPA1A;RPS15A;YWHAE;RPL22;ATP5F1B;MDH2;SF3A1;RPS28;RPS14;PCBP1;PCBP2;ACTBL2;DHX9;RACK1;EEF1G;RPS9;RPS4X;CHST15;CPS1;EIF4A1;HNRNPD;REV3L;HIST3H2BB;SET;RPS8;C1QBP;SLC25A5;RPL26;PPIA;ANXA2;PHB;TUBB;PABPC1;SRP14;T…
GO:0016070	RNA metabolic process	http://amigo.geneontology.org/amigo/term/GO:0016070	224	100	48.6741	2.05448	0	0	81;165;177;183;654;708;1191;1660;1994;2023;2316;2660;2739;3006;3020;3146;3178;3181;3182;3183;3184;3185;3190;3192;3303;3312;3329;3655;3921;4670;4691;4841;4869;5093;5094;5216;5245;5591;5725;5757;5901;6035;6050;6124;6128;6129;6130;6132;6133;6136;6137;6146;6147;6154;6155;6159;6165;6169;6175;6181;6187;6188;6191;6193;6194;6201;6202;6203;6204;6206;6207;6208;6210;6217;6222;6223;6230;6234;6418;6421;6428;6…	geneontology_Biological_Process	AEBP1;RNH1;HNRNPF;EZR;RPLP0;PRDX3;RPL7A;RPS13;ITGA6;HNRNPAB;HNRNPM;CLU;RPS7;ENO1;HNRNPK;PABPN1;YWHAZ;FSTL3;HSPD1;PRKDC;RPS12;HSPA1A;RPS15A;RPL22;CHRDL1;SF3A1;RPS28;RPS14;PCBP1;PCBP2;DHX9;RPS9;RPS4X;HNRNPD;AGT;BMP6;SET;RPS8;C1QBP;RPL26;PHB;PABPC1;NONO;SRSF3;CREG1;RPS19;RPL6;HMGB1;NPM1;TMSB4X;SFPQ;RPL7;RPSA;RPS2;RPL35A;RPL23;PFN1;RNASE1;ELAVL1;FLNA;GLO1;H3F3A;DDX39A;RPL12;AGER;RPL29;RPS16;MSTN;RPS1…
GO:0090304	nucleic acid metabolic process	http://amigo.geneontology.org/amigo/term/GO:0090304	251	112	54.541	2.0535	0	0	43;81;165;177;183;654;708;1191;1660;1994;2023;2316;2660;2739;3006;3020;3146;3178;3181;3182;3183;3184;3185;3190;3192;3303;3312;3320;3329;3655;3921;4670;4691;4830;4841;4869;5093;5094;5216;5245;5478;5591;5725;5757;5886;5901;5980;6035;6050;6124;6128;6129;6130;6132;6133;6136;6137;6146;6147;6154;6155;6159;6165;6169;6175;6181;6187;6188;6191;6193;6194;6201;6202;6203;6204;6206;6207;6208;6210;6217;6222;622…	geneontology_Biological_Process	TFRC;AEBP1;RNH1;HNRNPF;EZR;RPLP0;PRDX3;RPL7A;RPS13;ITGA6;HNRNPAB;HNRNPM;CLU;RPS7;ENO1;CCT5;HNRNPK;PABPN1;YWHAZ;FSTL3;HSPD1;RAD23A;PRKDC;RPS12;HSPA1A;RPS15A;RPL22;CHRDL1;SF3A1;RPS28;RPS14;PCBP1;PCBP2;DHX9;RPS9;RPS4X;HNRNPD;REV3L;AGT;BMP6;SET;RPS8;C1QBP;RPL26;PPIA;PHB;PABPC1;NONO;SRSF3;CREG1;RPS19;RPL6;HMGB1;CCT2;NPM1;TMSB4X;SFPQ;RPL7;RPSA;RPS2;RPL35A;RPL23;PFN1;RNASE1;ELAVL1;FLNA;GLO1;H3F3A;HSP90A…
GO:0097159	organic cyclic compound binding	http://amigo.geneontology.org/amigo/term/GO:0097159	324	143	70.4035	2.03115	0	0	58;60;81;165;191;292;301;302;498;506;708;722;1373;1660;1915;1917;1937;1938;1973;1984;1994;2023;2197;2316;2597;2923;3006;3020;3146;3178;3181;3182;3183;3184;3185;3190;3192;3303;3306;3312;3313;3320;3329;3336;3875;3921;3939;4191;4627;4629;4670;4691;4830;4841;4869;5034;5093;5094;5216;5230;5245;5478;5591;5725;5861;5886;5901;5980;6035;6124;6128;6129;6130;6132;6133;6136;6137;6146;6147;6154;6155;6159;6165…	geneontology_Molecular_Function	TFRC;PDIA3;AEBP1;HNRNPF;YME1L1;EZR;VDAC3;HSP90B1;MYH11;RPLP0;S100A4;PHGDH;P4HB;RPL7A;RPS13;KRT18;HNRNPAB;HNRNPM;RPS7;HSPA2;SHMT2;ENO1;CCT5;HNRNPK;PABPN1;YWHAZ;EIF5A;HSPD1;RAD23A;PRKDC;RPS12;HSPA1A;RPS15A;YWHAE;RPL22;ATP5F1B;MDH2;SF3A1;RPS28;RPS14;PCBP1;PCBP2;ACTBL2;DHX9;RACK1;EEF1G;RPS9;RPS4X;CHST15;CPS1;EIF4A1;HNRNPD;REV3L;HIST3H2BB;SET;RPS8;C1QBP;SLC25A5;RPL26;PPIA;ANXA2;PHB;TUBB;PABPC1;SRP14;T…
GO:0005634	nucleus	http://amigo.geneontology.org/amigo/term/GO:0005634	360	157	78.2262	2.007	0	0	43;60;81;165;177;191;292;293;301;302;498;506;590;667;708;794;1072;1191;1192;1373;1525;1660;1915;1917;1937;1938;1973;1984;1994;2023;2316;2597;2697;2739;2810;2923;2934;3006;3020;3146;3178;3181;3182;3183;3184;3185;3190;3192;3303;3306;3312;3313;3320;3848;3849;3855;3856;3857;3858;3875;3921;3939;4000;4191;4627;4670;4691;4830;4841;4869;5093;5094;5216;5245;5478;5591;5648;5685;5725;5730;5757;5886;5901;598…	geneontology_Cellular_Component	PDIA3;KRT7;SFN;AEBP1;RNH1;HNRNPF;YME1L1;SLC25A6;EZR;VDAC3;HSP90B1;RPLP0;S100A4;RPL7A;CALB2;RPS13;KRT18;HNRNPAB;HNRNPM;CLU;PTGDS;RPS7;HSPA2;SHMT2;ENO1;CCT5;HNRNPK;DST;PABPN1;YWHAZ;EIF5A;FSTL3;RAD23A;PRKDC;RPS12;HSPA1A;CLIC1;RPS15A;YWHAE;RPL22;GSN;ATP5F1B;MDH2;SF3A1;MASP1;RPS28;S100A6;RPS14;PCBP1;PCBP2;DHX9;RACK1;EEF1G;RPS9;RPS4X;CPS1;EIF4A1;HNRNPD;REV3L;KRT2;HIST3H2BB;GJA1;SET;RPS8;C1QBP;SLC25A5;K…
GO:0044271	cellular nitrogen compound biosynthetic process	http://amigo.geneontology.org/amigo/term/GO:0044271	270	113	58.6696	1.92604	0	0	81;165;177;183;498;506;654;708;1191;1373;1660;1915;1917;1937;1938;1973;1984;1994;2023;2316;2597;2660;2739;3006;3020;3146;3178;3181;3182;3183;3184;3190;3192;3303;3312;3320;3329;3655;3921;3939;4691;4830;4841;4869;5093;5216;5230;5245;5478;5591;5757;5901;5980;6124;6128;6129;6130;6132;6133;6136;6137;6146;6147;6154;6155;6159;6165;6169;6175;6181;6187;6188;6191;6193;6194;6201;6202;6203;6204;6206;6207;620…	geneontology_Biological_Process	AEBP1;EZR;RPLP0;PRDX3;RPL7A;RPS13;ITGA6;HNRNPAB;ADA2;CLU;RPS7;SHMT2;ENO1;CCT5;HNRNPK;PABPN1;EIF5A;FSTL3;HSPD1;PRKDC;RPS12;HSPA1A;RPS15A;RPL22;ATP5F1B;CHRDL1;RPS28;RPS14;PCBP1;DHX9;RACK1;EEF1G;RPS9;RPS4X;CPS1;EIF4A1;HNRNPD;REV3L;AGT;SMPDL3A;BMP6;SET;RPS8;C1QBP;RPL26;PPIA;PHB;PABPC1;LDHA;NONO;CREG1;RPS19;RPL6;HMGB1;CCT2;NPM1;TMSB4X;SFPQ;RPL7;RPSA;RPS2;RPL35A;RPL23;PFN1;ELAVL1;FLNA;GLO1;H3F3A;HSP90A…
GO:0006139	nucleobase-containing compound metabolic process	http://amigo.geneontology.org/amigo/term/GO:0006139	299	124	64.9712	1.90854	0	0	43;81;165;177;183;191;498;506;654;708;955;1191;1373;1660;1994;2023;2316;2597;2660;2739;3006;3020;3146;3178;3181;3182;3183;3184;3185;3190;3192;3303;3312;3320;3329;3655;3921;3939;4191;4670;4691;4830;4841;4869;5093;5094;5216;5230;5245;5478;5591;5725;5757;5886;5901;5980;6035;6050;6124;6128;6129;6130;6132;6133;6136;6137;6146;6147;6154;6155;6159;6165;6169;6175;6181;6187;6188;6191;6193;6194;6201;6202;62…	geneontology_Biological_Process	TFRC;AEBP1;RNH1;HNRNPF;EZR;RPLP0;PRDX3;RPL7A;RPS13;ITGA6;HNRNPAB;ADA2;HNRNPM;CLU;RPS7;SHMT2;ENO1;CCT5;HNRNPK;PABPN1;YWHAZ;FSTL3;HSPD1;RAD23A;PRKDC;RPS12;HSPA1A;RPS15A;RPL22;ATP5F1B;CHRDL1;MDH2;SF3A1;RPS28;RPS14;PCBP1;PCBP2;DHX9;RPS9;RPS4X;CPS1;HNRNPD;REV3L;AGT;SMPDL3A;ENTPD6;BMP6;SET;RPS8;C1QBP;RPL26;PPIA;PHB;PABPC1;LDHA;NONO;SRSF3;CREG1;RPS19;RPL6;HMGB1;CCT2;NPM1;TMSB4X;SFPQ;RPL7;RPSA;RPS2;RPL35…
GO:0046483	heterocycle metabolic process	http://amigo.geneontology.org/amigo/term/GO:0046483	312	129	67.796	1.90277	0	0	43;81;165;177;183;191;498;506;590;654;708;955;1191;1373;1660;1994;2023;2316;2597;2660;2739;3006;3020;3146;3178;3181;3182;3183;3184;3185;3190;3192;3303;3312;3320;3329;3655;3921;3939;4191;4670;4691;4830;4841;4869;5093;5094;5216;5230;5245;5360;5478;5591;5644;5646;5725;5757;5886;5901;5980;6035;6050;6124;6128;6129;6130;6132;6133;6136;6137;6146;6147;6154;6155;6159;6165;6169;6175;6181;6187;6188;6191;619…	geneontology_Biological_Process	TFRC;AEBP1;RNH1;HNRNPF;EZR;RPLP0;PRDX3;RPL7A;RPS13;ITGA6;HNRNPAB;ADA2;HNRNPM;CLU;RPS7;SHMT2;ENO1;CCT5;HNRNPK;PABPN1;YWHAZ;FSTL3;HSPD1;RAD23A;PRKDC;RPS12;HSPA1A;RPS15A;RPL22;ATP5F1B;CHRDL1;MDH2;SF3A1;RPS28;RPS14;PCBP1;PCBP2;DHX9;RPS9;RPS4X;CPS1;HNRNPD;REV3L;AGT;SMPDL3A;ENTPD6;PLTP;BMP6;SET;PRSS3;RPS8;C1QBP;RPL26;PPIA;PHB;PABPC1;LDHA;NONO;SRSF3;CREG1;RPS19;RPL6;HMGB1;BCHE;CCT2;PRSS1;NPM1;TMSB4X;SFP…
GO:0006725	cellular aromatic compound metabolic process	http://amigo.geneontology.org/amigo/term/GO:0006725	318	129	69.0998	1.86687	0	0	43;81;165;177;183;191;498;506;590;654;708;955;1191;1373;1645;1660;1994;2023;2316;2597;2660;2739;3006;3020;3146;3178;3181;3182;3183;3184;3185;3190;3192;3303;3312;3320;3329;3655;3921;3939;4191;4670;4691;4830;4841;4869;5093;5094;5216;5230;5245;5478;5591;5644;5646;5725;5757;5886;5901;5980;6035;6050;6124;6128;6129;6130;6132;6133;6136;6137;6146;6147;6154;6155;6159;6165;6169;6175;6181;6187;6188;6191;619…	geneontology_Biological_Process	TFRC;AEBP1;RNH1;HNRNPF;EZR;RPLP0;PRDX3;RPL7A;RPS13;ITGA6;HNRNPAB;ADA2;HNRNPM;CLU;RPS7;SHMT2;ENO1;CCT5;HNRNPK;PABPN1;YWHAZ;FSTL3;HSPD1;RAD23A;PRKDC;RPS12;HSPA1A;RPS15A;RPL22;ATP5F1B;CHRDL1;MDH2;SF3A1;RPS28;RPS14;PCBP1;PCBP2;DHX9;RPS9;RPS4X;CPS1;HNRNPD;REV3L;AGT;SMPDL3A;ENTPD6;BMP6;SET;PRSS3;RPS8;C1QBP;RPL26;PPIA;PHB;AKR1C1;PABPC1;LDHA;NONO;SRSF3;CREG1;RPS19;RPL6;HMGB1;BCHE;CCT2;PRSS1;NPM1;TMSB4X;S…
GO:0005829	cytosol	http://amigo.geneontology.org/amigo/term/GO:0005829	348	137	75.6186	1.81172	0	0	58;60;81;183;191;301;302;308;667;708;794;1072;1191;1645;1660;1915;1937;1938;1973;1984;1994;2023;2316;2318;2597;2670;2676;2739;2810;2934;3183;3184;3185;3303;3306;3312;3320;3329;3848;3849;3855;3856;3857;3858;3872;3875;3921;3936;3939;4000;4121;4627;4629;4632;4637;4830;4869;5093;5094;5216;5230;5478;5591;5648;5685;5757;5861;5886;5901;6050;6124;6128;6129;6130;6132;6133;6136;6137;6146;6147;6154;6155;615…	geneontology_Cellular_Component	KRT7;SFN;STX12;RNH1;HNRNPF;EZR;HSP90B1;MYH11;KRT17;RPLP0;PHGDH;PRDX3;RPL7A;CALB2;RPS13;FLNC;KRT18;CLU;RPS7;HSPA2;ENO1;CCT5;DST;YWHAZ;EIF5A;HSPD1;RAD23A;PRKDC;RPS12;HSPA1A;RPS15A;YWHAE;RPL22;GSN;MASP1;RPS28;S100A6;ANXA5;GFRA3;RPS14;MYL12A;PCBP1;PCBP2;DHX9;RACK1;EEF1G;RPS9;RPS4X;EIF4A1;HNRNPD;KRT2;HIST3H2BB;GFAP;AGT;SET;RPS8;C1QBP;KRT1;RPL26;PPIA;ANXA2;AKR1C1;KRT9;PABPC1;SRP14;LDHA;ACTA1;RPS19;RPL6…
GO:0003735	structural constituent of ribosome	http://amigo.geneontology.org/amigo/term/GO:0003735	48	37	10.4302	3.54741	1.11022e-16	6.1548e-15	3921;6124;6128;6129;6130;6132;6133;6136;6137;6146;6147;6154;6155;6159;6165;6169;6175;6181;6187;6188;6191;6193;6194;6201;6202;6203;6204;6206;6207;6208;6210;6217;6222;6223;6234;9349;23521	geneontology_Molecular_Function	RPLP0;RPL7A;RPS13;RPS7;RPS12;RPS15A;RPL22;RPS28;RPS14;RPS9;RPS4X;RPS8;RPL26;RPS19;RPL6;RPL7;RPSA;RPS2;RPL35A;RPL23;RPL12;RPL29;RPS16;RPS10;RPL9;RPL4;RPS3;RPS6;RPL38;RPL8;RPL23A;RPS18;RPLP2;RPL13A;RPL27;RPL13;RPS5
GO:0034645	cellular macromolecule biosynthetic process	http://amigo.geneontology.org/amigo/term/GO:0034645	293	118	63.6674	1.85338	1.11022e-16	6.1548e-15	43;165;177;183;654;708;1191;1660;1915;1917;1937;1938;1973;1984;1994;2023;2131;2316;2597;2660;2683;2739;3006;3020;3036;3146;3178;3181;3182;3183;3184;3190;3192;3303;3312;3320;3329;3655;3921;4121;4249;4691;4841;4869;5093;5216;5245;5478;5591;5757;5901;5980;6124;6128;6129;6130;6132;6133;6136;6137;6146;6147;6154;6155;6159;6165;6169;6175;6181;6187;6188;6191;6193;6194;6201;6202;6203;6204;6206;6207;6208;6…	geneontology_Biological_Process	AEBP1;EZR;RPLP0;PRDX3;RPL7A;RPS13;ITGA6;HNRNPAB;CLU;RPS7;SHMT2;ENO1;CCT5;HNRNPK;PABPN1;EIF5A;FSTL3;HSPD1;PRKDC;RPS12;HSPA1A;RPS15A;RPL22;CHRDL1;RPS28;RPS14;PCBP1;DHX9;B4GALT1;RACK1;EEF1G;RPS9;RPS4X;CHST15;EIF4A1;HNRNPD;REV3L;AGT;BMP6;SET;MGAT5;RPS8;C1QBP;RPL26;PPIA;PHB;PABPC1;NONO;CREG1;RPS19;RPL6;HMGB1;HAS1;CCT2;NPM1;TMSB4X;SFPQ;RPL7;EXT1;RPSA;MAN1A1;RPS2;B3GALNT1;RPL35A;RPL23;PFN1;ITM2B;ELAVL1;…
GO:1901360	organic cyclic compound metabolic process	http://amigo.geneontology.org/amigo/term/GO:1901360	337	130	73.2284	1.77527	1.11022e-16	6.1548e-15	43;81;165;177;183;191;498;506;590;654;708;955;1191;1373;1645;1660;1994;2023;2316;2597;2660;2739;3006;3020;3146;3178;3181;3182;3183;3184;3185;3190;3192;3303;3312;3320;3329;3655;3921;3939;4191;4670;4691;4830;4841;4869;5093;5094;5216;5230;5245;5360;5478;5591;5644;5646;5725;5757;5886;5901;5980;6035;6050;6124;6128;6129;6130;6132;6133;6136;6137;6146;6147;6154;6155;6159;6165;6169;6175;6181;6187;6188;619…	geneontology_Biological_Process	TFRC;AEBP1;RNH1;HNRNPF;EZR;RPLP0;PRDX3;RPL7A;RPS13;ITGA6;HNRNPAB;ADA2;HNRNPM;CLU;RPS7;SHMT2;ENO1;CCT5;HNRNPK;PABPN1;YWHAZ;FSTL3;HSPD1;RAD23A;PRKDC;RPS12;HSPA1A;RPS15A;RPL22;ATP5F1B;CHRDL1;MDH2;SF3A1;RPS28;RPS14;PCBP1;PCBP2;DHX9;RPS9;RPS4X;CPS1;HNRNPD;REV3L;AGT;SMPDL3A;ENTPD6;PLTP;BMP6;SET;PRSS3;RPS8;C1QBP;RPL26;PPIA;PHB;AKR1C1;PABPC1;LDHA;NONO;SRSF3;CREG1;RPS19;RPL6;HMGB1;BCHE;CCT2;PRSS1;NPM1;TMS…
GO:0090150	establishment of protein localization to membrane	http://amigo.geneontology.org/amigo/term/GO:0090150	72	47	15.6452	3.00411	2.22045e-16	1.20584e-14	2810;3320;3875;3921;6124;6128;6129;6130;6132;6133;6136;6137;6146;6147;6154;6155;6159;6165;6169;6175;6181;6187;6188;6191;6193;6194;6201;6202;6203;6204;6206;6207;6208;6210;6217;6222;6223;6230;6234;6727;7529;7531;7534;9349;10399;23521;57214	geneontology_Biological_Process	SFN;RPLP0;RPL7A;RPS13;KRT18;RPS7;YWHAZ;RPS12;RPS15A;YWHAE;RPL22;RPS28;RPS14;RACK1;RPS9;RPS4X;RPS8;RPL26;SRP14;RPS19;RPL6;RPL7;RPSA;RPS2;RPL35A;RPL23;HSP90AA1;RPL12;RPL29;RPS16;RPS10;RPL9;RPL4;RPS3;RPS6;RPL38;RPL8;RPL23A;RPS25;RPS18;RPLP2;RPL13A;RPL27;RPL13;YWHAB;RPS5;CEMIP
GO:0009059	macromolecule biosynthetic process	http://amigo.geneontology.org/amigo/term/GO:0009059	312	122	67.796	1.79952	4.44089e-16	2.36344e-14	43;81;165;177;183;654;708;1191;1660;1915;1917;1937;1938;1973;1984;1994;2023;2131;2316;2597;2660;2683;2739;3006;3020;3036;3146;3178;3181;3182;3183;3184;3190;3192;3303;3312;3320;3329;3655;3921;4121;4166;4249;4691;4841;4869;4969;5093;5216;5245;5478;5591;5757;5901;5980;6124;6128;6129;6130;6132;6133;6136;6137;6146;6147;6154;6155;6159;6165;6169;6175;6181;6187;6188;6191;6193;6194;6201;6202;6203;6204;620…	geneontology_Biological_Process	AEBP1;EZR;RPLP0;PRDX3;RPL7A;RPS13;ITGA6;HNRNPAB;CLU;RPS7;SHMT2;ENO1;CCT5;HNRNPK;PABPN1;EIF5A;FSTL3;HSPD1;PRKDC;RPS12;HSPA1A;RPS15A;RPL22;CHRDL1;RPS28;RPS14;PCBP1;DHX9;B4GALT1;RACK1;EEF1G;RPS9;RPS4X;CHST15;EIF4A1;HNRNPD;REV3L;AGT;BMP6;SET;MGAT5;RPS8;C1QBP;RPL26;PPIA;PHB;PABPC1;NONO;OGN;CREG1;RPS19;RPL6;HMGB1;HAS1;CHST6;CCT2;NPM1;TMSB4X;SFPQ;RPL7;EXT1;RPSA;MAN1A1;RPS2;B3GALNT1;RPL35A;RPL23;PFN1;ITM…
GO:0005924	cell-substrate adherens junction	http://amigo.geneontology.org/amigo/term/GO:0005924	110	61	23.9024	2.55204	5.55112e-16	2.78708e-14	60;81;301;308;667;1072;2316;2318;2697;2923;2934;3190;3303;3312;3313;3371;3655;3936;4627;4869;5034;5094;5216;5478;5817;6124;6128;6129;6130;6132;6133;6136;6146;6155;6169;6175;6181;6187;6188;6191;6193;6201;6202;6203;6204;6207;6208;6217;6222;6223;7184;7430;7431;7529;7531;7534;8754;9349;10544;23521;26986	geneontology_Cellular_Component	PDIA3;EZR;HSP90B1;PVR;RPLP0;P4HB;RPL7A;RPS13;FLNC;ITGA6;RPS7;HNRNPK;DST;YWHAZ;HSPA1A;YWHAE;RPL22;GSN;ANXA5;RPS14;PCBP2;RPS9;RPS4X;GJA1;RPS8;PPIA;PABPC1;RPS19;RPL6;ACTB;ADAM9;NPM1;LCP1;RPL7;RPS2;RPL23;PFN1;HSPA9;FLNA;RPL12;PROCR;ANXA1;RPS16;RPS10;RPL9;ACTN4;RPL4;RPS3;RPL38;RPL8;HSPA8;RPS18;VIM;RPLP2;MYH9;RPL13A;RPL27;CFL1;YWHAB;RPS5;TNC
GO:0005925	focal adhesion	http://amigo.geneontology.org/amigo/term/GO:0005925	110	61	23.9024	2.55204	5.55112e-16	2.78708e-14	60;81;301;308;667;1072;2316;2318;2697;2923;2934;3190;3303;3312;3313;3371;3655;3936;4627;4869;5034;5094;5216;5478;5817;6124;6128;6129;6130;6132;6133;6136;6146;6155;6169;6175;6181;6187;6188;6191;6193;6201;6202;6203;6204;6207;6208;6217;6222;6223;7184;7430;7431;7529;7531;7534;8754;9349;10544;23521;26986	geneontology_Cellular_Component	PDIA3;EZR;HSP90B1;PVR;RPLP0;P4HB;RPL7A;RPS13;FLNC;ITGA6;RPS7;HNRNPK;DST;YWHAZ;HSPA1A;YWHAE;RPL22;GSN;ANXA5;RPS14;PCBP2;RPS9;RPS4X;GJA1;RPS8;PPIA;PABPC1;RPS19;RPL6;ACTB;ADAM9;NPM1;LCP1;RPL7;RPS2;RPL23;PFN1;HSPA9;FLNA;RPL12;PROCR;ANXA1;RPS16;RPS10;RPL9;ACTN4;RPL4;RPS3;RPL38;RPL8;HSPA8;RPS18;VIM;RPLP2;MYH9;RPL13A;RPL27;CFL1;YWHAB;RPS5;TNC
GO:0030055	cell-substrate junction	http://amigo.geneontology.org/amigo/term/GO:0030055	110	61	23.9024	2.55204	5.55112e-16	2.78708e-14	60;81;301;308;667;1072;2316;2318;2697;2923;2934;3190;3303;3312;3313;3371;3655;3936;4627;4869;5034;5094;5216;5478;5817;6124;6128;6129;6130;6132;6133;6136;6146;6155;6169;6175;6181;6187;6188;6191;6193;6201;6202;6203;6204;6207;6208;6217;6222;6223;7184;7430;7431;7529;7531;7534;8754;9349;10544;23521;26986	geneontology_Cellular_Component	PDIA3;EZR;HSP90B1;PVR;RPLP0;P4HB;RPL7A;RPS13;FLNC;ITGA6;RPS7;HNRNPK;DST;YWHAZ;HSPA1A;YWHAE;RPL22;GSN;ANXA5;RPS14;PCBP2;RPS9;RPS4X;GJA1;RPS8;PPIA;PABPC1;RPS19;RPL6;ACTB;ADAM9;NPM1;LCP1;RPL7;RPS2;RPL23;PFN1;HSPA9;FLNA;RPL12;PROCR;ANXA1;RPS16;RPS10;RPL9;ACTN4;RPL4;RPS3;RPL38;RPL8;HSPA8;RPS18;VIM;RPLP2;MYH9;RPL13A;RPL27;CFL1;YWHAB;RPS5;TNC
GO:0034641	cellular nitrogen compound metabolic process	http://amigo.geneontology.org/amigo/term/GO:0034641	371	137	80.6164	1.69941	6.66134e-16	3.28256e-14	43;81;165;177;183;191;290;498;506;654;708;955;1191;1373;1636;1660;1915;1917;1937;1938;1973;1984;1994;2023;2316;2597;2660;2670;2739;3006;3020;3146;3178;3181;3182;3183;3184;3185;3190;3192;3303;3312;3320;3329;3655;3921;3939;4191;4670;4691;4830;4841;4869;5093;5094;5216;5230;5245;5478;5591;5725;5757;5886;5901;5980;6035;6050;6124;6128;6129;6130;6132;6133;6136;6137;6146;6147;6154;6155;6159;6165;6169;617…	geneontology_Biological_Process	TFRC;AEBP1;ANPEP;RNH1;HNRNPF;EZR;RPLP0;PRDX3;RPL7A;RPS13;ITGA6;HNRNPAB;ADA2;HNRNPM;CLU;RPS7;SHMT2;ENO1;CCT5;HNRNPK;PABPN1;YWHAZ;EIF5A;FSTL3;HSPD1;RAD23A;PRKDC;RPS12;HSPA1A;RPS15A;RPL22;ATP5F1B;CHRDL1;MDH2;SF3A1;RPS28;RPS14;PCBP1;PCBP2;DHX9;RACK1;EEF1G;RPS9;RPS4X;CPS1;EIF4A1;HNRNPD;REV3L;GFAP;AGT;SMPDL3A;ENTPD6;BMP6;SET;RPS8;C1QBP;RPL26;PPIA;PHB;PABPC1;LDHA;NONO;SRSF3;CREG1;RPS19;RPL6;HMGB1;CCT2;N…
GO:0044265	cellular macromolecule catabolic process	http://amigo.geneontology.org/amigo/term/GO:0044265	134	69	29.1175	2.36971	8.88178e-16	4.22043e-14	302;1191;1471;1660;1994;3146;3183;3184;3192;3303;3312;3320;3921;4670;4869;5094;5685;5886;6050;6124;6128;6129;6130;6132;6133;6136;6137;6146;6147;6154;6155;6159;6165;6169;6175;6181;6187;6188;6191;6193;6194;6201;6202;6203;6204;6206;6207;6208;6210;6217;6222;6223;6230;6234;6418;7184;7430;7431;7529;7534;8125;9349;10399;10730;11253;23521;26986;57695;63891	geneontology_Biological_Process	RNH1;YME1L1;EZR;HSP90B1;RPLP0;RPL7A;RPS13;HNRNPM;CLU;RPS7;YWHAZ;RAD23A;RPS12;HSPA1A;RPS15A;RPL22;RPS28;CST3;RPS14;PCBP2;DHX9;RACK1;RPS9;RPS4X;HNRNPD;SET;RPS8;RPL26;ANXA2;PABPC1;RPS19;RPL6;HMGB1;NPM1;RNF123;RPL7;RPSA;RPS2;RPL35A;RPL23;ELAVL1;HSP90AA1;RPL12;RPL29;RPS16;RPS10;RPL9;PSMA4;RPL4;RPS3;RPS6;RPL38;RPL8;RPL23A;HNRNPC;RPS25;HSPA8;RPS18;HNRNPU;VIM;RPLP2;RPL13A;RPL27;RPL13;YWHAB;RPS5;ANP32A;US…
GO:0046907	intracellular transport	http://amigo.geneontology.org/amigo/term/GO:0046907	184	85	39.9823	2.12594	8.88178e-16	4.22043e-14	81;183;293;302;498;506;667;1191;1660;1984;2316;2810;3178;3181;3192;3312;3320;3329;3921;3936;4000;4744;4869;5861;5901;6124;6128;6129;6130;6132;6133;6136;6137;6146;6147;6154;6155;6159;6165;6169;6175;6181;6187;6188;6191;6193;6194;6201;6202;6203;6204;6206;6207;6208;6210;6217;6222;6223;6230;6234;6421;6428;6634;6708;6727;7184;7430;7529;7531;7534;8106;8125;8832;9218;9349;9905;10212;10376;10961;11331;235…	geneontology_Biological_Process	SFN;STX12;SLC25A6;EZR;HSP90B1;RPLP0;RPL7A;RPS13;CLU;RPS7;DST;PABPN1;YWHAZ;EIF5A;HSPD1;RPS12;RPS15A;YWHAE;RPL22;CD84;ATP5F1B;RPS28;RPS14;DHX9;RPS9;RPS4X;AGT;RPS8;RPL26;ANXA2;TUBB;SRP14;TUBA1B;SRSF3;RPS19;RPL6;NPM1;LCP1;SFPQ;SGSM2;RPL7;RPSA;ERP29;RPS2;RPL35A;RPL23;FLNA;HSP90AA1;DDX39A;RPL12;RPL29;RPS16;RPS10;SPTA1;RPL9;ACTN4;RPL4;RPS3;RPS6;RPL38;RPL8;RPL23A;RPS25;HSPA8;RPS18;HNRNPA2B1;HNRNPU;RPLP2;…
GO:0006518	peptide metabolic process	http://amigo.geneontology.org/amigo/term/GO:0006518	123	65	26.7273	2.43197	1.33227e-15	6.21959e-14	165;290;708;1191;1636;1660;1915;1917;1937;1938;1973;1984;1994;2597;2670;2739;3184;3312;3320;3921;4691;4869;6124;6128;6129;6130;6132;6133;6136;6137;6146;6147;6154;6155;6159;6165;6169;6175;6181;6187;6188;6191;6193;6194;6201;6202;6203;6204;6206;6207;6208;6210;6217;6222;6223;6230;6234;6472;7431;9349;10399;23521;26986;29953;51752	geneontology_Biological_Process	AEBP1;ANPEP;RPLP0;RPL7A;RPS13;CLU;RPS7;SHMT2;EIF5A;RPS12;RPS15A;RPL22;RPS28;RPS14;DHX9;RACK1;EEF1G;RPS9;RPS4X;EIF4A1;HNRNPD;GFAP;RPS8;C1QBP;RPL26;PABPC1;RPS19;RPL6;NPM1;RPL7;RPSA;RPS2;RPL35A;RPL23;ELAVL1;GLO1;HSP90AA1;EEF2;RPL12;RPL29;RPS16;RPS10;ERAP1;RPL9;RPL4;RPS3;RPS6;RPL38;RPL8;RPL23A;RPS25;HSPA8;TRHDE;RPS18;ACE;EEF1A2;VIM;EEF1A1;RPLP2;GAPDH;RPL13A;RPL27;RPL13;RPS5;NCL
GO:0005654	nucleoplasm	http://amigo.geneontology.org/amigo/term/GO:0005654	158	76	34.3326	2.21364	2.77556e-15	1.27341e-13	60;81;301;1525;1660;1994;2697;3020;3146;3178;3181;3182;3183;3184;3185;3190;3192;3303;3312;3320;3856;3921;4000;4670;4691;4841;4869;5093;5094;5245;5591;5648;5685;5725;5757;5886;5901;5980;6050;6154;6187;6188;6191;6193;6194;6201;6202;6203;6204;6206;6207;6208;6210;6217;6222;6223;6230;6234;6418;6421;6428;6634;7534;8106;8125;9349;10212;10220;10272;10291;10399;10730;57695;85236;92105;128312	geneontology_Cellular_Component	RNH1;HNRNPF;YME1L1;RPS13;HNRNPAB;HNRNPM;RPS7;HNRNPK;PABPN1;YWHAZ;FSTL3;RAD23A;PRKDC;RPS12;HSPA1A;RPS15A;SF3A1;MASP1;RPS28;RPS14;PCBP1;PCBP2;DHX9;RACK1;RPS9;RPS4X;HNRNPD;REV3L;HIST3H2BB;GJA1;SET;RPS8;RPL26;PHB;NONO;SRSF3;RPS19;KRT8;ACTB;HMGB1;NPM1;SFPQ;RPSA;RPS2;RPL23;ELAVL1;H3F3A;HSP90AA1;DDX39A;ANXA1;RPS16;RPS10;PTMA;PSMA4;ACTN4;HIST1H2BK;GDF11;RPS3;RPS6;HNRNPC;RPS25;HSPA8;RPS18;HNRNPA2B1;HNRNPU…
GO:0033365	protein localization to organelle	http://amigo.geneontology.org/amigo/term/GO:0033365	110	60	23.9024	2.5102	2.88658e-15	1.3019e-13	183;293;1191;1660;2316;2810;3192;3312;3320;3329;3921;4000;5901;6124;6128;6129;6130;6132;6133;6136;6137;6146;6147;6154;6155;6159;6165;6169;6175;6181;6187;6188;6191;6193;6194;6201;6202;6203;6204;6206;6207;6208;6210;6217;6222;6223;6230;6234;6727;7203;7430;7529;7531;7534;9218;9349;10576;11331;22948;23521	geneontology_Biological_Process	SFN;SLC25A6;EZR;RPLP0;RPL7A;RPS13;CLU;RPS7;CCT5;YWHAZ;HSPD1;RPS12;RPS15A;YWHAE;RPL22;RPS28;RPS14;DHX9;RPS9;RPS4X;AGT;RPS8;RPL26;SRP14;RPS19;RPL6;CCT2;RPL7;RPSA;RPS2;RPL35A;RPL23;FLNA;HSP90AA1;RPL12;RPL29;RPS16;RPS10;RPL9;RPL4;RPS3;CCT3;RPS6;RPL38;RPL8;RPL23A;RPS25;HSPA8;RPS18;HNRNPU;RPLP2;PHB2;RPL13A;RPL27;RPL13;YWHAB;LMNA;RAN;RPS5;VAPA
GO:0006605	protein targeting	http://amigo.geneontology.org/amigo/term/GO:0006605	75	47	16.2971	2.88395	3.10862e-15	1.37867e-13	293;1191;3312;3320;3329;3921;6124;6128;6129;6130;6132;6133;6136;6137;6146;6147;6154;6155;6159;6165;6169;6175;6181;6187;6188;6191;6193;6194;6201;6202;6203;6204;6206;6207;6208;6210;6217;6222;6223;6230;6234;6727;7529;7534;9349;23521;57214	geneontology_Biological_Process	SLC25A6;RPLP0;RPL7A;RPS13;CLU;RPS7;YWHAZ;HSPD1;RPS12;RPS15A;RPL22;RPS28;RPS14;RPS9;RPS4X;RPS8;RPL26;SRP14;RPS19;RPL6;RPL7;RPSA;RPS2;RPL35A;RPL23;HSP90AA1;RPL12;RPL29;RPS16;RPS10;RPL9;RPL4;RPS3;RPS6;RPL38;RPL8;RPL23A;RPS25;HSPA8;RPS18;RPLP2;RPL13A;RPL27;RPL13;YWHAB;RPS5;CEMIP
GO:0044249	cellular biosynthetic process	http://amigo.geneontology.org/amigo/term/GO:0044249	384	138	83.4412	1.65386	9.32587e-15	4.06822e-13	43;81;165;177;183;301;498;506;654;708;1191;1373;1660;1915;1917;1937;1938;1973;1984;1994;2023;2131;2316;2597;2660;2683;2739;3006;3020;3036;3146;3178;3181;3182;3183;3184;3190;3192;3303;3312;3320;3329;3655;3921;3939;4121;4166;4249;4691;4830;4841;4869;4969;5093;5216;5230;5245;5360;5478;5591;5730;5757;5901;5980;6124;6128;6129;6130;6132;6133;6136;6137;6146;6147;6154;6155;6159;6165;6169;6175;6181;6187;6…	geneontology_Biological_Process	AEBP1;EZR;RPLP0;PHGDH;PRDX3;RPL7A;RPS13;ITGA6;HNRNPAB;ADA2;CLU;PTGDS;RPS7;SHMT2;ENO1;CCT5;HNRNPK;PABPN1;EIF5A;FSTL3;HSPD1;PRKDC;FAM3A;RPS12;HSPA1A;RPS15A;RPL22;ATP5F1B;CHRDL1;RPS28;RPS14;PCBP1;DHX9;B4GALT1;RACK1;EEF1G;RPS9;RPS4X;CHST15;CPS1;EIF4A1;HNRNPD;REV3L;AGT;SMPDL3A;PLTP;BMP6;SET;MGAT5;RPS8;C1QBP;RPL26;PPIA;PHB;PABPC1;LDHA;NONO;OGN;CREG1;RPS19;RPL6;HMGB1;HAS1;CHST6;CCT2;NPM1;TMSB4X;SFPQ;RPL…
GO:0010467	gene expression	http://amigo.geneontology.org/amigo/term/GO:0010467	338	126	73.4457	1.71555	1.21014e-14	5.15831e-13	58;60;165;177;183;302;654;708;722;1191;1636;1660;1915;1917;1937;1938;1973;1984;1994;2023;2316;2597;2660;2734;2739;2934;3006;3020;3146;3178;3181;3182;3183;3184;3185;3190;3192;3303;3312;3329;3371;3655;3921;4000;4241;4627;4670;4691;4830;4841;4856;4869;5093;5094;5176;5216;5230;5245;5591;5646;5725;5757;5901;6050;6124;6128;6129;6130;6132;6133;6136;6137;6146;6147;6154;6155;6159;6165;6169;6175;6181;6187;…	geneontology_Biological_Process	AEBP1;RNH1;HNRNPF;YME1L1;EZR;RPLP0;PHGDH;PRDX3;RPL7A;RPS13;ITGA6;HNRNPAB;HNRNPM;CLU;RPS7;SHMT2;ENO1;HNRNPK;PABPN1;YWHAZ;EIF5A;FSTL3;HSPD1;PRKDC;RPS12;HSPA1A;RPS15A;RPL22;GSN;CHRDL1;SF3A1;RPS28;RPS14;PCBP1;PCBP2;DHX9;RACK1;EEF1G;RPS9;RPS4X;EIF4A1;HNRNPD;AGT;BMP6;SET;PRSS3;RPS8;C1QBP;RPL26;ANXA2;PHB;PABPC1;CCN3;NONO;SRSF3;ACTA1;CREG1;RPS19;RPL6;ACTB;HMGB1;NPM1;TMSB4X;SFPQ;RPL7;RPSA;ERP29;RPS2;RPL35…
GO:1901576	organic substance biosynthetic process	http://amigo.geneontology.org/amigo/term/GO:1901576	389	139	84.5277	1.64443	1.22125e-14	5.15831e-13	43;81;165;177;183;301;498;506;654;708;1191;1373;1660;1915;1917;1937;1938;1973;1984;1994;2023;2131;2316;2597;2660;2683;2739;3006;3020;3036;3146;3178;3181;3182;3183;3184;3190;3192;3303;3312;3320;3329;3655;3921;3939;4121;4166;4191;4249;4691;4830;4841;4869;4969;5093;5216;5230;5245;5360;5478;5591;5730;5757;5901;5980;6124;6128;6129;6130;6132;6133;6136;6137;6146;6147;6154;6155;6159;6165;6169;6175;6181;6…	geneontology_Biological_Process	AEBP1;EZR;RPLP0;PHGDH;PRDX3;RPL7A;RPS13;ITGA6;HNRNPAB;ADA2;CLU;PTGDS;RPS7;SHMT2;ENO1;CCT5;HNRNPK;PABPN1;EIF5A;FSTL3;HSPD1;PRKDC;FAM3A;RPS12;HSPA1A;RPS15A;RPL22;ATP5F1B;CHRDL1;MDH2;RPS28;RPS14;PCBP1;DHX9;B4GALT1;RACK1;EEF1G;RPS9;RPS4X;CHST15;CPS1;EIF4A1;HNRNPD;REV3L;AGT;SMPDL3A;PLTP;BMP6;SET;MGAT5;RPS8;C1QBP;RPL26;PPIA;PHB;PABPC1;LDHA;NONO;OGN;CREG1;RPS19;RPL6;HMGB1;HAS1;CHST6;CCT2;NPM1;TMSB4X;SFP…
GO:0045184	establishment of protein localization	http://amigo.geneontology.org/amigo/term/GO:0045184	225	95	48.8914	1.94308	1.43219e-14	5.95477e-13	43;81;183;292;293;301;308;654;869;965;1191;1660;1984;2316;2597;2810;3146;3181;3192;3312;3320;3329;3875;3921;3936;4000;4627;4856;4869;5004;5478;5861;5901;6124;6128;6129;6130;6132;6133;6136;6137;6146;6147;6154;6155;6159;6165;6169;6175;6181;6187;6188;6191;6193;6194;6201;6202;6203;6204;6206;6207;6208;6210;6217;6222;6223;6230;6234;6421;6428;6727;7018;7037;7114;7184;7203;7430;7529;7531;7534;8106;8754;9…	geneontology_Biological_Process	TFRC;SFN;STX12;SLC25A6;EZR;CD58;HSP90B1;RPLP0;RPL7A;RPS13;KRT18;CLU;RPS7;CCT5;PABPN1;YWHAZ;EIF5A;HSPD1;RPS12;RPS15A;YWHAE;RPL22;RPS28;ANXA5;RPS14;DHX9;RACK1;RPS9;RPS4X;LILRA2;AGT;BMP6;RPS8;TF;SLC25A5;RPL26;PPIA;CCN3;SRP14;SRSF3;RPS19;RPL6;HMGB1;CCT2;ADAM9;NPM1;TMSB4X;LCP1;SFPQ;SGSM2;RPL7;RPSA;ERP29;RPS2;RPL35A;RPL23;CBLN1;FLNA;HSP90AA1;DDX39A;RPL12;ANXA1;RPL29;RPS16;RPS10;RPL9;ACTN4;RPL4;RPS3;CCT…
GO:0070161	anchoring junction	http://amigo.geneontology.org/amigo/term/GO:0070161	143	70	31.0732	2.25275	1.53211e-14	6.27221e-13	60;81;301;302;308;667;1009;1072;1525;1825;1829;2316;2318;2683;2697;2923;2934;3190;3303;3312;3313;3371;3655;3875;3936;4627;4869;5034;5094;5216;5478;5817;6124;6128;6129;6130;6132;6133;6136;6146;6155;6169;6175;6181;6187;6188;6191;6193;6201;6202;6203;6204;6207;6208;6217;6222;6223;6282;7184;7430;7431;7529;7531;7534;8751;8754;9349;10544;23521;26986	geneontology_Cellular_Component	PDIA3;EZR;HSP90B1;PVR;ADAM15;RPLP0;P4HB;RPL7A;RPS13;FLNC;ITGA6;KRT18;RPS7;HNRNPK;DST;YWHAZ;HSPA1A;YWHAE;RPL22;DSG2;GSN;ANXA5;RPS14;PCBP2;B4GALT1;RPS9;RPS4X;GJA1;RPS8;PPIA;ANXA2;PABPC1;CDH11;RPS19;RPL6;ACTB;ADAM9;NPM1;LCP1;RPL7;RPS2;RPL23;PFN1;HSPA9;FLNA;RPL12;PROCR;ANXA1;RPS16;RPS10;RPL9;ACTN4;RPL4;RPS3;RPL38;RPL8;DSC3;HSPA8;RPS18;VIM;RPLP2;CXADR;S100A11;MYH9;RPL13A;RPL27;CFL1;YWHAB;RPS5;TNC
GO:0015031	protein transport	http://amigo.geneontology.org/amigo/term/GO:0015031	215	92	46.7184	1.96925	1.62093e-14	6.53528e-13	43;81;183;292;293;301;308;654;869;965;1191;1660;1984;2316;2597;2810;3146;3181;3192;3312;3320;3329;3875;3921;3936;4000;4627;4856;4869;5004;5478;5861;5901;6124;6128;6129;6130;6132;6133;6136;6137;6146;6147;6154;6155;6159;6165;6169;6175;6181;6187;6188;6191;6193;6194;6201;6202;6203;6204;6206;6207;6208;6210;6217;6222;6223;6230;6234;6421;6428;6727;7018;7037;7114;7184;7430;7529;7531;7534;8106;8754;9349;9…	geneontology_Biological_Process	TFRC;SFN;STX12;SLC25A6;EZR;CD58;HSP90B1;RPLP0;RPL7A;RPS13;KRT18;CLU;RPS7;PABPN1;YWHAZ;EIF5A;HSPD1;RPS12;RPS15A;YWHAE;RPL22;RPS28;ANXA5;RPS14;DHX9;RACK1;RPS9;RPS4X;LILRA2;AGT;BMP6;RPS8;TF;SLC25A5;RPL26;PPIA;CCN3;SRP14;SRSF3;RPS19;RPL6;HMGB1;ADAM9;NPM1;TMSB4X;LCP1;SFPQ;SGSM2;RPL7;RPSA;ERP29;RPS2;RPL35A;RPL23;CBLN1;FLNA;HSP90AA1;DDX39A;RPL12;ANXA1;RPL29;RPS16;RPS10;RPL9;ACTN4;RPL4;RPS3;RPS6;RPL38;RP…
GO:0010608	posttranscriptional regulation of gene expression	http://amigo.geneontology.org/amigo/term/GO:0010608	44	33	9.56098	3.45153	2.22045e-14	8.81882e-13	708;1636;1660;1938;1984;1994;2597;3020;3181;3183;3184;3192;3303;3312;4670;4691;4869;5901;6154;6169;6188;6191;6203;6208;6418;6472;7431;7529;7534;8125;10399;23521;26986	geneontology_Biological_Process	HNRNPM;SHMT2;YWHAZ;EIF5A;HSPA1A;RPS14;DHX9;RACK1;RPS9;RPS4X;HNRNPD;SET;C1QBP;RPL26;PABPC1;NPM1;ELAVL1;H3F3A;EEF2;RPS3;RPL38;HNRNPC;HSPA8;ACE;HNRNPA2B1;HNRNPU;VIM;GAPDH;RPL13A;YWHAB;RAN;ANP32A;NCL
GO:0010468	regulation of gene expression	http://amigo.geneontology.org/amigo/term/GO:0010468	291	113	63.2328	1.78705	2.25375e-14	8.81946e-13	58;60;165;177;183;302;654;708;722;1191;1636;1660;1938;1984;1994;2023;2316;2597;2660;2734;2739;2934;3006;3020;3146;3178;3181;3182;3183;3184;3185;3190;3192;3303;3312;3329;3371;3655;3921;4000;4241;4627;4670;4691;4830;4841;4856;4869;5093;5176;5216;5245;5591;5725;5901;6050;6124;6128;6129;6130;6132;6133;6136;6137;6146;6147;6154;6155;6159;6165;6169;6175;6181;6187;6188;6191;6193;6194;6201;6202;6203;6204;…	geneontology_Biological_Process	AEBP1;RNH1;HNRNPF;EZR;RPLP0;PHGDH;PRDX3;RPL7A;RPS13;ITGA6;HNRNPAB;HNRNPM;CLU;RPS7;SHMT2;ENO1;HNRNPK;PABPN1;YWHAZ;EIF5A;FSTL3;HSPD1;PRKDC;RPS12;HSPA1A;RPS15A;RPL22;GSN;CHRDL1;RPS28;RPS14;PCBP1;DHX9;RACK1;RPS9;RPS4X;HNRNPD;AGT;BMP6;SET;RPS8;C1QBP;RPL26;ANXA2;PHB;PABPC1;CCN3;NONO;SRSF3;ACTA1;CREG1;RPS19;RPL6;ACTB;HMGB1;NPM1;TMSB4X;SFPQ;RPL7;RPSA;ERP29;RPS2;RPL35A;RPL23;PFN1;ELAVL1;FLNA;GLO1;H3F3A;EE…
GO:0042886	amide transport	http://amigo.geneontology.org/amigo/term/GO:0042886	220	93	47.8049	1.94541	2.84217e-14	1.09609e-12	43;81;183;292;293;301;308;654;869;965;1191;1660;1984;2316;2597;2810;3146;3181;3192;3312;3320;3329;3875;3921;3936;4000;4627;4856;4869;5004;5360;5478;5861;5901;6124;6128;6129;6130;6132;6133;6136;6137;6146;6147;6154;6155;6159;6165;6169;6175;6181;6187;6188;6191;6193;6194;6201;6202;6203;6204;6206;6207;6208;6210;6217;6222;6223;6230;6234;6421;6428;6727;7018;7037;7114;7184;7430;7529;7531;7534;8106;8754;9…	geneontology_Biological_Process	TFRC;SFN;STX12;SLC25A6;EZR;CD58;HSP90B1;RPLP0;RPL7A;RPS13;KRT18;CLU;RPS7;PABPN1;YWHAZ;EIF5A;HSPD1;RPS12;RPS15A;YWHAE;RPL22;RPS28;ANXA5;RPS14;DHX9;RACK1;RPS9;RPS4X;LILRA2;AGT;PLTP;BMP6;RPS8;TF;SLC25A5;RPL26;PPIA;CCN3;SRP14;SRSF3;RPS19;RPL6;HMGB1;ADAM9;NPM1;TMSB4X;LCP1;SFPQ;SGSM2;RPL7;RPSA;ERP29;RPS2;RPL35A;RPL23;CBLN1;FLNA;HSP90AA1;DDX39A;RPL12;ANXA1;RPL29;RPS16;RPS10;RPL9;ACTN4;RPL4;RPS3;RPS6;RPL…
GO:0022613	ribonucleoprotein complex biogenesis	http://amigo.geneontology.org/amigo/term/GO:0022613	38	30	8.25721	3.63319	3.38618e-14	1.28723e-12	708;1660;3320;3921;4869;5901;6128;6129;6130;6136;6147;6154;6155;6165;6169;6175;6187;6193;6194;6201;6202;6203;6204;6208;6217;6223;6234;6634;10291;23521	geneontology_Biological_Process	RPLP0;RPL7A;RPS7;SF3A1;RPS28;RPS14;DHX9;RPS9;RPS8;C1QBP;RPL26;RPS19;RPL6;NPM1;RPL7;RPSA;RPS2;RPL35A;HSP90AA1;RPL12;RPS16;RPS10;RPS6;RPL38;RPL23A;SNRPD3;RPL13A;RPL27;RAN;RPS5
GO:0015833	peptide transport	http://amigo.geneontology.org/amigo/term/GO:0015833	218	92	47.3703	1.94215	4.77396e-14	1.78923e-12	43;81;183;292;293;301;308;654;869;965;1191;1660;1984;2316;2597;2810;3146;3181;3192;3312;3320;3329;3875;3921;3936;4000;4627;4856;4869;5004;5478;5861;5901;6124;6128;6129;6130;6132;6133;6136;6137;6146;6147;6154;6155;6159;6165;6169;6175;6181;6187;6188;6191;6193;6194;6201;6202;6203;6204;6206;6207;6208;6210;6217;6222;6223;6230;6234;6421;6428;6727;7018;7037;7114;7184;7430;7529;7531;7534;8106;8754;9349;9…	geneontology_Biological_Process	TFRC;SFN;STX12;SLC25A6;EZR;CD58;HSP90B1;RPLP0;RPL7A;RPS13;KRT18;CLU;RPS7;PABPN1;YWHAZ;EIF5A;HSPD1;RPS12;RPS15A;YWHAE;RPL22;RPS28;ANXA5;RPS14;DHX9;RACK1;RPS9;RPS4X;LILRA2;AGT;BMP6;RPS8;TF;SLC25A5;RPL26;PPIA;CCN3;SRP14;SRSF3;RPS19;RPL6;HMGB1;ADAM9;NPM1;TMSB4X;LCP1;SFPQ;SGSM2;RPL7;RPSA;ERP29;RPS2;RPL35A;RPL23;CBLN1;FLNA;HSP90AA1;DDX39A;RPL12;ANXA1;RPL29;RPS16;RPS10;RPL9;ACTN4;RPL4;RPS3;RPS6;RPL38;RP…
GO:0005912	adherens junction	http://amigo.geneontology.org/amigo/term/GO:0005912	137	67	29.7694	2.25063	7.04992e-14	2.60553e-12	60;81;301;302;308;667;1009;1072;1525;2316;2318;2697;2923;2934;3190;3303;3312;3313;3371;3655;3875;3936;4627;4869;5034;5094;5216;5478;5817;6124;6128;6129;6130;6132;6133;6136;6146;6155;6169;6175;6181;6187;6188;6191;6193;6201;6202;6203;6204;6207;6208;6217;6222;6223;6282;7184;7430;7431;7529;7531;7534;8751;8754;9349;10544;23521;26986	geneontology_Cellular_Component	PDIA3;EZR;HSP90B1;PVR;ADAM15;RPLP0;P4HB;RPL7A;RPS13;FLNC;ITGA6;KRT18;RPS7;HNRNPK;DST;YWHAZ;HSPA1A;YWHAE;RPL22;GSN;ANXA5;RPS14;PCBP2;RPS9;RPS4X;GJA1;RPS8;PPIA;ANXA2;PABPC1;CDH11;RPS19;RPL6;ACTB;ADAM9;NPM1;LCP1;RPL7;RPS2;RPL23;PFN1;HSPA9;FLNA;RPL12;PROCR;ANXA1;RPS16;RPS10;RPL9;ACTN4;RPL4;RPS3;RPL38;RPL8;HSPA8;RPS18;VIM;RPLP2;CXADR;S100A11;MYH9;RPL13A;RPL27;CFL1;YWHAB;RPS5;TNC
GO:0009058	biosynthetic process	http://amigo.geneontology.org/amigo/term/GO:0009058	397	139	86.2661	1.61129	9.9587e-14	3.63015e-12	43;81;165;177;183;301;498;506;654;708;1191;1373;1660;1915;1917;1937;1938;1973;1984;1994;2023;2131;2316;2597;2660;2683;2739;3006;3020;3036;3146;3178;3181;3182;3183;3184;3190;3192;3303;3312;3320;3329;3655;3921;3939;4121;4166;4191;4249;4691;4830;4841;4869;4969;5093;5216;5230;5245;5360;5478;5591;5730;5757;5901;5980;6124;6128;6129;6130;6132;6133;6136;6137;6146;6147;6154;6155;6159;6165;6169;6175;6181;6…	geneontology_Biological_Process	AEBP1;EZR;RPLP0;PHGDH;PRDX3;RPL7A;RPS13;ITGA6;HNRNPAB;ADA2;CLU;PTGDS;RPS7;SHMT2;ENO1;CCT5;HNRNPK;PABPN1;EIF5A;FSTL3;HSPD1;PRKDC;FAM3A;RPS12;HSPA1A;RPS15A;RPL22;ATP5F1B;CHRDL1;MDH2;RPS28;RPS14;PCBP1;DHX9;B4GALT1;RACK1;EEF1G;RPS9;RPS4X;CHST15;CPS1;EIF4A1;HNRNPD;REV3L;AGT;SMPDL3A;PLTP;BMP6;SET;MGAT5;RPS8;C1QBP;RPL26;PPIA;PHB;PABPC1;LDHA;NONO;OGN;CREG1;RPS19;RPL6;HMGB1;HAS1;CHST6;CCT2;NPM1;TMSB4X;SFP…
GO:0071705	nitrogen compound transport	http://amigo.geneontology.org/amigo/term/GO:0071705	236	96	51.2816	1.87202	1.86295e-13	6.69908e-12	43;60;81;183;292;293;301;308;654;869;965;1191;1660;1984;2316;2597;2810;3146;3178;3181;3192;3312;3320;3329;3875;3921;3936;4000;4627;4856;4869;5004;5360;5478;5861;5901;6124;6128;6129;6130;6132;6133;6136;6137;6146;6147;6154;6155;6159;6165;6169;6175;6181;6187;6188;6191;6193;6194;6201;6202;6203;6204;6206;6207;6208;6210;6217;6222;6223;6230;6234;6421;6428;6727;7018;7037;7114;7184;7419;7430;7529;7531;753…	geneontology_Biological_Process	TFRC;SFN;STX12;SLC25A6;EZR;VDAC3;CD58;HSP90B1;RPLP0;RPL7A;RPS13;KRT18;CLU;RPS7;PABPN1;YWHAZ;EIF5A;HSPD1;RPS12;RPS15A;YWHAE;RPL22;RPS28;ANXA5;RPS14;DHX9;RACK1;RPS9;RPS4X;LILRA2;AGT;PLTP;BMP6;RPS8;TF;SLC25A5;RPL26;PPIA;CCN3;SRP14;SRSF3;RPS19;RPL6;ACTB;HMGB1;ADAM9;NPM1;TMSB4X;LCP1;SFPQ;SGSM2;RPL7;RPSA;ERP29;RPS2;RPL35A;RPL23;CBLN1;FLNA;HSP90AA1;DDX39A;RPL12;ANXA1;RPL29;RPS16;RPS10;RPL9;ACTN4;RPL4;RP…
GO:0005856	cytoskeleton	http://amigo.geneontology.org/amigo/term/GO:0005856	121	61	26.2927	2.32004	2.09166e-13	7.42121e-12	58;60;81;292;301;667;1072;1191;1660;1915;2316;2318;2597;2670;2934;3183;3190;3192;3303;3306;3848;3849;3855;3856;3857;3858;3872;3875;3936;4000;4627;4629;4632;4637;4744;4830;4869;5216;5886;5901;6188;6201;6472;6521;6708;7114;7170;7203;7430;7431;7531;9218;10376;10383;10544;10576;10627;22948;79784;203068;345651	geneontology_Cellular_Component	KRT7;EZR;MYH11;KRT17;FLNC;KRT18;CLU;RPS7;HSPA2;SHMT2;CCT5;HNRNPK;DST;RAD23A;HSPA1A;YWHAE;GSN;MYL12A;ACTBL2;DHX9;KRT2;GFAP;SLC4A1;SLC25A5;KRT1;TUBB;KRT9;TUBA1B;ACTA1;KRT8;ACTB;CCT2;NPM1;TMSB4X;LCP1;PFN1;TUBB4B;FLNA;MYL6;PROCR;ANXA1;SPTA1;ACTN4;RPS3;CCT3;HNRNPC;HNRNPU;TPM3;VIM;EEF1A1;GAPDH;MYH14;NME1;KRT10;MYH9;CFL1;NEFH;LMNA;MYL1;RAN;VAPA
GO:0034613	cellular protein localization	http://amigo.geneontology.org/amigo/term/GO:0034613	197	84	42.8071	1.96229	4.76175e-13	1.64559e-11	60;177;183;293;302;1191;1660;1984;2316;2810;2934;3181;3192;3312;3320;3329;3875;3921;3936;4000;4869;5284;5861;5901;6124;6128;6129;6130;6132;6133;6136;6137;6146;6147;6154;6155;6159;6165;6169;6175;6181;6187;6188;6191;6193;6194;6201;6202;6203;6204;6206;6207;6208;6210;6217;6222;6223;6230;6234;6421;6428;6727;7114;7184;7203;7430;7529;7531;7534;8106;9218;9349;9905;10212;10399;10576;10961;11331;22948;2352…	geneontology_Biological_Process	SFN;STX12;SLC25A6;EZR;HSP90B1;RPLP0;RPL7A;RPS13;KRT18;CLU;RPS7;CCT5;PABPN1;YWHAZ;EIF5A;HSPD1;RPS12;RPS15A;YWHAE;RPL22;GSN;RPS28;RPS14;DHX9;RACK1;RPS9;RPS4X;AGT;RPS8;RPL26;ANXA2;SRP14;SRSF3;RPS19;RPL6;ACTB;CCT2;NPM1;TMSB4X;LCP1;SFPQ;SGSM2;RPL7;RPSA;ERP29;RPS2;RPL35A;RPL23;FLNA;HSP90AA1;DDX39A;RPL12;AGER;RPL29;RPS16;RPS10;RPL9;RPL4;RPS3;CCT3;RPS6;RPL38;RPL8;RPL23A;RPS25;HSPA8;TREM2;RPS18;HNRNPA2B1;…
GO:0070727	cellular macromolecule localization	http://amigo.geneontology.org/amigo/term/GO:0070727	197	84	42.8071	1.96229	4.76175e-13	1.64559e-11	60;177;183;293;302;1191;1660;1984;2316;2810;2934;3181;3192;3312;3320;3329;3875;3921;3936;4000;4869;5284;5861;5901;6124;6128;6129;6130;6132;6133;6136;6137;6146;6147;6154;6155;6159;6165;6169;6175;6181;6187;6188;6191;6193;6194;6201;6202;6203;6204;6206;6207;6208;6210;6217;6222;6223;6230;6234;6421;6428;6727;7114;7184;7203;7430;7529;7531;7534;8106;9218;9349;9905;10212;10399;10576;10961;11331;22948;2352…	geneontology_Biological_Process	SFN;STX12;SLC25A6;EZR;HSP90B1;RPLP0;RPL7A;RPS13;KRT18;CLU;RPS7;CCT5;PABPN1;YWHAZ;EIF5A;HSPD1;RPS12;RPS15A;YWHAE;RPL22;GSN;RPS28;RPS14;DHX9;RACK1;RPS9;RPS4X;AGT;RPS8;RPL26;ANXA2;SRP14;SRSF3;RPS19;RPL6;ACTB;CCT2;NPM1;TMSB4X;LCP1;SFPQ;SGSM2;RPL7;RPSA;ERP29;RPS2;RPL35A;RPL23;FLNA;HSP90AA1;DDX39A;RPL12;AGER;RPL29;RPS16;RPS10;RPL9;RPL4;RPS3;CCT3;RPS6;RPL38;RPL8;RPL23A;RPS25;HSPA8;TREM2;RPS18;HNRNPA2B1;…
GO:0042254	ribosome biogenesis	http://amigo.geneontology.org/amigo/term/GO:0042254	30	25	6.51885	3.83503	5.6255e-13	1.89487e-11	708;3921;4869;5901;6128;6129;6130;6136;6147;6154;6155;6165;6169;6175;6187;6193;6194;6201;6202;6203;6204;6208;6217;6223;6234	geneontology_Biological_Process	RPLP0;RPL7A;RPS7;RPS28;RPS14;RPS9;RPS8;C1QBP;RPL26;RPS19;RPL6;NPM1;RPL7;RPSA;RPS2;RPL35A;RPL12;RPS16;RPS10;RPS6;RPL38;RPL23A;RPL27;RAN;RPS5
GO:0003729	mRNA binding	http://amigo.geneontology.org/amigo/term/GO:0003729	30	25	6.51885	3.83503	5.6255e-13	1.89487e-11	708;1660;1973;1994;3178;3181;3182;3183;3184;3192;4670;4691;5093;6129;6154;6187;6188;6193;6201;6207;6208;6428;22948;23521;26986	geneontology_Molecular_Function	RPS13;HNRNPAB;HNRNPM;RPS7;CCT5;RPS14;PCBP1;DHX9;EIF4A1;HNRNPD;C1QBP;RPL26;PABPC1;SRSF3;RPL7;RPS2;ELAVL1;RPS3;HNRNPC;HNRNPA2B1;HNRNPU;HNRNPA1;RPL13A;RPS5;NCL
GO:0044430	cytoskeletal part	http://amigo.geneontology.org/amigo/term/GO:0044430	91	50	19.7738	2.52859	6.1473e-13	2.04475e-11	58;81;292;301;667;1072;1660;1915;2316;2670;2934;3190;3192;3303;3306;3848;3849;3855;3856;3857;3858;3872;3875;3936;4000;4627;4629;4632;4637;4744;4830;4869;5886;5901;6188;6201;6708;7170;7203;7430;7431;7531;10376;10383;10544;10576;10627;22948;79784;203068	geneontology_Cellular_Component	KRT7;EZR;MYH11;KRT17;KRT18;RPS7;HSPA2;CCT5;HNRNPK;DST;RAD23A;HSPA1A;YWHAE;GSN;MYL12A;DHX9;KRT2;GFAP;SLC25A5;KRT1;TUBB;KRT9;TUBA1B;ACTA1;KRT8;CCT2;NPM1;LCP1;TUBB4B;FLNA;MYL6;PROCR;ANXA1;SPTA1;ACTN4;RPS3;CCT3;HNRNPU;TPM3;VIM;EEF1A1;MYH14;NME1;KRT10;MYH9;CFL1;NEFH;LMNA;MYL1;RAN
GO:0051649	establishment of localization in cell	http://amigo.geneontology.org/amigo/term/GO:0051649	207	86	44.98	1.91196	1.41276e-12	4.64117e-11	81;183;293;302;498;506;667;1191;1660;1984;2316;2810;3178;3181;3192;3312;3320;3329;3921;3936;4000;4627;4744;4869;5861;5901;6124;6128;6129;6130;6132;6133;6136;6137;6146;6147;6154;6155;6159;6165;6169;6175;6181;6187;6188;6191;6193;6194;6201;6202;6203;6204;6206;6207;6208;6210;6217;6222;6223;6230;6234;6421;6428;6634;6708;6727;7184;7430;7529;7531;7534;8106;8125;8832;9218;9349;9905;10212;10376;10961;1133…	geneontology_Biological_Process	SFN;STX12;SLC25A6;EZR;HSP90B1;RPLP0;RPL7A;RPS13;CLU;RPS7;DST;PABPN1;YWHAZ;EIF5A;HSPD1;RPS12;RPS15A;YWHAE;RPL22;CD84;ATP5F1B;RPS28;RPS14;DHX9;RPS9;RPS4X;AGT;RPS8;RPL26;ANXA2;TUBB;SRP14;TUBA1B;SRSF3;RPS19;RPL6;NPM1;LCP1;SFPQ;SGSM2;RPL7;RPSA;ERP29;RPS2;RPL35A;RPL23;FLNA;HSP90AA1;DDX39A;RPL12;RPL29;RPS16;RPS10;SPTA1;RPL9;ACTN4;RPL4;RPS3;RPS6;RPL38;RPL8;RPL23A;RPS25;HSPA8;RPS18;HNRNPA2B1;HNRNPU;RPLP2;…
GO:0010605	negative regulation of macromolecule metabolic process	http://amigo.geneontology.org/amigo/term/GO:0010605	251	98	54.541	1.79681	2.19158e-12	7.11195e-11	165;183;302;654;708;722;1191;1469;1471;1636;1660;1994;2023;2316;2597;2734;2764;2810;3006;3020;3146;3178;3181;3183;3184;3190;3192;3303;3312;3921;4249;4670;4691;4830;4841;4869;5176;5245;5591;5725;5901;6050;6124;6128;6129;6130;6132;6133;6136;6137;6146;6147;6154;6155;6159;6165;6169;6175;6181;6187;6188;6191;6193;6194;6201;6202;6203;6204;6206;6207;6208;6210;6217;6222;6223;6230;6234;6282;6418;6421;7430;…	geneontology_Biological_Process	SFN;AEBP1;RNH1;EZR;RPLP0;PRDX3;RPL7A;RPS13;HNRNPM;CLU;RPS7;ENO1;HNRNPK;YWHAZ;PRKDC;RPS12;HSPA1A;RPS15A;YWHAE;RPL22;RPS28;CST3;RPS14;DHX9;RACK1;RPS9;RPS4X;HNRNPD;AGT;BMP6;SET;MGAT5;RPS8;C1QBP;RPL26;ANXA2;PHB;SEMA6A;PABPC1;NONO;CREG1;RPS19;RPL6;HMGB1;NPM1;SFPQ;RPL7;RPSA;ERP29;RPS2;RPL35A;RPL23;ITM2B;ELAVL1;FLNA;H3F3A;RPL12;RPL29;RPS16;SPINK6;RPS10;RPL9;GMFB;RPL4;RPS3;RPS6;CST1;RPL38;RPL8;RPL23A;HNR…
GO:0008380	RNA splicing	http://amigo.geneontology.org/amigo/term/GO:0008380	31	25	6.73614	3.71132	2.33946e-12	7.41704e-11	708;1660;1994;3178;3181;3183;3184;3185;3190;3192;3303;3312;4670;4841;5093;5094;5725;6207;6421;6428;6634;8106;10212;10291;26986	geneontology_Biological_Process	HNRNPF;RPS13;HNRNPM;HNRNPK;PABPN1;HSPA1A;SF3A1;PCBP1;PCBP2;DHX9;HNRNPD;C1QBP;PABPC1;NONO;SRSF3;SFPQ;ELAVL1;DDX39A;HNRNPC;HSPA8;HNRNPA2B1;HNRNPU;SNRPD3;HNRNPA1;PTBP1
GO:0043603	cellular amide metabolic process	http://amigo.geneontology.org/amigo/term/GO:0043603	145	67	31.5078	2.12646	2.36922e-12	7.41704e-11	165;290;708;1191;1373;1636;1660;1915;1917;1937;1938;1973;1984;1994;2597;2670;2739;3184;3312;3320;3921;4691;4869;6124;6128;6129;6130;6132;6133;6136;6137;6146;6147;6154;6155;6159;6165;6169;6175;6181;6187;6188;6191;6193;6194;6201;6202;6203;6204;6206;6207;6208;6210;6217;6222;6223;6230;6234;6472;7431;9349;10399;10924;23521;26986;29953;51752	geneontology_Biological_Process	AEBP1;ANPEP;RPLP0;RPL7A;RPS13;CLU;RPS7;SHMT2;EIF5A;RPS12;RPS15A;RPL22;RPS28;RPS14;DHX9;RACK1;EEF1G;RPS9;RPS4X;CPS1;EIF4A1;HNRNPD;GFAP;SMPDL3A;RPS8;C1QBP;RPL26;PABPC1;RPS19;RPL6;NPM1;RPL7;RPSA;RPS2;RPL35A;RPL23;ELAVL1;GLO1;HSP90AA1;EEF2;RPL12;RPL29;RPS16;RPS10;ERAP1;RPL9;RPL4;RPS3;RPS6;RPL38;RPL8;RPL23A;RPS25;HSPA8;TRHDE;RPS18;ACE;EEF1A2;VIM;EEF1A1;RPLP2;GAPDH;RPL13A;RPL27;RPL13;RPS5;NCL
GO:0006996	organelle organization	http://amigo.geneontology.org/amigo/term/GO:0006996	244	96	53.02	1.81064	2.36078e-12	7.41704e-11	58;60;81;292;293;301;302;498;506;667;708;869;1072;1191;1525;1660;2316;2597;2670;2764;2810;2934;3006;3020;3146;3178;3181;3183;3184;3192;3303;3306;3320;3329;3849;3856;3857;3872;3875;3921;3936;4000;4627;4629;4744;4869;5216;5245;5478;5591;5757;5861;5901;6128;6136;6147;6169;6175;6188;6193;6204;6208;6223;6234;6418;6421;6708;7114;7170;7184;7203;7419;7430;7431;7529;7531;7534;9218;9748;10376;10383;10576;1…	geneontology_Biological_Process	SFN;STX12;YME1L1;SLC25A6;EZR;VDAC3;HSP90B1;MYH11;KRT17;RPLP0;PRDX3;KRT18;CLU;HSPA2;CCT5;DST;YWHAZ;HSPD1;PRKDC;HSPA1A;YWHAE;GSN;ATP5F1B;RPS28;RPS14;DHX9;HNRNPD;KRT2;HIST3H2BB;GFAP;SET;C1QBP;SLC25A5;PPIA;ANXA2;PHB;COX16;TUBB;SEMA6A;STMN2;KRT9;TUBA1B;ACTA1;RPS19;RPL6;SLK;KRT8;ACTB;HMGB1;CCT2;NPM1;TMSB4X;LCP1;SFPQ;RPSA;PFN1;TUBB4B;CBLN1;FLNA;HIST2H2AB;H3F3A;HSP90AA1;RPL12;ANXA1;RPS10;SPTA1;PTMA;ACTN4…
GO:0032991	protein-containing complex	http://amigo.geneontology.org/amigo/term/GO:0032991	412	139	89.5255	1.55263	3.92886e-12	1.21566e-10	60;81;292;293;301;302;498;506;1009;1191;1192;1373;1525;1660;1915;1917;1938;1973;1984;1994;2023;2316;2597;2676;2697;2923;2934;3006;3020;3122;3146;3178;3181;3182;3183;3184;3185;3190;3192;3303;3306;3312;3320;3329;3655;3856;3921;3936;4627;4629;4632;4637;4670;4691;4841;4869;5034;5093;5284;5360;5478;5591;5685;5886;5901;5980;6050;6124;6128;6129;6130;6132;6133;6136;6137;6146;6147;6154;6155;6159;6165;6169…	geneontology_Cellular_Component	TFRC;PDIA3;STX12;RNH1;HNRNPF;SLC25A6;EZR;VDAC3;HSP90B1;MYH11;RPLP0;P4HB;OSMR;PRDX3;RPL7A;RPS13;ITGA6;HNRNPAB;HNRNPM;CLU;RPS7;HSPA2;SHMT2;ENO1;CCT5;HNRNPK;PABPN1;EIF5A;HSPD1;RAD23A;PRKDC;RPS12;HSPA1A;CLIC1;RPS15A;YWHAE;RPL22;GSN;ATP5F1B;SF3A1;RPS28;GFRA3;RPS14;MYL12A;PCBP1;DHX9;RACK1;RPS9;RPS4X;CPS1;EIF4A1;HNRNPD;REV3L;HIST3H2BB;PLTP;GJA1;SET;RPS8;TF;SLC25A5;RPL26;PPIA;ANXA2;TUBB;PABPC1;SRP14;NONO…
GO:0009057	macromolecule catabolic process	http://amigo.geneontology.org/amigo/term/GO:0009057	187	79	40.6341	1.94418	5.71632e-12	1.7484e-10	302;722;1191;1471;1660;1915;1917;1994;2316;2588;2670;3146;3183;3184;3192;3303;3312;3320;3921;4670;4869;4969;5094;5245;5685;5886;6050;6124;6128;6129;6130;6132;6133;6136;6137;6146;6147;6154;6155;6159;6165;6169;6175;6181;6187;6188;6191;6193;6194;6201;6202;6203;6204;6206;6207;6208;6210;6217;6222;6223;6230;6234;6418;7184;7430;7431;7529;7534;8125;8754;9349;10399;10730;11253;23521;26986;57214;57695;63891	geneontology_Biological_Process	RNH1;YME1L1;EZR;HSP90B1;RPLP0;RPL7A;RPS13;HNRNPM;CLU;RPS7;YWHAZ;RAD23A;RPS12;HSPA1A;RPS15A;RPL22;RPS28;CST3;RPS14;PCBP2;DHX9;RACK1;RPS9;RPS4X;HNRNPD;GFAP;SET;RPS8;RPL26;ANXA2;PHB;PABPC1;OGN;RPS19;RPL6;HMGB1;ADAM9;NPM1;RNF123;RPL7;RPSA;RPS2;RPL35A;RPL23;ELAVL1;FLNA;HSP90AA1;RPL12;RPL29;RPS16;RPS10;RPL9;PSMA4;RPL4;RPS3;RPS6;RPL38;RPL8;RPL23A;HNRNPC;RPS25;HSPA8;RPS18;HNRNPU;EEF1A2;VIM;EEF1A1;GALNS;R…
GO:0005730	nucleolus	http://amigo.geneontology.org/amigo/term/GO:0005730	63	38	13.6896	2.77583	1.08886e-11	3.29257e-10	177;708;1373;1660;1915;2316;3312;3313;3875;4670;4691;4841;4869;5591;5725;5901;5980;6124;6129;6130;6136;6137;6147;6154;6187;6188;6194;6201;6203;6204;6207;6208;6223;6230;7430;9349;22948;23521	geneontology_Cellular_Component	EZR;RPL7A;RPS13;KRT18;HNRNPM;RPS7;CCT5;PRKDC;RPS14;DHX9;RPS9;CPS1;REV3L;C1QBP;RPL26;NONO;RPS19;NPM1;RPL7;RPS2;RPL23;HSPA9;FLNA;RPL12;AGER;RPS10;RPL4;RPS3;RPS6;RPL23A;RPS25;HSPA8;EEF1A1;RPL13A;RPL13;PTBP1;RAN;NCL
GO:0000375	RNA splicing, via transesterification reactions	http://amigo.geneontology.org/amigo/term/GO:0000375	27	22	5.86696	3.74981	3.75189e-11	1.09712e-09	708;1660;1994;3178;3181;3183;3184;3185;3190;3192;3312;4670;5093;5094;5725;6421;6428;6634;8106;10212;10291;26986	geneontology_Biological_Process	HNRNPF;HNRNPM;HNRNPK;PABPN1;SF3A1;PCBP1;PCBP2;DHX9;HNRNPD;C1QBP;PABPC1;SRSF3;SFPQ;ELAVL1;DDX39A;HNRNPC;HSPA8;HNRNPA2B1;HNRNPU;SNRPD3;HNRNPA1;PTBP1
GO:0000377	RNA splicing, via transesterification reactions with bulged adenosine as nucleophile	http://amigo.geneontology.org/amigo/term/GO:0000377	27	22	5.86696	3.74981	3.75189e-11	1.09712e-09	708;1660;1994;3178;3181;3183;3184;3185;3190;3192;3312;4670;5093;5094;5725;6421;6428;6634;8106;10212;10291;26986	geneontology_Biological_Process	HNRNPF;HNRNPM;HNRNPK;PABPN1;SF3A1;PCBP1;PCBP2;DHX9;HNRNPD;C1QBP;PABPC1;SRSF3;SFPQ;ELAVL1;DDX39A;HNRNPC;HSPA8;HNRNPA2B1;HNRNPU;SNRPD3;HNRNPA1;PTBP1
GO:0000398	mRNA splicing, via spliceosome	http://amigo.geneontology.org/amigo/term/GO:0000398	27	22	5.86696	3.74981	3.75189e-11	1.09712e-09	708;1660;1994;3178;3181;3183;3184;3185;3190;3192;3312;4670;5093;5094;5725;6421;6428;6634;8106;10212;10291;26986	geneontology_Biological_Process	HNRNPF;HNRNPM;HNRNPK;PABPN1;SF3A1;PCBP1;PCBP2;DHX9;HNRNPD;C1QBP;PABPC1;SRSF3;SFPQ;ELAVL1;DDX39A;HNRNPC;HSPA8;HNRNPA2B1;HNRNPU;SNRPD3;HNRNPA1;PTBP1
GO:0072657	protein localization to membrane	http://amigo.geneontology.org/amigo/term/GO:0072657	114	55	24.7716	2.22028	4.10479e-11	1.18727e-09	60;177;302;2316;2810;2934;3320;3875;3921;5284;6124;6128;6129;6130;6132;6133;6136;6137;6146;6147;6154;6155;6159;6165;6169;6175;6181;6187;6188;6191;6193;6194;6201;6202;6203;6204;6206;6207;6208;6210;6217;6222;6223;6230;6234;6727;7430;7529;7531;7534;9349;10399;23521;54209;57214	geneontology_Biological_Process	SFN;EZR;RPLP0;RPL7A;RPS13;KRT18;RPS7;YWHAZ;RPS12;RPS15A;YWHAE;RPL22;GSN;RPS28;RPS14;RACK1;RPS9;RPS4X;RPS8;RPL26;ANXA2;SRP14;RPS19;RPL6;ACTB;RPL7;RPSA;RPS2;RPL35A;RPL23;FLNA;HSP90AA1;RPL12;AGER;RPL29;RPS16;RPS10;RPL9;RPL4;RPS3;RPS6;RPL38;RPL8;RPL23A;RPS25;TREM2;RPS18;RPLP2;RPL13A;PIGR;RPL27;RPL13;YWHAB;RPS5;CEMIP
GO:0071702	organic substance transport	http://amigo.geneontology.org/amigo/term/GO:0071702	273	101	59.3215	1.70259	4.89427e-11	1.40039e-09	43;60;81;183;292;293;301;302;308;654;869;965;1191;1636;1645;1660;1984;2316;2597;2810;3146;3178;3181;3190;3192;3312;3320;3329;3875;3921;3936;4000;4627;4856;4869;5004;5360;5478;5861;5901;6124;6128;6129;6130;6132;6133;6136;6137;6146;6147;6154;6155;6159;6165;6169;6175;6181;6187;6188;6191;6193;6194;6201;6202;6203;6204;6206;6207;6208;6210;6217;6222;6223;6230;6234;6421;6428;6521;6727;7018;7037;7114;7184…	geneontology_Biological_Process	TFRC;SFN;STX12;SLC25A6;EZR;VDAC3;CD58;HSP90B1;RPLP0;RPL7A;RPS13;KRT18;CLU;RPS7;HNRNPK;PABPN1;YWHAZ;EIF5A;HSPD1;RPS12;RPS15A;YWHAE;RPL22;RPS28;ANXA5;RPS14;DHX9;RACK1;RPS9;RPS4X;LILRA2;AGT;PLTP;SLC4A1;BMP6;RPS8;TF;SLC25A5;RPL26;PPIA;ANXA2;AKR1C1;CCN3;SRP14;SRSF3;RPS19;RPL6;ACTB;HMGB1;ADAM9;NPM1;TMSB4X;LCP1;SFPQ;SGSM2;RPL7;RPSA;ERP29;RPS2;RPL35A;RPL23;CBLN1;FLNA;HSP90AA1;DDX39A;RPL12;ANXA1;RPL29;RPS…
GO:0051276	chromosome organization	http://amigo.geneontology.org/amigo/term/GO:0051276	41	28	8.90909	3.14286	1.02099e-10	2.89026e-09	60;301;1660;3006;3020;3146;3178;3181;3183;3184;3192;3306;3320;4000;4869;5245;5591;5757;5901;6418;6421;7203;10576;11331;22948;85236;128312;317772	geneontology_Biological_Process	HSPA2;CCT5;PRKDC;DHX9;HNRNPD;HIST3H2BB;SET;PHB;ACTB;HMGB1;CCT2;NPM1;SFPQ;HIST2H2AB;H3F3A;HSP90AA1;ANXA1;PTMA;HIST1H2BK;CCT3;HNRNPC;HNRNPA2B1;HNRNPU;PHB2;HNRNPA1;LMNA;HIST1H1C;RAN
GO:1901566	organonitrogen compound biosynthetic process	http://amigo.geneontology.org/amigo/term/GO:1901566	217	85	47.153	1.80264	1.0344e-10	2.8974e-09	43;498;506;708;1373;1660;1915;1917;1937;1938;1973;1984;1994;2023;2131;2597;2683;3036;3184;3190;3921;3939;4121;4166;4249;4691;4830;4869;4969;5230;6124;6128;6129;6130;6132;6133;6136;6137;6146;6147;6154;6155;6159;6165;6169;6175;6181;6187;6188;6191;6193;6194;6201;6202;6203;6204;6206;6207;6208;6210;6217;6222;6223;6230;6234;6472;6708;7114;7431;8706;9218;9349;9394;9445;10327;10399;10402;11253;23521;2622…	geneontology_Biological_Process	RPLP0;PHGDH;RPL7A;RPS13;ADA2;RPS7;SHMT2;ENO1;HNRNPK;EIF5A;RPS12;RPS15A;RPL22;ATP5F1B;RPS28;RPS14;DHX9;B4GALT1;RACK1;EEF1G;RPS9;RPS4X;CHST15;CPS1;EIF4A1;HNRNPD;MGAT5;RPS8;C1QBP;RPL26;PABPC1;LDHA;OGN;RPS19;RPL6;HAS1;CHST6;NPM1;TMSB4X;RPL7;EXT1;RPSA;MAN1A1;RPS2;B3GALNT1;RPL35A;RPL23;ITM2B;ELAVL1;EEF2;RPL12;RPL29;RPS16;RPS10;SPTA1;RPL9;RPL4;RPS3;RPS6;RPL38;RPL8;RPL23A;HS6ST1;RPS25;RPS18;CHST14;EEF1A2…
GO:0009892	negative regulation of metabolic process	http://amigo.geneontology.org/amigo/term/GO:0009892	276	101	59.9734	1.68408	1.08239e-10	3.00024e-09	165;183;302;654;708;722;1191;1469;1471;1636;1660;1994;2023;2316;2597;2660;2734;2764;2810;3006;3020;3146;3178;3181;3183;3184;3190;3192;3303;3312;3329;3921;4249;4670;4691;4830;4841;4869;5176;5245;5591;5725;5901;6050;6124;6128;6129;6130;6132;6133;6136;6137;6146;6147;6154;6155;6159;6165;6169;6175;6181;6187;6188;6191;6193;6194;6201;6202;6203;6204;6206;6207;6208;6210;6217;6222;6223;6230;6234;6282;6418;…	geneontology_Biological_Process	SFN;AEBP1;RNH1;EZR;RPLP0;PRDX3;RPL7A;RPS13;HNRNPM;CLU;RPS7;ENO1;HNRNPK;YWHAZ;HSPD1;PRKDC;FAM3A;RPS12;HSPA1A;RPS15A;YWHAE;RPL22;RPS28;CST3;RPS14;DHX9;RACK1;RPS9;RPS4X;HNRNPD;AGT;BMP6;SET;MGAT5;RPS8;C1QBP;RPL26;ANXA2;PHB;SEMA6A;PABPC1;NONO;CREG1;RPS19;RPL6;HMGB1;NPM1;SFPQ;RPL7;RPSA;ERP29;RPS2;RPL35A;RPL23;ITM2B;ELAVL1;FLNA;H3F3A;RPL12;RPL29;RPS16;SPINK6;MSTN;RPS10;RPL9;GMFB;RPL4;RPS3;RPS6;CST1;RPL3…
GO:0015935	small ribosomal subunit	http://amigo.geneontology.org/amigo/term/GO:0015935	24	20	5.21508	3.83503	1.45546e-10	3.95202e-09	3921;6187;6188;6191;6193;6194;6201;6202;6203;6204;6206;6207;6208;6210;6217;6222;6223;6230;6234;10399	geneontology_Cellular_Component	RPS13;RPS7;RPS12;RPS15A;RPS28;RPS14;RACK1;RPS9;RPS4X;RPS8;RPS19;RPSA;RPS2;RPS16;RPS10;RPS3;RPS6;RPS25;RPS18;RPS5
GO:0022627	cytosolic small ribosomal subunit	http://amigo.geneontology.org/amigo/term/GO:0022627	24	20	5.21508	3.83503	1.45546e-10	3.95202e-09	3921;6187;6188;6191;6193;6194;6201;6202;6203;6204;6206;6207;6208;6210;6217;6222;6223;6230;6234;10399	geneontology_Cellular_Component	RPS13;RPS7;RPS12;RPS15A;RPS28;RPS14;RACK1;RPS9;RPS4X;RPS8;RPS19;RPSA;RPS2;RPS16;RPS10;RPS3;RPS6;RPS25;RPS18;RPS5
GO:0005198	structural molecule activity	http://amigo.geneontology.org/amigo/term/GO:0005198	163	69	35.4191	1.9481	1.76598e-10	4.74673e-09	58;60;165;301;667;2670;3371;3848;3849;3855;3856;3857;3858;3872;3875;3908;3921;4000;4239;4629;4632;4637;4744;4969;6124;6128;6129;6130;6132;6133;6136;6137;6146;6147;6154;6155;6159;6165;6169;6175;6181;6187;6188;6191;6193;6194;6201;6202;6203;6204;6206;6207;6208;6210;6217;6222;6223;6234;6708;7431;7450;9349;10376;10383;10399;23521;90187;115908;203068	geneontology_Molecular_Function	KRT7;AEBP1;MYH11;KRT17;RPLP0;RPL7A;RPS13;KRT18;RPS7;DST;RPS12;RPS15A;RPL22;RPS28;RPS14;RACK1;RPS9;RPS4X;KRT2;GFAP;RPS8;KRT1;RPL26;TUBB;KRT9;TUBA1B;OGN;ACTA1;RPS19;RPL6;KRT8;ACTB;RPL7;RPSA;RPS2;RPL35A;RPL23;TUBB4B;MYL6;RPL12;ANXA1;RPL29;RPS16;RPS10;SPTA1;RPL9;RPL4;RPS3;RPS6;RPL38;RPL8;RPL23A;RPS18;VIM;RPLP2;VWF;KRT10;EMILIN3;RPL13A;RPL27;RPL13;NEFH;MFAP4;LMNA;MYL1;LAMA2;RPS5;TNC;CTHRC1
GO:0051641	cellular localization	http://amigo.geneontology.org/amigo/term/GO:0051641	268	98	58.235	1.68284	2.55162e-10	6.78985e-09	60;81;177;183;293;302;498;506;667;1191;1660;1984;2316;2810;2934;3178;3181;3192;3312;3320;3329;3875;3921;3936;4000;4627;4744;4869;5284;5861;5901;6124;6128;6129;6130;6132;6133;6136;6137;6146;6147;6154;6155;6159;6165;6169;6175;6181;6187;6188;6191;6193;6194;6201;6202;6203;6204;6206;6207;6208;6210;6217;6222;6223;6230;6234;6421;6428;6634;6708;6727;7114;7184;7203;7430;7529;7531;7534;8106;8125;8832;9218;…	geneontology_Biological_Process	SFN;STX12;SLC25A6;EZR;HSP90B1;RPLP0;RPL7A;RPS13;KRT18;CLU;RPS7;CCT5;DST;PABPN1;YWHAZ;EIF5A;HSPD1;RPS12;RPS15A;YWHAE;RPL22;GSN;CD84;ATP5F1B;RPS28;RPS14;DHX9;RACK1;RPS9;RPS4X;AGT;RPS8;RPL26;ANXA2;TUBB;SRP14;TUBA1B;SRSF3;RPS19;RPL6;ACTB;CCT2;NPM1;TMSB4X;LCP1;SFPQ;SGSM2;RPL7;RPSA;ERP29;RPS2;RPL35A;RPL23;TUBB4B;FLNA;HSP90AA1;DDX39A;RPL12;AGER;RPL29;RPS16;RPS10;SPTA1;RPL9;ACTN4;RPL4;RPS3;CCT3;RPS6;RPL3…
GO:0044248	cellular catabolic process	http://amigo.geneontology.org/amigo/term/GO:0044248	261	96	56.714	1.6927	2.90805e-10	7.66171e-09	43;191;290;302;955;1191;1373;1471;1636;1660;1915;1917;1994;2023;2588;2597;2670;3146;3183;3184;3192;3303;3312;3320;3921;3939;4670;4869;4969;5094;5230;5685;5861;5886;6050;6124;6128;6129;6130;6132;6133;6136;6137;6146;6147;6154;6155;6159;6165;6169;6175;6181;6187;6188;6191;6193;6194;6201;6202;6203;6204;6206;6207;6208;6210;6217;6222;6223;6230;6234;6418;6472;7184;7430;7431;7529;7534;8125;8754;8832;9349;…	geneontology_Biological_Process	STX12;ANPEP;RNH1;YME1L1;EZR;HSP90B1;RPLP0;PRDX3;RPL7A;RPS13;ADA2;HNRNPM;CLU;RPS7;SHMT2;ENO1;YWHAZ;RAD23A;RPS12;HSPA1A;RPS15A;RPL22;CD84;RPS28;CST3;RPS14;PCBP2;DHX9;RACK1;RPS9;RPS4X;CPS1;HNRNPD;GFAP;SMPDL3A;ENTPD6;SET;RPS8;RPL26;ANXA2;PABPC1;LDHA;OGN;RPS19;RPL6;HMGB1;ADAM9;NPM1;RNF123;RPL7;RPSA;RPS2;RPL35A;RPL23;ELAVL1;HSP90AA1;RPL12;RPL29;RPS16;RPS10;ERAP1;RPL9;PSMA4;RPL4;RPS3;RPS6;RPL38;RPL8;RPL…
GO:0006397	mRNA processing	http://amigo.geneontology.org/amigo/term/GO:0006397	31	23	6.73614	3.41442	3.90441e-10	1.01859e-08	708;1660;1994;3178;3181;3183;3184;3185;3190;3192;3312;4670;4841;5093;5094;5725;6421;6428;6634;8106;10212;10291;26986	geneontology_Biological_Process	HNRNPF;HNRNPM;HNRNPK;PABPN1;SF3A1;PCBP1;PCBP2;DHX9;HNRNPD;C1QBP;PABPC1;NONO;SRSF3;SFPQ;ELAVL1;DDX39A;HNRNPC;HSPA8;HNRNPA2B1;HNRNPU;SNRPD3;HNRNPA1;PTBP1
GO:0008104	protein localization	http://amigo.geneontology.org/amigo/term/GO:0008104	286	102	62.1463	1.64129	5.2122e-10	1.34657e-08	43;60;81;177;183;292;293;301;302;308;654;869;965;1191;1660;1984;2316;2597;2810;2934;3146;3181;3192;3312;3320;3329;3875;3921;3936;4000;4627;4856;4869;5004;5284;5478;5861;5901;6124;6128;6129;6130;6132;6133;6136;6137;6146;6147;6154;6155;6159;6165;6169;6175;6181;6187;6188;6191;6193;6194;6201;6202;6203;6204;6206;6207;6208;6210;6217;6222;6223;6230;6234;6421;6428;6727;7018;7037;7114;7184;7203;7430;7529;…	geneontology_Biological_Process	TFRC;SFN;STX12;SLC25A6;EZR;CD58;HSP90B1;RPLP0;RPL7A;RPS13;KRT18;CLU;RPS7;CCT5;PABPN1;YWHAZ;EIF5A;HSPD1;RPS12;RPS15A;YWHAE;RPL22;GSN;RPS28;ANXA5;RPS14;DHX9;RACK1;RPS9;RPS4X;LILRA2;AGT;BMP6;RPS8;TF;SLC25A5;RPL26;PPIA;ANXA2;CCN3;SRP14;SRSF3;RPS19;RPL6;ACTB;HMGB1;CCT2;ADAM9;NPM1;TMSB4X;LCP1;SFPQ;SGSM2;RPL7;RPSA;ERP29;RPS2;RPL35A;RPL23;CBLN1;FLNA;HSP90AA1;DDX39A;RPL12;AGER;ANXA1;RPL29;RPS16;RPS10;RPL9…
GO:1903311	regulation of mRNA metabolic process	http://amigo.geneontology.org/amigo/term/GO:1903311	30	22	6.51885	3.37483	1.41507e-09	3.62069e-08	708;1660;1994;3178;3181;3183;3184;3190;3192;3303;3312;4670;4869;5725;6418;6428;7431;7529;7534;8106;8125;26986	geneontology_Biological_Process	HNRNPM;HNRNPK;PABPN1;YWHAZ;HSPA1A;DHX9;HNRNPD;SET;C1QBP;PABPC1;SRSF3;NPM1;ELAVL1;HNRNPC;HSPA8;HNRNPA2B1;HNRNPU;VIM;HNRNPA1;PTBP1;YWHAB;ANP32A
GO:1901575	organic substance catabolic process	http://amigo.geneontology.org/amigo/term/GO:1901575	264	95	57.3659	1.65604	1.62646e-09	4.12191e-08	43;191;290;302;722;955;1191;1373;1471;1636;1660;1915;1917;1994;2023;2316;2588;2597;2670;3146;3183;3184;3192;3303;3312;3320;3921;3939;4670;4869;4969;5094;5230;5245;5685;5886;6050;6124;6128;6129;6130;6132;6133;6136;6137;6146;6147;6154;6155;6159;6165;6169;6175;6181;6187;6188;6191;6193;6194;6201;6202;6203;6204;6206;6207;6208;6210;6217;6222;6223;6230;6234;6418;6472;7184;7430;7431;7529;7534;8125;8754;9…	geneontology_Biological_Process	ANPEP;RNH1;YME1L1;EZR;HSP90B1;RPLP0;RPL7A;RPS13;ADA2;HNRNPM;CLU;RPS7;SHMT2;ENO1;YWHAZ;RAD23A;RPS12;HSPA1A;RPS15A;RPL22;RPS28;CST3;RPS14;PCBP2;DHX9;RACK1;RPS9;RPS4X;CPS1;HNRNPD;GFAP;SMPDL3A;ENTPD6;SET;RPS8;RPL26;ANXA2;PHB;PABPC1;LDHA;OGN;RPS19;RPL6;HMGB1;ADAM9;NPM1;RNF123;RPL7;RPSA;RPS2;RPL35A;RPL23;ELAVL1;FLNA;HSP90AA1;RPL12;RPL29;RPS16;RPS10;ERAP1;RPL9;PSMA4;RPL4;RPS3;RPS6;RPL38;RPL8;RPL23A;HNRN…
GO:0034622	cellular protein-containing complex assembly	http://amigo.geneontology.org/amigo/term/GO:0034622	77	40	16.7317	2.39067	1.73166e-09	4.34711e-08	708;1191;1660;2764;2934;3006;3020;3122;3146;3303;3320;3329;3921;4629;4869;5216;5861;6128;6136;6147;6169;6175;6188;6193;6204;6208;6223;6234;6418;6634;6708;7114;7417;10291;10576;11075;23521;51241;85236;128312	geneontology_Biological_Process	MYH11;RPLP0;CLU;HSPD1;HSPA1A;GSN;SF3A1;RPS28;RPS14;DHX9;HIST3H2BB;SET;C1QBP;COX16;STMN2;RPS19;RPL6;HMGB1;CCT2;NPM1;TMSB4X;HLA-DRA;RPSA;PFN1;H3F3A;HSP90AA1;RPL12;RPS10;SPTA1;VDAC2;HIST1H2BK;GMFB;RPS3;RPL38;RPL23A;SNRPD3;RAB1A;RPL13A;HIST1H1C;RPS5
GO:0006417	regulation of translation	http://amigo.geneontology.org/amigo/term/GO:0006417	27	20	5.86696	3.40892	6.32422e-09	1.57278e-07	708;1660;1938;1984;1994;2597;3184;4691;4869;6154;6169;6188;6191;6203;6208;6472;7431;10399;23521;26986	geneontology_Biological_Process	SHMT2;EIF5A;RPS14;DHX9;RACK1;RPS9;RPS4X;HNRNPD;C1QBP;RPL26;PABPC1;NPM1;ELAVL1;EEF2;RPS3;RPL38;VIM;GAPDH;RPL13A;NCL
GO:0060255	regulation of macromolecule metabolic process	http://amigo.geneontology.org/amigo/term/GO:0060255	473	145	102.78	1.41077	6.73039e-09	1.65829e-07	43;58;60;81;165;177;183;302;654;708;722;1191;1469;1471;1636;1660;1915;1917;1938;1984;1994;2023;2316;2597;2660;2670;2734;2739;2764;2810;2934;3006;3020;3146;3178;3181;3182;3183;3184;3185;3190;3192;3303;3306;3312;3320;3329;3336;3371;3655;3921;4000;4241;4249;4627;4670;4691;4830;4841;4856;4869;5093;5176;5216;5245;5591;5725;5861;5886;5901;6050;6124;6128;6129;6130;6132;6133;6136;6137;6146;6147;6154;6155…	geneontology_Biological_Process	TFRC;SFN;AEBP1;RNH1;HNRNPF;EZR;HSP90B1;RPLP0;PHGDH;PRDX3;RPL7A;RPS13;ITGA6;HNRNPAB;HNRNPM;CLU;RPS7;HSPA2;SHMT2;ENO1;CCT5;HNRNPK;PABPN1;YWHAZ;EIF5A;FSTL3;HSPD1;RAD23A;PRKDC;RPS12;HSPA1A;RPS15A;YWHAE;RPL22;GSN;CHRDL1;RPS28;CST3;RPS14;PCBP1;DHX9;RACK1;RPS9;RPS4X;HNRNPD;GFAP;AGT;BMP6;SET;MGAT5;RPS8;C1QBP;RPL26;ANXA2;PHB;SEMA6A;PABPC1;CCN3;NONO;SRSF3;ACTA1;CREG1;RPS19;RPL6;SLK;ACTB;HMGB1;CCT2;ADAM9;NP…
GO:0034660	ncRNA metabolic process	http://amigo.geneontology.org/amigo/term/GO:0034660	25	19	5.43237	3.49755	7.60617e-09	1.85688e-07	3181;3921;4691;5901;6129;6130;6154;6155;6165;6187;6194;6201;6202;6203;6208;6217;6223;6234;92105	geneontology_Biological_Process	RPL7A;RPS7;RPS28;RPS14;RPS9;RPS8;RPL26;RPS19;RPL7;RPSA;RPS2;RPL35A;RPS16;RPS6;HNRNPA2B1;INTS4;RPL27;RAN;NCL
GO:0022618	ribonucleoprotein complex assembly	http://amigo.geneontology.org/amigo/term/GO:0022618	23	18	4.99778	3.6016	8.69366e-09	2.10307e-07	708;1660;3320;3921;4869;6128;6136;6147;6169;6175;6193;6204;6208;6223;6234;6634;10291;23521	geneontology_Biological_Process	RPLP0;SF3A1;RPS28;RPS14;DHX9;C1QBP;RPS19;RPL6;NPM1;RPSA;HSP90AA1;RPL12;RPS10;RPL38;RPL23A;SNRPD3;RPL13A;RPS5
GO:0042274	ribosomal small subunit biogenesis	http://amigo.geneontology.org/amigo/term/GO:0042274	12	12	2.60754	4.60204	9.26933e-09	2.20426e-07	3921;4869;6169;6193;6194;6201;6202;6204;6208;6217;6223;6234	geneontology_Biological_Process	RPS7;RPS28;RPS14;RPS8;RPS19;NPM1;RPSA;RPS16;RPS10;RPS6;RPL38;RPS5
GO:0034470	ncRNA processing	http://amigo.geneontology.org/amigo/term/GO:0034470	21	17	4.56319	3.72546	9.27762e-09	2.20426e-07	3181;3921;6129;6130;6154;6155;6165;6187;6194;6201;6202;6203;6208;6217;6223;6234;92105	geneontology_Biological_Process	RPL7A;RPS7;RPS28;RPS14;RPS9;RPS8;RPL26;RPS19;RPL7;RPSA;RPS2;RPL35A;RPS16;RPS6;HNRNPA2B1;INTS4;RPL27
GO:0033036	macromolecule localization	http://amigo.geneontology.org/amigo/term/GO:0033036	320	107	69.5344	1.53881	1.42553e-08	3.35693e-07	43;60;81;177;183;292;293;301;302;308;654;869;965;1191;1636;1645;1660;1984;2316;2597;2810;2934;3146;3178;3181;3190;3192;3312;3320;3329;3875;3921;3936;4000;4627;4856;4869;5004;5284;5360;5478;5861;5901;6124;6128;6129;6130;6132;6133;6136;6137;6146;6147;6154;6155;6159;6165;6169;6175;6181;6187;6188;6191;6193;6194;6201;6202;6203;6204;6206;6207;6208;6210;6217;6222;6223;6230;6234;6421;6428;6727;7018;7037;…	geneontology_Biological_Process	TFRC;SFN;STX12;SLC25A6;EZR;CD58;HSP90B1;RPLP0;RPL7A;RPS13;KRT18;CLU;RPS7;CCT5;HNRNPK;PABPN1;YWHAZ;EIF5A;HSPD1;RPS12;RPS15A;YWHAE;RPL22;GSN;RPS28;ANXA5;RPS14;DHX9;RACK1;RPS9;RPS4X;LILRA2;AGT;PLTP;BMP6;RPS8;TF;SLC25A5;RPL26;PPIA;ANXA2;AKR1C1;CCN3;SRP14;SRSF3;RPS19;RPL6;ACTB;HMGB1;CCT2;ADAM9;NPM1;TMSB4X;LCP1;SFPQ;SGSM2;RPL7;RPSA;ERP29;RPS2;RPL35A;RPL23;CBLN1;FLNA;HSP90AA1;DDX39A;RPL12;AGER;ANXA1;RPL…
GO:0031974	membrane-enclosed lumen	http://amigo.geneontology.org/amigo/term/GO:0031974	470	143	102.129	1.4002	1.848e-08	4.23924e-07	60;81;177;292;301;302;410;498;506;590;708;1072;1191;1373;1471;1525;1660;1915;1938;1994;2162;2316;2588;2697;2923;2934;3006;3020;3146;3178;3181;3182;3183;3184;3185;3190;3192;3303;3306;3312;3313;3320;3329;3336;3371;3848;3856;3875;3921;4000;4191;4241;4670;4691;4841;4869;4969;5004;5034;5093;5094;5245;5478;5591;5646;5648;5685;5725;5757;5886;5901;5980;6050;6124;6129;6130;6136;6137;6147;6154;6187;6188;61…	geneontology_Cellular_Component	PDIA3;RNH1;HNRNPF;YME1L1;EZR;HSP90B1;P4HB;PRDX3;RPL7A;ARSA;RPS13;KRT18;HNRNPAB;ADA2;HNRNPM;CLU;RPS7;HSPA2;SHMT2;CCT5;HNRNPK;PABPN1;YWHAZ;FSTL3;HSPD1;RAD23A;PRKDC;RPS12;HSPA1A;RPS15A;GSN;ATP5F1B;CHRDL1;MDH2;SF3A1;MASP1;RPS28;CST3;RPS14;PCBP1;PCBP2;DHX9;RACK1;RPS9;RPS4X;CPS1;HNRNPD;REV3L;HIST3H2BB;GJA1;SET;PRSS3;RPS8;C1QBP;TF;ADAMTSL4;SLC25A5;KRT1;RPL26;PPIA;ANXA2;PHB;TUBB;SRP14;NONO;SRSF3;OGN;CREG…
GO:0043233	organelle lumen	http://amigo.geneontology.org/amigo/term/GO:0043233	470	143	102.129	1.4002	1.848e-08	4.23924e-07	60;81;177;292;301;302;410;498;506;590;708;1072;1191;1373;1471;1525;1660;1915;1938;1994;2162;2316;2588;2697;2923;2934;3006;3020;3146;3178;3181;3182;3183;3184;3185;3190;3192;3303;3306;3312;3313;3320;3329;3336;3371;3848;3856;3875;3921;4000;4191;4241;4670;4691;4841;4869;4969;5004;5034;5093;5094;5245;5478;5591;5646;5648;5685;5725;5757;5886;5901;5980;6050;6124;6129;6130;6136;6137;6147;6154;6187;6188;61…	geneontology_Cellular_Component	PDIA3;RNH1;HNRNPF;YME1L1;EZR;HSP90B1;P4HB;PRDX3;RPL7A;ARSA;RPS13;KRT18;HNRNPAB;ADA2;HNRNPM;CLU;RPS7;HSPA2;SHMT2;CCT5;HNRNPK;PABPN1;YWHAZ;FSTL3;HSPD1;RAD23A;PRKDC;RPS12;HSPA1A;RPS15A;GSN;ATP5F1B;CHRDL1;MDH2;SF3A1;MASP1;RPS28;CST3;RPS14;PCBP1;PCBP2;DHX9;RACK1;RPS9;RPS4X;CPS1;HNRNPD;REV3L;HIST3H2BB;GJA1;SET;PRSS3;RPS8;C1QBP;TF;ADAMTSL4;SLC25A5;KRT1;RPL26;PPIA;ANXA2;PHB;TUBB;SRP14;NONO;SRSF3;OGN;CREG…
GO:0070013	intracellular organelle lumen	http://amigo.geneontology.org/amigo/term/GO:0070013	470	143	102.129	1.4002	1.848e-08	4.23924e-07	60;81;177;292;301;302;410;498;506;590;708;1072;1191;1373;1471;1525;1660;1915;1938;1994;2162;2316;2588;2697;2923;2934;3006;3020;3146;3178;3181;3182;3183;3184;3185;3190;3192;3303;3306;3312;3313;3320;3329;3336;3371;3848;3856;3875;3921;4000;4191;4241;4670;4691;4841;4869;4969;5004;5034;5093;5094;5245;5478;5591;5646;5648;5685;5725;5757;5886;5901;5980;6050;6124;6129;6130;6136;6137;6147;6154;6187;6188;61…	geneontology_Cellular_Component	PDIA3;RNH1;HNRNPF;YME1L1;EZR;HSP90B1;P4HB;PRDX3;RPL7A;ARSA;RPS13;KRT18;HNRNPAB;ADA2;HNRNPM;CLU;RPS7;HSPA2;SHMT2;CCT5;HNRNPK;PABPN1;YWHAZ;FSTL3;HSPD1;RAD23A;PRKDC;RPS12;HSPA1A;RPS15A;GSN;ATP5F1B;CHRDL1;MDH2;SF3A1;MASP1;RPS28;CST3;RPS14;PCBP1;PCBP2;DHX9;RACK1;RPS9;RPS4X;CPS1;HNRNPD;REV3L;HIST3H2BB;GJA1;SET;PRSS3;RPS8;C1QBP;TF;ADAMTSL4;SLC25A5;KRT1;RPL26;PPIA;ANXA2;PHB;TUBB;SRP14;NONO;SRSF3;OGN;CREG…
GO:0034248	regulation of cellular amide metabolic process	http://amigo.geneontology.org/amigo/term/GO:0034248	38	24	8.25721	2.90655	2.64687e-08	6.01993e-07	708;1191;1660;1915;1917;1938;1984;1994;2597;2670;3184;4691;4869;6154;6169;6188;6191;6203;6208;6472;7431;10399;23521;26986	geneontology_Biological_Process	CLU;SHMT2;EIF5A;RPS14;DHX9;RACK1;RPS9;RPS4X;HNRNPD;GFAP;C1QBP;RPL26;PABPC1;NPM1;ELAVL1;EEF2;RPS3;RPL38;EEF1A2;VIM;EEF1A1;GAPDH;RPL13A;NCL
GO:0071826	ribonucleoprotein complex subunit organization	http://amigo.geneontology.org/amigo/term/GO:0071826	24	18	5.21508	3.45153	2.7964e-08	6.27836e-07	708;1660;3320;3921;4869;6128;6136;6147;6169;6175;6193;6204;6208;6223;6234;6634;10291;23521	geneontology_Biological_Process	RPLP0;SF3A1;RPS28;RPS14;DHX9;C1QBP;RPS19;RPL6;NPM1;RPSA;HSP90AA1;RPL12;RPS10;RPL38;RPL23A;SNRPD3;RPL13A;RPS5
GO:0003677	DNA binding	http://amigo.geneontology.org/amigo/term/GO:0003677	68	35	14.7761	2.3687	2.80768e-08	6.27836e-07	60;81;165;301;1660;2023;3006;3020;3146;3178;3181;3182;3183;3184;3190;3192;3329;4691;4830;4841;4869;5093;5094;5245;5591;5886;5980;6128;6129;6188;6418;6421;85236;128312;317772	geneontology_Molecular_Function	AEBP1;HNRNPAB;ENO1;HNRNPK;HSPD1;RAD23A;PRKDC;PCBP1;PCBP2;DHX9;HNRNPD;REV3L;HIST3H2BB;SET;PHB;NONO;RPL6;ACTB;HMGB1;NPM1;SFPQ;RPL7;HIST2H2AB;H3F3A;ANXA1;ACTN4;HIST1H2BK;RPS3;HNRNPC;HNRNPA2B1;HNRNPU;NME1;HNRNPA1;HIST1H1C;NCL
GO:0009056	catabolic process	http://amigo.geneontology.org/amigo/term/GO:0009056	296	100	64.3193	1.55474	3.04844e-08	6.75992e-07	43;191;290;302;722;955;1191;1373;1471;1636;1660;1915;1917;1994;2023;2316;2588;2597;2670;3146;3183;3184;3192;3303;3312;3320;3921;3939;4670;4869;4969;5094;5230;5245;5685;5861;5886;6050;6124;6128;6129;6130;6132;6133;6136;6137;6146;6147;6154;6155;6159;6165;6169;6175;6181;6187;6188;6191;6193;6194;6201;6202;6203;6204;6206;6207;6208;6210;6217;6222;6223;6230;6234;6418;6472;7184;7430;7431;7529;7534;8125;8…	geneontology_Biological_Process	STX12;ANPEP;RNH1;YME1L1;EZR;HSP90B1;ADAM15;RPLP0;PRDX3;RPL7A;RPS13;ADA2;HNRNPM;CLU;RPS7;SHMT2;ENO1;YWHAZ;RAD23A;RPS12;HSPA1A;RPS15A;RPL22;CD84;RPS28;CST3;RPS14;PCBP2;DHX9;RACK1;RPS9;RPS4X;CPS1;HNRNPD;GFAP;SMPDL3A;ENTPD6;SET;RPS8;RPL26;ANXA2;PHB;PABPC1;LDHA;OGN;RPS19;RPL6;HMGB1;ADAM9;NPM1;RNF123;RPL7;RPSA;RPS2;RPL35A;RPL23;ELAVL1;FLNA;HSP90AA1;RPL12;RPL29;RPS16;RPS10;ERAP1;RPL9;PSMA4;RPL4;RPS3;RPS…
GO:2000112	regulation of cellular macromolecule biosynthetic process	http://amigo.geneontology.org/amigo/term/GO:2000112	175	67	38.0266	1.76192	5.93328e-08	1.30483e-06	165;177;183;654;708;1191;1660;1938;1984;1994;2023;2316;2597;2660;2739;3006;3020;3146;3178;3181;3182;3183;3184;3190;3192;3303;3312;3320;3329;3655;4691;4841;4869;5093;5216;5245;5591;5901;6128;6154;6169;6188;6191;6203;6208;6282;6418;6421;6472;7114;7203;7430;7431;7529;8804;9349;9445;10272;10399;10576;10935;11331;22948;23521;26986;57695;91851	geneontology_Biological_Process	AEBP1;EZR;PRDX3;ITGA6;HNRNPAB;CLU;SHMT2;ENO1;CCT5;HNRNPK;EIF5A;FSTL3;HSPD1;PRKDC;HSPA1A;CHRDL1;RPS14;PCBP1;DHX9;RACK1;RPS9;RPS4X;HNRNPD;AGT;BMP6;SET;C1QBP;RPL26;PHB;PABPC1;NONO;CREG1;RPL6;HMGB1;CCT2;NPM1;TMSB4X;SFPQ;RPL23;PFN1;ITM2B;ELAVL1;FLNA;GLO1;H3F3A;HSP90AA1;EEF2;AGER;MSTN;RPS3;CCT3;RPL38;HNRNPC;HSPA8;HNRNPA2B1;HNRNPU;VIM;GAPDH;PHB2;S100A11;HNRNPA1;RPL13A;YWHAB;HIST1H1C;RAN;USP37;NCL
GO:0015934	large ribosomal subunit	http://amigo.geneontology.org/amigo/term/GO:0015934	27	19	5.86696	3.23847	6.16493e-08	1.33373e-06	6124;6128;6129;6130;6132;6133;6136;6137;6146;6147;6154;6155;6159;6165;6169;6175;6181;9349;23521	geneontology_Cellular_Component	RPLP0;RPL7A;RPL22;RPL26;RPL6;RPL7;RPL35A;RPL23;RPL12;RPL29;RPL9;RPL4;RPL38;RPL8;RPL23A;RPLP2;RPL13A;RPL27;RPL13
GO:0022625	cytosolic large ribosomal subunit	http://amigo.geneontology.org/amigo/term/GO:0022625	27	19	5.86696	3.23847	6.16493e-08	1.33373e-06	6124;6128;6129;6130;6132;6133;6136;6137;6146;6147;6154;6155;6159;6165;6169;6175;6181;9349;23521	geneontology_Cellular_Component	RPLP0;RPL7A;RPL22;RPL26;RPL6;RPL7;RPL35A;RPL23;RPL12;RPL29;RPL9;RPL4;RPL38;RPL8;RPL23A;RPLP2;RPL13A;RPL27;RPL13
GO:0006259	DNA metabolic process	http://amigo.geneontology.org/amigo/term/GO:0006259	53	29	11.5166	2.5181	8.39133e-08	1.80075e-06	43;1660;3006;3146;3178;3181;3183;3184;3192;3320;3329;4830;4841;4869;5245;5478;5591;5886;5901;5980;6188;6282;6418;6421;7037;7203;10576;22948;57695	geneontology_Biological_Process	TFRC;CCT5;HSPD1;RAD23A;PRKDC;DHX9;HNRNPD;REV3L;SET;PPIA;PHB;NONO;HMGB1;CCT2;NPM1;SFPQ;HSP90AA1;RPS3;CCT3;HNRNPC;HNRNPA2B1;HNRNPU;NME1;S100A11;HNRNPA1;ACHE;HIST1H1C;RAN;USP37
GO:0016032	viral process	http://amigo.geneontology.org/amigo/term/GO:0016032	92	42	19.9911	2.10093	9.41744e-08	2.00479e-06	290;292;293;302;708;1072;1525;1660;1973;2934;3122;3178;3190;3303;3312;3329;3855;3856;3875;3921;4869;5034;5093;5094;5478;5685;5725;5817;5861;5886;5901;6418;7037;7431;7529;7531;8106;9218;10399;26986;54587;80328	geneontology_Biological_Process	TFRC;KRT7;ANPEP;SLC25A6;PVR;P4HB;KRT18;HNRNPK;PABPN1;HSPD1;RAD23A;HSPA1A;YWHAE;GSN;PCBP1;PCBP2;DHX9;RACK1;EIF4A1;SET;C1QBP;SLC25A5;PPIA;ANXA2;PABPC1;ULBP2;KRT8;NPM1;HLA-DRA;RPSA;MXRA8;PSMA4;HSPA8;VIM;CXADR;RAB1A;HNRNPA1;CFL1;PTBP1;YWHAB;RAN;VAPA
GO:0019219	regulation of nucleobase-containing compound metabolic process	http://amigo.geneontology.org/amigo/term/GO:0019219	177	67	38.4612	1.74202	1.01669e-07	2.14716e-06	81;165;177;183;654;708;1191;1660;1994;2023;2316;2660;2739;3006;3020;3146;3178;3181;3182;3183;3184;3185;3190;3192;3303;3312;3320;3329;3655;4670;4691;4841;4869;5093;5216;5245;5591;5725;5901;6128;6188;6207;6208;6282;6418;6421;6428;6472;7037;7114;7203;7430;7431;7529;7534;8106;8125;8804;9349;10272;10576;10935;11331;22948;26986;57695;91851	geneontology_Biological_Process	TFRC;AEBP1;HNRNPF;EZR;PRDX3;RPS13;ITGA6;HNRNPAB;HNRNPM;CLU;SHMT2;ENO1;CCT5;HNRNPK;PABPN1;YWHAZ;FSTL3;HSPD1;PRKDC;HSPA1A;CHRDL1;RPS14;PCBP1;DHX9;HNRNPD;AGT;BMP6;SET;C1QBP;PHB;PABPC1;NONO;SRSF3;CREG1;RPL6;HMGB1;CCT2;NPM1;TMSB4X;SFPQ;RPL23;PFN1;ELAVL1;FLNA;GLO1;H3F3A;HSP90AA1;AGER;MSTN;ACTN4;RPS3;CCT3;HNRNPC;HSPA8;HNRNPA2B1;HNRNPU;VIM;PHB2;S100A11;HNRNPA1;PTBP1;YWHAB;HIST1H1C;RAN;ANP32A;USP37;NCL
GO:0043565	sequence-specific DNA binding	http://amigo.geneontology.org/amigo/term/GO:0043565	30	20	6.51885	3.06803	1.11233e-07	2.33063e-06	60;81;165;1660;2023;3020;3178;3181;3182;3183;3184;3190;3192;3329;4691;4830;4841;5093;6188;6421	geneontology_Molecular_Function	AEBP1;HNRNPAB;ENO1;HNRNPK;HSPD1;PCBP1;DHX9;HNRNPD;NONO;ACTB;SFPQ;H3F3A;ACTN4;RPS3;HNRNPC;HNRNPA2B1;HNRNPU;NME1;HNRNPA1;NCL
GO:0045934	negative regulation of nucleobase-containing compound metabolic process	http://amigo.geneontology.org/amigo/term/GO:0045934	65	33	14.1242	2.33642	1.13231e-07	2.35396e-06	165;654;708;1660;1994;2023;2316;3006;3020;3146;3178;3181;3183;3184;3190;3192;3303;3312;4841;5245;5725;6188;6207;6208;6282;6418;6421;7430;7529;8804;9349;11331;26986	geneontology_Biological_Process	AEBP1;EZR;RPS13;ENO1;HNRNPK;HSPA1A;RPS14;DHX9;HNRNPD;BMP6;SET;C1QBP;PHB;PABPC1;NONO;CREG1;HMGB1;SFPQ;RPL23;ELAVL1;FLNA;H3F3A;RPS3;HNRNPC;HSPA8;HNRNPA2B1;HNRNPU;PHB2;S100A11;HNRNPA1;PTBP1;YWHAB;HIST1H1C
GO:0016072	rRNA metabolic process	http://amigo.geneontology.org/amigo/term/GO:0016072	21	16	4.56319	3.50632	1.22129e-07	2.51927e-06	3921;4691;6129;6130;6154;6155;6165;6187;6194;6201;6202;6203;6208;6217;6223;6234	geneontology_Biological_Process	RPL7A;RPS7;RPS28;RPS14;RPS9;RPS8;RPL26;RPS19;RPL7;RPSA;RPS2;RPL35A;RPS16;RPS6;RPL27;NCL
GO:0017111	nucleoside-triphosphatase activity	http://amigo.geneontology.org/amigo/term/GO:0017111	51	28	11.082	2.52661	1.30052e-07	2.66206e-06	301;308;498;506;955;1191;1660;1915;1917;1938;1973;3303;3306;3312;3313;3320;3329;4627;4629;4637;5861;5901;10212;10376;10383;10730;79784;203068	geneontology_Molecular_Function	YME1L1;MYH11;CLU;HSPA2;HSPD1;HSPA1A;ATP5F1B;ANXA5;DHX9;EIF4A1;ENTPD6;TUBB;TUBA1B;TUBB4B;HSPA9;MYL6;HSP90AA1;DDX39A;EEF2;ANXA1;HSPA8;EEF1A2;EEF1A1;MYH14;ATP5F1A;RAB1A;MYH9;RAN
GO:0042255	ribosome assembly	http://amigo.geneontology.org/amigo/term/GO:0042255	15	13	3.25942	3.98844	1.32742e-07	2.69638e-06	708;3921;4869;6128;6136;6147;6169;6175;6193;6204;6208;6223;6234	geneontology_Biological_Process	RPLP0;RPS28;RPS14;C1QBP;RPS19;RPL6;NPM1;RPSA;RPL12;RPS10;RPL38;RPL23A;RPS5
GO:0043487	regulation of RNA stability	http://amigo.geneontology.org/amigo/term/GO:0043487	19	15	4.1286	3.63319	1.38848e-07	2.71672e-06	1660;1994;3183;3184;3192;3303;3312;4670;4869;6418;7431;7529;7534;8125;26986	geneontology_Biological_Process	HNRNPM;YWHAZ;HSPA1A;DHX9;HNRNPD;SET;PABPC1;NPM1;ELAVL1;HNRNPC;HSPA8;HNRNPU;VIM;YWHAB;ANP32A
GO:0043488	regulation of mRNA stability	http://amigo.geneontology.org/amigo/term/GO:0043488	19	15	4.1286	3.63319	1.38848e-07	2.71672e-06	1660;1994;3183;3184;3192;3303;3312;4670;4869;6418;7431;7529;7534;8125;26986	geneontology_Biological_Process	HNRNPM;YWHAZ;HSPA1A;DHX9;HNRNPD;SET;PABPC1;NPM1;ELAVL1;HNRNPC;HSPA8;HNRNPU;VIM;YWHAB;ANP32A
GO:0061013	regulation of mRNA catabolic process	http://amigo.geneontology.org/amigo/term/GO:0061013	19	15	4.1286	3.63319	1.38848e-07	2.71672e-06	1660;1994;3183;3184;3192;3303;3312;4670;4869;6418;7431;7529;7534;8125;26986	geneontology_Biological_Process	HNRNPM;YWHAZ;HSPA1A;DHX9;HNRNPD;SET;PABPC1;NPM1;ELAVL1;HNRNPC;HSPA8;HNRNPU;VIM;YWHAB;ANP32A
GO:0006403	RNA localization	http://amigo.geneontology.org/amigo/term/GO:0006403	19	15	4.1286	3.63319	1.38848e-07	2.71672e-06	1660;1984;3178;3181;3192;3921;4869;5901;6421;6428;7203;8106;10212;10576;22948	geneontology_Biological_Process	CCT5;PABPN1;EIF5A;DHX9;SRSF3;CCT2;NPM1;SFPQ;RPSA;DDX39A;CCT3;HNRNPA2B1;HNRNPU;HNRNPA1;RAN
GO:0006364	rRNA processing	http://amigo.geneontology.org/amigo/term/GO:0006364	19	15	4.1286	3.63319	1.38848e-07	2.71672e-06	3921;6129;6130;6154;6155;6165;6187;6194;6201;6202;6203;6208;6217;6223;6234	geneontology_Biological_Process	RPL7A;RPS7;RPS28;RPS14;RPS9;RPS8;RPL26;RPS19;RPL7;RPSA;RPS2;RPL35A;RPS16;RPS6;RPL27
GO:0015931	nucleobase-containing compound transport	http://amigo.geneontology.org/amigo/term/GO:0015931	17	14	3.69401	3.78992	1.4495e-07	2.79502e-06	292;293;1660;1984;3178;3181;3192;3921;4869;5901;6421;6428;8106;10212	geneontology_Biological_Process	SLC25A6;PABPN1;EIF5A;DHX9;SLC25A5;SRSF3;NPM1;SFPQ;RPSA;DDX39A;HNRNPA2B1;HNRNPU;HNRNPA1;RAN
GO:0019843	rRNA binding	http://amigo.geneontology.org/amigo/term/GO:0019843	17	14	3.69401	3.78992	1.4495e-07	2.79502e-06	1938;6132;6133;6136;6147;6175;6188;6191;6193;6203;6207;6208;6222;9349	geneontology_Molecular_Function	RPLP0;RPS13;RPS14;RPS9;RPS4X;RPL23;EEF2;RPL12;RPL9;RPS3;RPL8;RPL23A;RPS18;RPS5
GO:0010556	regulation of macromolecule biosynthetic process	http://amigo.geneontology.org/amigo/term/GO:0010556	183	68	39.765	1.71005	1.89379e-07	3.62545e-06	81;165;177;183;654;708;1191;1660;1938;1984;1994;2023;2316;2597;2660;2739;3006;3020;3146;3178;3181;3182;3183;3184;3190;3192;3303;3312;3320;3329;3655;4691;4841;4869;5093;5216;5245;5591;5901;6128;6154;6169;6188;6191;6203;6208;6282;6418;6421;6472;7114;7203;7430;7431;7529;8804;9349;9445;10272;10399;10576;10935;11331;22948;23521;26986;57695;91851	geneontology_Biological_Process	AEBP1;EZR;PRDX3;ITGA6;HNRNPAB;CLU;SHMT2;ENO1;CCT5;HNRNPK;EIF5A;FSTL3;HSPD1;PRKDC;HSPA1A;CHRDL1;RPS14;PCBP1;DHX9;RACK1;RPS9;RPS4X;HNRNPD;AGT;BMP6;SET;C1QBP;RPL26;PHB;PABPC1;NONO;CREG1;RPL6;HMGB1;CCT2;NPM1;TMSB4X;SFPQ;RPL23;PFN1;ITM2B;ELAVL1;FLNA;GLO1;H3F3A;HSP90AA1;EEF2;AGER;MSTN;ACTN4;RPS3;CCT3;RPL38;HNRNPC;HSPA8;HNRNPA2B1;HNRNPU;VIM;GAPDH;PHB2;S100A11;HNRNPA1;RPL13A;YWHAB;HIST1H1C;RAN;USP37;NCL
GO:0044085	cellular component biogenesis	http://amigo.geneontology.org/amigo/term/GO:0044085	312	101	67.796	1.48976	3.45572e-07	6.56833e-06	43;58;60;81;183;302;308;667;708;869;1009;1191;1636;1645;1660;1994;2316;2318;2660;2670;2683;2697;2764;2934;3006;3020;3036;3122;3146;3192;3303;3306;3312;3313;3320;3329;3655;3848;3856;3858;3921;3936;4239;4629;4744;4869;5034;5216;5861;5901;6128;6129;6130;6136;6147;6154;6155;6165;6169;6175;6187;6188;6193;6194;6201;6202;6203;6204;6208;6217;6223;6234;6418;6472;6634;6708;7114;7184;7203;7417;7419;7430;745…	geneontology_Biological_Process	STX12;YME1L1;EZR;VDAC3;HSP90B1;MYH11;RPLP0;P4HB;RPL7A;FLNC;ITGA6;CLU;RPS7;HSPA2;SHMT2;DST;YWHAZ;HSPD1;HSPA1A;YWHAE;GSN;SF3A1;RPS28;ANXA5;RPS14;DHX9;B4GALT1;RACK1;RPS9;HIST3H2BB;GFAP;AGT;SCUBE1;GJA1;SET;RPS8;C1QBP;KRT1;RPL26;ANXA2;COX16;TUBB;AKR1C1;STMN2;CDH11;ACTA1;RPS19;RPL6;SLK;KRT8;ACTB;HAPLN2;HMGB1;HAS1;CCT2;NPM1;TMSB4X;LCP1;HLA-DRA;RPL7;RPSA;RPS2;RPL35A;PFN1;TUBB4B;HSPA9;CBLN1;ELAVL1;FLNA;H3…
GO:0099513	polymeric cytoskeletal fiber	http://amigo.geneontology.org/amigo/term/GO:0099513	50	27	10.8647	2.4851	3.51814e-07	6.63956e-06	58;301;667;2316;2670;3192;3848;3849;3855;3856;3857;3858;3872;3875;3936;4000;4744;4830;7170;7203;7430;7431;10376;10383;10576;22948;203068	geneontology_Cellular_Component	KRT7;EZR;KRT17;KRT18;CCT5;DST;KRT2;GFAP;KRT1;TUBB;KRT9;TUBA1B;ACTA1;KRT8;CCT2;LCP1;TUBB4B;FLNA;ANXA1;CCT3;HNRNPU;TPM3;VIM;NME1;KRT10;NEFH;LMNA
GO:2000113	negative regulation of cellular macromolecule biosynthetic process	http://amigo.geneontology.org/amigo/term/GO:2000113	62	31	13.4723	2.30102	4.47176e-07	8.37983e-06	165;654;708;2023;2316;2597;3006;3020;3146;3178;3181;3183;3184;3192;3303;3312;4691;4841;5245;6188;6208;6282;6418;6421;7430;7529;9349;9445;10399;11331;23521	geneontology_Biological_Process	AEBP1;EZR;ENO1;HSPA1A;RPS14;RACK1;HNRNPD;BMP6;SET;C1QBP;PHB;NONO;HMGB1;SFPQ;RPL23;ITM2B;FLNA;H3F3A;RPS3;HNRNPC;HSPA8;HNRNPA2B1;HNRNPU;GAPDH;PHB2;S100A11;HNRNPA1;RPL13A;YWHAB;HIST1H1C;NCL
GO:0045727	positive regulation of translation	http://amigo.geneontology.org/amigo/term/GO:0045727	14	12	3.04213	3.94461	5.47918e-07	1.01959e-05	708;1660;1938;1984;1994;3184;4869;6154;6191;6203;7431;26986	geneontology_Biological_Process	EIF5A;DHX9;RPS9;RPS4X;HNRNPD;C1QBP;RPL26;PABPC1;NPM1;ELAVL1;EEF2;VIM
GO:0016462	pyrophosphatase activity	http://amigo.geneontology.org/amigo/term/GO:0016462	54	28	11.7339	2.38624	6.4587e-07	1.19351e-05	301;308;498;506;955;1191;1660;1915;1917;1938;1973;3303;3306;3312;3313;3320;3329;4627;4629;4637;5861;5901;10212;10376;10383;10730;79784;203068	geneontology_Molecular_Function	YME1L1;MYH11;CLU;HSPA2;HSPD1;HSPA1A;ATP5F1B;ANXA5;DHX9;EIF4A1;ENTPD6;TUBB;TUBA1B;TUBB4B;HSPA9;MYL6;HSP90AA1;DDX39A;EEF2;ANXA1;HSPA8;EEF1A2;EEF1A1;MYH14;ATP5F1A;RAB1A;MYH9;RAN
GO:0010558	negative regulation of macromolecule biosynthetic process	http://amigo.geneontology.org/amigo/term/GO:0010558	66	32	14.3415	2.23129	7.07733e-07	1.29881e-05	165;654;708;2023;2316;2597;3006;3020;3146;3178;3181;3183;3184;3192;3303;3312;4691;4841;5245;6188;6208;6282;6418;6421;7430;7529;8804;9349;9445;10399;11331;23521	geneontology_Biological_Process	AEBP1;EZR;ENO1;HSPA1A;RPS14;RACK1;HNRNPD;BMP6;SET;C1QBP;PHB;NONO;CREG1;HMGB1;SFPQ;RPL23;ITM2B;FLNA;H3F3A;RPS3;HNRNPC;HSPA8;HNRNPA2B1;HNRNPU;GAPDH;PHB2;S100A11;HNRNPA1;RPL13A;YWHAB;HIST1H1C;NCL
GO:0006913	nucleocytoplasmic transport	http://amigo.geneontology.org/amigo/term/GO:0006913	30	19	6.51885	2.91463	7.88693e-07	1.41805e-05	183;1660;1984;2316;2810;3178;3181;3921;4000;4869;5901;6428;6634;7531;8106;8125;9349;10212;11331	geneontology_Biological_Process	SFN;PABPN1;EIF5A;YWHAE;DHX9;AGT;SRSF3;NPM1;RPSA;RPL23;FLNA;DDX39A;HNRNPA2B1;SNRPD3;PHB2;HNRNPA1;LMNA;RAN;ANP32A
GO:0051169	nuclear transport	http://amigo.geneontology.org/amigo/term/GO:0051169	30	19	6.51885	2.91463	7.88693e-07	1.41805e-05	183;1660;1984;2316;2810;3178;3181;3921;4000;4869;5901;6428;6634;7531;8106;8125;9349;10212;11331	geneontology_Biological_Process	SFN;PABPN1;EIF5A;YWHAE;DHX9;AGT;SRSF3;NPM1;RPSA;RPL23;FLNA;DDX39A;HNRNPA2B1;SNRPD3;PHB2;HNRNPA1;LMNA;RAN;ANP32A
GO:0003690	double-stranded DNA binding	http://amigo.geneontology.org/amigo/term/GO:0003690	30	19	6.51885	2.91463	7.88693e-07	1.41805e-05	60;81;165;1660;2023;3006;3020;3146;3182;3183;3184;3190;3192;3329;4830;4841;5591;6188;6421	geneontology_Molecular_Function	AEBP1;HNRNPAB;ENO1;HNRNPK;HSPD1;PRKDC;DHX9;HNRNPD;NONO;ACTB;HMGB1;SFPQ;H3F3A;ACTN4;RPS3;HNRNPC;HNRNPU;NME1;HIST1H1C
GO:0065003	protein-containing complex assembly	http://amigo.geneontology.org/amigo/term/GO:0065003	157	59	34.1153	1.72943	9.83513e-07	1.75646e-05	43;302;308;708;1191;1645;1660;1994;2670;2683;2764;2934;3006;3020;3122;3146;3303;3312;3320;3329;3848;3858;3921;3936;4629;4869;5034;5216;5861;6128;6136;6147;6169;6175;6188;6193;6204;6208;6223;6234;6418;6472;6634;6708;7114;7203;7417;7450;7529;10291;10399;10576;10730;11075;23521;51241;80274;85236;128312	geneontology_Biological_Process	YME1L1;MYH11;RPLP0;P4HB;CLU;SHMT2;HSPD1;HSPA1A;GSN;SF3A1;RPS28;ANXA5;RPS14;DHX9;B4GALT1;RACK1;HIST3H2BB;GFAP;SCUBE1;SET;C1QBP;KRT1;ANXA2;COX16;AKR1C1;STMN2;RPS19;RPL6;HMGB1;CCT2;NPM1;TMSB4X;LCP1;HLA-DRA;RPSA;PFN1;ELAVL1;H3F3A;HSP90AA1;RPL12;RPS10;SPTA1;VDAC2;HIST1H2BK;GMFB;RPS3;CCT3;RPL38;RPL23A;HSPA8;SNRPD3;VWF;KRT10;RAB1A;ACHE;RPL13A;YWHAB;HIST1H1C;RPS5
GO:0045296	cadherin binding	http://amigo.geneontology.org/amigo/term/GO:0045296	70	33	15.2106	2.16953	1.0631e-06	1.88593e-05	301;302;1009;1192;1937;1938;2023;2316;2810;3190;3303;3312;3655;3875;3939;4627;5093;5216;5861;5901;6128;6130;6147;6159;6187;6282;7430;7529;7531;7534;9218;9748;10399	geneontology_Molecular_Function	SFN;EZR;RPL7A;ITGA6;KRT18;ENO1;HNRNPK;YWHAZ;HSPA1A;CLIC1;YWHAE;PCBP1;RACK1;EEF1G;ANXA2;LDHA;CDH11;RPL6;SLK;RPS2;PFN1;FLNA;EEF2;ANXA1;RPL29;RPL23A;HSPA8;S100A11;RAB1A;MYH9;YWHAB;RAN;VAPA
GO:0051253	negative regulation of RNA metabolic process	http://amigo.geneontology.org/amigo/term/GO:0051253	61	30	13.255	2.2633	1.10661e-06	1.95013e-05	165;654;708;1660;1994;2023;2316;3006;3020;3146;3181;3183;3184;3190;3192;3303;3312;4841;5245;5725;6207;6208;6418;6421;7430;7529;8804;9349;11331;26986	geneontology_Biological_Process	AEBP1;EZR;RPS13;ENO1;HNRNPK;HSPA1A;RPS14;DHX9;HNRNPD;BMP6;SET;C1QBP;PHB;PABPC1;NONO;CREG1;HMGB1;SFPQ;RPL23;ELAVL1;FLNA;H3F3A;HNRNPC;HSPA8;HNRNPA2B1;HNRNPU;PHB2;PTBP1;YWHAB;HIST1H1C
GO:0006325	chromatin organization	http://amigo.geneontology.org/amigo/term/GO:0006325	21	15	4.56319	3.28717	1.259e-06	2.20408e-05	60;3006;3020;3146;3183;3192;4000;4869;5245;5757;6418;6421;85236;128312;317772	geneontology_Biological_Process	HIST3H2BB;SET;PHB;ACTB;HMGB1;NPM1;SFPQ;HIST2H2AB;H3F3A;PTMA;HIST1H2BK;HNRNPC;HNRNPU;LMNA;HIST1H1C
GO:0015629	actin cytoskeleton	http://amigo.geneontology.org/amigo/term/GO:0015629	36	21	7.82262	2.68452	1.42513e-06	2.47861e-05	58;60;81;301;1072;1660;1915;2316;2934;3183;3190;3936;4627;4629;4632;4637;6708;7170;7430;10627;79784	geneontology_Cellular_Component	EZR;MYH11;HNRNPK;GSN;MYL12A;DHX9;ACTA1;ACTB;LCP1;FLNA;MYL6;ANXA1;SPTA1;ACTN4;HNRNPC;TPM3;EEF1A1;MYH14;MYH9;CFL1;MYL1
GO:0036464	cytoplasmic ribonucleoprotein granule	http://amigo.geneontology.org/amigo/term/GO:0036464	19	14	4.1286	3.39098	1.60673e-06	2.7584e-05	60;1660;1994;3190;3192;4691;5093;5685;6128;6175;6191;6194;26986;203068	geneontology_Cellular_Component	RPLP0;HNRNPK;PCBP1;DHX9;RPS4X;TUBB;PABPC1;RPL6;ACTB;ELAVL1;PSMA4;RPS6;HNRNPU;NCL
GO:0034250	positive regulation of cellular amide metabolic process	http://amigo.geneontology.org/amigo/term/GO:0034250	19	14	4.1286	3.39098	1.60673e-06	2.7584e-05	708;1191;1660;1938;1984;1994;3184;4869;6154;6191;6203;7431;10399;26986	geneontology_Biological_Process	CLU;EIF5A;DHX9;RACK1;RPS9;RPS4X;HNRNPD;C1QBP;RPL26;PABPC1;NPM1;ELAVL1;EEF2;VIM
GO:0016817	hydrolase activity, acting on acid anhydrides	http://amigo.geneontology.org/amigo/term/GO:0016817	56	28	12.1685	2.30102	1.70223e-06	2.88511e-05	301;308;498;506;955;1191;1660;1915;1917;1938;1973;3303;3306;3312;3313;3320;3329;4627;4629;4637;5861;5901;10212;10376;10383;10730;79784;203068	geneontology_Molecular_Function	YME1L1;MYH11;CLU;HSPA2;HSPD1;HSPA1A;ATP5F1B;ANXA5;DHX9;EIF4A1;ENTPD6;TUBB;TUBA1B;TUBB4B;HSPA9;MYL6;HSP90AA1;DDX39A;EEF2;ANXA1;HSPA8;EEF1A2;EEF1A1;MYH14;ATP5F1A;RAB1A;MYH9;RAN
GO:0016818	hydrolase activity, acting on acid anhydrides, in phosphorus-containing anhydrides	http://amigo.geneontology.org/amigo/term/GO:0016818	56	28	12.1685	2.30102	1.70223e-06	2.88511e-05	301;308;498;506;955;1191;1660;1915;1917;1938;1973;3303;3306;3312;3313;3320;3329;4627;4629;4637;5861;5901;10212;10376;10383;10730;79784;203068	geneontology_Molecular_Function	YME1L1;MYH11;CLU;HSPA2;HSPD1;HSPA1A;ATP5F1B;ANXA5;DHX9;EIF4A1;ENTPD6;TUBB;TUBA1B;TUBB4B;HSPA9;MYL6;HSP90AA1;DDX39A;EEF2;ANXA1;HSPA8;EEF1A2;EEF1A1;MYH14;ATP5F1A;RAB1A;MYH9;RAN
GO:0030054	cell junction	http://amigo.geneontology.org/amigo/term/GO:0030054	230	78	49.9778	1.56069	1.71655e-06	2.89097e-05	43;60;81;177;301;302;308;667;794;869;1009;1072;1525;1825;1829;2316;2318;2683;2697;2923;2934;3190;3303;3312;3313;3371;3655;3856;3875;3936;4627;4856;4869;5034;5094;5216;5478;5817;6124;6128;6129;6130;6132;6133;6136;6146;6155;6169;6175;6181;6187;6188;6191;6193;6201;6202;6203;6204;6207;6208;6217;6222;6223;6282;7184;7430;7431;7529;7531;7534;8751;8754;9218;9349;10437;10544;23521;26986	geneontology_Cellular_Component	PDIA3;EZR;HSP90B1;PVR;ADAM15;RPLP0;P4HB;RPL7A;CALB2;RPS13;FLNC;ITGA6;KRT18;RPS7;HNRNPK;DST;YWHAZ;HSPA1A;YWHAE;RPL22;DSG2;GSN;ANXA5;RPS14;PCBP2;B4GALT1;RPS9;RPS4X;GJA1;RPS8;PPIA;ANXA2;PABPC1;CCN3;CDH11;RPS19;RPL6;KRT8;ACTB;ADAM9;NPM1;LCP1;RPL7;RPS2;RPL23;PFN1;HSPA9;CBLN1;FLNA;RPL12;PROCR;AGER;ANXA1;RPS16;RPS10;RPL9;ACTN4;RPL4;RPS3;RPL38;RPL8;IFI30;DSC3;HSPA8;RPS18;VIM;RPLP2;CXADR;S100A11;ACHE;MYH9…
GO:0071103	DNA conformation change	http://amigo.geneontology.org/amigo/term/GO:0071103	11	10	2.39024	4.18367	1.84691e-06	3.05256e-05	301;1660;3006;3020;3146;3181;4869;6418;85236;128312	geneontology_Biological_Process	DHX9;HIST3H2BB;SET;HMGB1;NPM1;H3F3A;ANXA1;HIST1H2BK;HNRNPA2B1;HIST1H1C
GO:0006405	RNA export from nucleus	http://amigo.geneontology.org/amigo/term/GO:0006405	11	10	2.39024	4.18367	1.84691e-06	3.05256e-05	1660;1984;3178;3181;3921;4869;5901;6428;8106;10212	geneontology_Biological_Process	PABPN1;EIF5A;DHX9;SRSF3;NPM1;RPSA;DDX39A;HNRNPA2B1;HNRNPA1;RAN
GO:0043021	ribonucleoprotein complex binding	http://amigo.geneontology.org/amigo/term/GO:0043021	11	10	2.39024	4.18367	1.84691e-06	3.05256e-05	708;1660;1938;1984;3192;3921;4830;4869;6634;10399	geneontology_Molecular_Function	EIF5A;DHX9;RACK1;C1QBP;NPM1;RPSA;EEF2;HNRNPU;SNRPD3;NME1
GO:0044403	symbiont process	http://amigo.geneontology.org/amigo/term/GO:0044403	104	43	22.5987	1.90277	2.02387e-06	3.3244e-05	290;292;293;302;708;1072;1525;1660;1973;2597;2934;3122;3178;3190;3303;3312;3329;3855;3856;3875;3921;4869;5034;5093;5094;5478;5685;5725;5817;5861;5886;5901;6418;7037;7431;7529;7531;8106;9218;10399;26986;54587;80328	geneontology_Biological_Process	TFRC;KRT7;ANPEP;SLC25A6;PVR;P4HB;KRT18;HNRNPK;PABPN1;HSPD1;RAD23A;HSPA1A;YWHAE;GSN;PCBP1;PCBP2;DHX9;RACK1;EIF4A1;SET;C1QBP;SLC25A5;PPIA;ANXA2;PABPC1;ULBP2;KRT8;NPM1;HLA-DRA;RPSA;MXRA8;PSMA4;HSPA8;VIM;CXADR;GAPDH;RAB1A;HNRNPA1;CFL1;PTBP1;YWHAB;RAN;VAPA
GO:0051236	establishment of RNA localization	http://amigo.geneontology.org/amigo/term/GO:0051236	15	12	3.25942	3.68163	2.20862e-06	3.56191e-05	1660;1984;3178;3181;3192;3921;4869;5901;6421;6428;8106;10212	geneontology_Biological_Process	PABPN1;EIF5A;DHX9;SRSF3;NPM1;SFPQ;RPSA;DDX39A;HNRNPA2B1;HNRNPU;HNRNPA1;RAN
GO:0050657	nucleic acid transport	http://amigo.geneontology.org/amigo/term/GO:0050657	15	12	3.25942	3.68163	2.20862e-06	3.56191e-05	1660;1984;3178;3181;3192;3921;4869;5901;6421;6428;8106;10212	geneontology_Biological_Process	PABPN1;EIF5A;DHX9;SRSF3;NPM1;SFPQ;RPSA;DDX39A;HNRNPA2B1;HNRNPU;HNRNPA1;RAN
GO:0050658	RNA transport	http://amigo.geneontology.org/amigo/term/GO:0050658	15	12	3.25942	3.68163	2.20862e-06	3.56191e-05	1660;1984;3178;3181;3192;3921;4869;5901;6421;6428;8106;10212	geneontology_Biological_Process	PABPN1;EIF5A;DHX9;SRSF3;NPM1;SFPQ;RPSA;DDX39A;HNRNPA2B1;HNRNPU;HNRNPA1;RAN
GO:0043933	protein-containing complex subunit organization	http://amigo.geneontology.org/amigo/term/GO:0043933	186	66	40.4169	1.63298	2.27034e-06	3.63938e-05	43;165;183;302;308;708;1072;1191;1645;1660;1984;1994;2670;2683;2764;2934;3006;3020;3122;3146;3303;3312;3320;3329;3848;3858;3921;3936;4629;4869;5034;5216;5360;5757;5861;6128;6136;6147;6169;6175;6188;6193;6204;6208;6223;6234;6418;6472;6634;6708;7114;7203;7417;7450;7529;9349;10291;10399;10576;10730;11075;23521;51241;80274;85236;128312	geneontology_Biological_Process	AEBP1;YME1L1;MYH11;RPLP0;P4HB;CLU;SHMT2;EIF5A;HSPD1;HSPA1A;GSN;SF3A1;RPS28;ANXA5;RPS14;DHX9;B4GALT1;RACK1;HIST3H2BB;GFAP;AGT;SCUBE1;PLTP;SET;C1QBP;KRT1;ANXA2;COX16;AKR1C1;STMN2;RPS19;RPL6;HMGB1;CCT2;NPM1;TMSB4X;LCP1;HLA-DRA;RPSA;RPL23;PFN1;ELAVL1;H3F3A;HSP90AA1;RPL12;RPS10;SPTA1;PTMA;VDAC2;HIST1H2BK;GMFB;RPS3;CCT3;RPL38;RPL23A;HSPA8;SNRPD3;VWF;KRT10;RAB1A;ACHE;RPL13A;CFL1;YWHAB;HIST1H1C;RPS5
GO:1990837	sequence-specific double-stranded DNA binding	http://amigo.geneontology.org/amigo/term/GO:1990837	24	16	5.21508	3.06803	2.29879e-06	3.66293e-05	60;81;165;1660;2023;3020;3182;3183;3184;3190;3192;3329;4830;4841;6188;6421	geneontology_Molecular_Function	AEBP1;HNRNPAB;ENO1;HNRNPK;HSPD1;DHX9;HNRNPD;NONO;ACTB;SFPQ;H3F3A;ACTN4;RPS3;HNRNPC;HNRNPU;NME1
GO:0051252	regulation of RNA metabolic process	http://amigo.geneontology.org/amigo/term/GO:0051252	161	59	34.9845	1.68646	2.67372e-06	4.23498e-05	81;165;177;183;654;708;1191;1660;1994;2023;2316;2660;2739;3006;3020;3146;3178;3181;3182;3183;3184;3185;3190;3192;3303;3312;3329;3655;4670;4691;4841;4869;5093;5216;5245;5591;5725;5901;6128;6188;6207;6208;6418;6421;6428;7114;7430;7431;7529;7534;8106;8125;8804;9349;10272;10935;11331;26986;91851	geneontology_Biological_Process	AEBP1;HNRNPF;EZR;PRDX3;RPS13;ITGA6;HNRNPAB;HNRNPM;CLU;ENO1;HNRNPK;PABPN1;YWHAZ;FSTL3;HSPD1;PRKDC;HSPA1A;CHRDL1;RPS14;PCBP1;DHX9;HNRNPD;AGT;BMP6;SET;C1QBP;PHB;PABPC1;NONO;SRSF3;CREG1;RPL6;HMGB1;NPM1;TMSB4X;SFPQ;RPL23;PFN1;ELAVL1;FLNA;GLO1;H3F3A;AGER;MSTN;ACTN4;RPS3;HNRNPC;HSPA8;HNRNPA2B1;HNRNPU;VIM;PHB2;HNRNPA1;PTBP1;YWHAB;HIST1H1C;RAN;ANP32A;NCL
GO:0018130	heterocycle biosynthetic process	http://amigo.geneontology.org/amigo/term/GO:0018130	198	69	43.0244	1.60374	2.70994e-06	4.26696e-05	81;165;177;183;498;506;654;708;1191;1373;1660;2023;2316;2597;2660;2739;3006;3020;3146;3178;3181;3182;3183;3184;3190;3192;3303;3312;3320;3329;3655;3939;4691;4830;4841;4869;5093;5216;5230;5245;5360;5478;5591;5757;5901;5980;6128;6188;6208;6418;6421;6634;6708;7114;7203;7430;7529;8106;8804;9349;10272;10576;10924;10935;11331;22948;51816;91851;92105	geneontology_Biological_Process	AEBP1;EZR;PRDX3;ITGA6;HNRNPAB;ADA2;CLU;ENO1;CCT5;HNRNPK;PABPN1;FSTL3;HSPD1;PRKDC;HSPA1A;ATP5F1B;CHRDL1;RPS14;PCBP1;DHX9;CPS1;HNRNPD;REV3L;AGT;SMPDL3A;PLTP;BMP6;SET;C1QBP;PPIA;PHB;LDHA;NONO;CREG1;RPL6;HMGB1;CCT2;NPM1;TMSB4X;SFPQ;RPL23;PFN1;FLNA;GLO1;H3F3A;HSP90AA1;AGER;MSTN;SPTA1;PTMA;ACTN4;RPS3;CCT3;HNRNPC;HSPA8;HNRNPA2B1;HNRNPU;PGK1;SNRPD3;GAPDH;ATP5F1A;INTS4;NME1;PHB2;HNRNPA1;YWHAB;HIST1H1C;RAN…
GO:0031326	regulation of cellular biosynthetic process	http://amigo.geneontology.org/amigo/term/GO:0031326	202	70	43.8936	1.59477	2.85251e-06	4.46501e-05	81;165;177;183;301;654;708;1191;1660;1938;1984;1994;2023;2316;2597;2660;2739;3006;3020;3146;3178;3181;3182;3183;3184;3190;3192;3303;3312;3320;3329;3655;4691;4841;4869;5093;5216;5245;5591;5901;6128;6154;6169;6188;6191;6203;6208;6282;6418;6421;6472;7114;7203;7430;7431;7529;8804;9349;9445;10272;10399;10576;10935;11331;22948;23521;26986;57695;60343;91851	geneontology_Biological_Process	AEBP1;EZR;PRDX3;ITGA6;HNRNPAB;CLU;SHMT2;ENO1;CCT5;HNRNPK;EIF5A;FSTL3;HSPD1;PRKDC;FAM3A;HSPA1A;CHRDL1;RPS14;PCBP1;DHX9;RACK1;RPS9;RPS4X;HNRNPD;AGT;BMP6;SET;C1QBP;RPL26;PHB;PABPC1;NONO;CREG1;RPL6;HMGB1;CCT2;NPM1;TMSB4X;SFPQ;RPL23;PFN1;ITM2B;ELAVL1;FLNA;GLO1;H3F3A;HSP90AA1;EEF2;AGER;ANXA1;MSTN;ACTN4;RPS3;CCT3;RPL38;HNRNPC;HSPA8;HNRNPA2B1;HNRNPU;VIM;GAPDH;PHB2;S100A11;HNRNPA1;RPL13A;YWHAB;HIST1H1C;RA…
GO:0044419	interspecies interaction between organisms	http://amigo.geneontology.org/amigo/term/GO:0044419	112	45	24.337	1.84903	2.94995e-06	4.59054e-05	290;292;293;302;708;1072;1525;1660;1973;2597;2934;3122;3178;3190;3303;3312;3329;3855;3856;3875;3921;4869;5034;5093;5094;5478;5685;5725;5817;5861;5886;5901;6223;6418;7037;7431;7529;7531;8106;9218;10399;26986;54587;80328;85236	geneontology_Biological_Process	TFRC;KRT7;ANPEP;SLC25A6;PVR;P4HB;KRT18;HNRNPK;PABPN1;HSPD1;RAD23A;HSPA1A;YWHAE;GSN;PCBP1;PCBP2;DHX9;RACK1;EIF4A1;SET;C1QBP;SLC25A5;PPIA;ANXA2;PABPC1;ULBP2;RPS19;KRT8;NPM1;HLA-DRA;RPSA;MXRA8;PSMA4;HIST1H2BK;HSPA8;VIM;CXADR;GAPDH;RAB1A;HNRNPA1;CFL1;PTBP1;YWHAB;RAN;VAPA
GO:0005694	chromosome	http://amigo.geneontology.org/amigo/term/GO:0005694	27	17	5.86696	2.89758	3.54106e-06	5.44668e-05	60;1660;2316;3006;3020;3146;3181;3183;3190;3192;3306;5591;5901;6421;85236;128312;317772	geneontology_Cellular_Component	HSPA2;HNRNPK;PRKDC;DHX9;HIST3H2BB;ACTB;HMGB1;SFPQ;FLNA;HIST2H2AB;H3F3A;HIST1H2BK;HNRNPC;HNRNPA2B1;HNRNPU;HIST1H1C;RAN
GO:0044427	chromosomal part	http://amigo.geneontology.org/amigo/term/GO:0044427	27	17	5.86696	2.89758	3.54106e-06	5.44668e-05	60;1660;2316;3006;3020;3146;3181;3183;3190;3192;3306;5591;5901;6421;85236;128312;317772	geneontology_Cellular_Component	HSPA2;HNRNPK;PRKDC;DHX9;HIST3H2BB;ACTB;HMGB1;SFPQ;FLNA;HIST2H2AB;H3F3A;HIST1H2BK;HNRNPC;HNRNPA2B1;HNRNPU;HIST1H1C;RAN
GO:0035770	ribonucleoprotein granule	http://amigo.geneontology.org/amigo/term/GO:0035770	20	14	4.3459	3.22143	4.3129e-06	6.55807e-05	60;1660;1994;3190;3192;4691;5093;5685;6128;6175;6191;6194;26986;203068	geneontology_Cellular_Component	RPLP0;HNRNPK;PCBP1;DHX9;RPS4X;TUBB;PABPC1;RPL6;ACTB;ELAVL1;PSMA4;RPS6;HNRNPU;NCL
GO:0005882	intermediate filament	http://amigo.geneontology.org/amigo/term/GO:0005882	20	14	4.3459	3.22143	4.3129e-06	6.55807e-05	667;2670;3848;3849;3855;3856;3857;3858;3872;3875;4000;4744;4830;7431	geneontology_Cellular_Component	KRT7;KRT17;KRT18;DST;KRT2;GFAP;KRT1;KRT9;KRT8;VIM;NME1;KRT10;NEFH;LMNA
GO:0008134	transcription factor binding	http://amigo.geneontology.org/amigo/term/GO:0008134	30	18	6.51885	2.76122	4.86164e-06	7.35047e-05	60;81;708;1660;2316;3146;3184;3185;3192;4869;5591;5757;5901;6188;7534;8804;9349;11331	geneontology_Molecular_Function	HNRNPF;YWHAZ;PRKDC;DHX9;HNRNPD;C1QBP;CREG1;ACTB;HMGB1;NPM1;RPL23;FLNA;PTMA;ACTN4;RPS3;HNRNPU;PHB2;RAN
GO:0031327	negative regulation of cellular biosynthetic process	http://amigo.geneontology.org/amigo/term/GO:0031327	74	33	16.0798	2.05226	5.06541e-06	7.61529e-05	165;654;708;2023;2316;2597;3006;3020;3146;3178;3181;3183;3184;3192;3303;3312;4691;4841;5245;6188;6208;6282;6418;6421;7430;7529;8804;9349;9445;10399;11331;23521;60343	geneontology_Biological_Process	AEBP1;EZR;ENO1;FAM3A;HSPA1A;RPS14;RACK1;HNRNPD;BMP6;SET;C1QBP;PHB;NONO;CREG1;HMGB1;SFPQ;RPL23;ITM2B;FLNA;H3F3A;RPS3;HNRNPC;HSPA8;HNRNPA2B1;HNRNPU;GAPDH;PHB2;S100A11;HNRNPA1;RPL13A;YWHAB;HIST1H1C;NCL
GO:0003682	chromatin binding	http://amigo.geneontology.org/amigo/term/GO:0003682	18	13	3.91131	3.3237	5.6637e-06	8.46691e-05	60;81;1660;3006;3020;3183;3184;3192;4841;4869;5901;6421;6472	geneontology_Molecular_Function	SHMT2;DHX9;HNRNPD;NONO;ACTB;NPM1;SFPQ;H3F3A;ACTN4;HNRNPC;HNRNPU;HIST1H1C;RAN
GO:0005844	polysome	http://amigo.geneontology.org/amigo/term/GO:0005844	16	12	3.47672	3.45153	7.12371e-06	0.000103586	1660;1938;6128;6129;6130;6132;6169;6188;6191;6194;6234;7431	geneontology_Cellular_Component	RPL7A;RPS28;DHX9;RPS4X;RPL6;RPL7;EEF2;RPS3;RPS6;RPL38;RPL8;VIM
GO:0002181	cytoplasmic translation	http://amigo.geneontology.org/amigo/term/GO:0002181	16	12	3.47672	3.45153	7.12371e-06	0.000103586	1660;1938;6128;6132;6133;6154;6159;6165;6169;6175;6234;23521	geneontology_Biological_Process	RPLP0;RPS28;DHX9;RPL26;RPL6;RPL35A;EEF2;RPL29;RPL9;RPL38;RPL8;RPL13A
GO:0005200	structural constituent of cytoskeleton	http://amigo.geneontology.org/amigo/term/GO:0005200	16	12	3.47672	3.45153	7.12371e-06	0.000103586	58;60;2670;3849;3857;3872;4744;6708;7431;10376;10383;203068	geneontology_Molecular_Function	KRT17;KRT2;GFAP;TUBB;KRT9;TUBA1B;ACTA1;ACTB;TUBB4B;SPTA1;VIM;NEFH
GO:0000166	nucleotide binding	http://amigo.geneontology.org/amigo/term/GO:0000166	122	47	26.51	1.77292	7.03996e-06	0.000103586	58;60;191;498;506;1373;1660;1915;1917;1938;1973;2597;3192;3303;3306;3312;3313;3320;3329;3336;3939;4627;4629;4830;5216;5230;5591;5861;5901;5980;7184;7203;7417;7419;9445;9748;10212;10376;10383;10576;10730;22948;26227;51363;79784;203068;345651	geneontology_Molecular_Function	YME1L1;VDAC3;HSP90B1;MYH11;PHGDH;HSPA2;CCT5;HSPD1;PRKDC;HSPA1A;ATP5F1B;ACTBL2;DHX9;CHST15;CPS1;EIF4A1;REV3L;TUBB;TUBA1B;LDHA;ACTA1;SLK;ACTB;CCT2;PFN1;TUBB4B;ITM2B;HSPA9;HSP90AA1;DDX39A;EEF2;VDAC2;CCT3;HSPA8;HSPE1;HNRNPU;EEF1A2;PGK1;AHCY;EEF1A1;GAPDH;MYH14;ATP5F1A;NME1;RAB1A;MYH9;RAN
GO:1901265	nucleoside phosphate binding	http://amigo.geneontology.org/amigo/term/GO:1901265	122	47	26.51	1.77292	7.03996e-06	0.000103586	58;60;191;498;506;1373;1660;1915;1917;1938;1973;2597;3192;3303;3306;3312;3313;3320;3329;3336;3939;4627;4629;4830;5216;5230;5591;5861;5901;5980;7184;7203;7417;7419;9445;9748;10212;10376;10383;10576;10730;22948;26227;51363;79784;203068;345651	geneontology_Molecular_Function	YME1L1;VDAC3;HSP90B1;MYH11;PHGDH;HSPA2;CCT5;HSPD1;PRKDC;HSPA1A;ATP5F1B;ACTBL2;DHX9;CHST15;CPS1;EIF4A1;REV3L;TUBB;TUBA1B;LDHA;ACTA1;SLK;ACTB;CCT2;PFN1;TUBB4B;ITM2B;HSPA9;HSP90AA1;DDX39A;EEF2;VDAC2;CCT3;HSPA8;HSPE1;HNRNPU;EEF1A2;PGK1;AHCY;EEF1A1;GAPDH;MYH14;ATP5F1A;NME1;RAB1A;MYH9;RAN
GO:0016363	nuclear matrix	http://amigo.geneontology.org/amigo/term/GO:0016363	10	9	2.17295	4.14184	7.93152e-06	0.000114705	1072;3181;3192;3856;4670;4841;6421;7431;11331	geneontology_Cellular_Component	HNRNPM;NONO;KRT8;SFPQ;HNRNPA2B1;HNRNPU;VIM;PHB2;CFL1
GO:0032200	telomere organization	http://amigo.geneontology.org/amigo/term/GO:0032200	14	11	3.04213	3.61589	8.40546e-06	0.000120252	3020;3178;3181;3183;3184;3192;3320;5591;7203;10576;22948	geneontology_Biological_Process	CCT5;PRKDC;HNRNPD;CCT2;H3F3A;HSP90AA1;CCT3;HNRNPC;HNRNPA2B1;HNRNPU;HNRNPA1
GO:0043484	regulation of RNA splicing	http://amigo.geneontology.org/amigo/term/GO:0043484	14	11	3.04213	3.61589	8.40546e-06	0.000120252	708;3178;3181;3185;3190;3192;3303;3312;5725;6207;6428	geneontology_Biological_Process	HNRNPF;RPS13;HNRNPK;HSPA1A;C1QBP;SRSF3;HSPA8;HNRNPA2B1;HNRNPU;HNRNPA1;PTBP1
GO:0007010	cytoskeleton organization	http://amigo.geneontology.org/amigo/term/GO:0007010	102	41	22.1641	1.84984	8.608e-06	0.000122491	58;60;81;301;667;1072;1525;2316;2597;2670;2764;2934;3192;3303;3849;3856;3857;3872;3875;3936;4000;4627;4629;4744;4869;5216;5901;6188;6708;7114;7170;7184;7430;7431;9748;10376;10383;11075;57556;79784;203068	geneontology_Biological_Process	EZR;HSP90B1;MYH11;KRT17;KRT18;DST;HSPA1A;GSN;KRT2;GFAP;TUBB;SEMA6A;STMN2;KRT9;TUBA1B;ACTA1;SLK;KRT8;ACTB;NPM1;TMSB4X;LCP1;PFN1;TUBB4B;FLNA;ANXA1;SPTA1;ACTN4;GMFB;RPS3;HNRNPU;TPM3;VIM;CXADR;GAPDH;MYH14;MYH9;CFL1;NEFH;LMNA;RAN
GO:0034399	nuclear periphery	http://amigo.geneontology.org/amigo/term/GO:0034399	12	10	2.60754	3.83503	8.95394e-06	0.000125402	1072;3181;3192;3856;4000;4670;4841;6421;7431;11331	geneontology_Cellular_Component	HNRNPM;NONO;KRT8;SFPQ;HNRNPA2B1;HNRNPU;VIM;PHB2;CFL1;LMNA
GO:0071013	catalytic step 2 spliceosome	http://amigo.geneontology.org/amigo/term/GO:0071013	12	10	2.60754	3.83503	8.95394e-06	0.000125402	3178;3181;3183;3185;3190;3192;4670;6634;10291;26986	geneontology_Cellular_Component	HNRNPF;HNRNPM;HNRNPK;SF3A1;PABPC1;HNRNPC;HNRNPA2B1;HNRNPU;SNRPD3;HNRNPA1
GO:0003727	single-stranded RNA binding	http://amigo.geneontology.org/amigo/term/GO:0003727	12	10	2.60754	3.83503	8.95394e-06	0.000125402	301;1660;3146;3178;3183;3185;3192;5725;6201;26986	geneontology_Molecular_Function	HNRNPF;RPS7;DHX9;PABPC1;HMGB1;ANXA1;HNRNPC;HNRNPU;HNRNPA1;PTBP1
GO:0015630	microtubule cytoskeleton	http://amigo.geneontology.org/amigo/term/GO:0015630	54	26	11.7339	2.2158	1.01015e-05	0.000140734	292;667;1660;2597;3192;3303;3306;3875;4627;4830;4869;5886;5901;6188;6201;6472;7203;7430;7531;9218;10376;10383;10544;10576;22948;203068	geneontology_Cellular_Component	EZR;KRT18;RPS7;HSPA2;SHMT2;CCT5;DST;RAD23A;HSPA1A;YWHAE;DHX9;SLC25A5;TUBB;TUBA1B;CCT2;NPM1;TUBB4B;PROCR;RPS3;CCT3;HNRNPU;GAPDH;NME1;MYH9;RAN;VAPA
GO:0034654	nucleobase-containing compound biosynthetic process	http://amigo.geneontology.org/amigo/term/GO:0034654	193	66	41.9379	1.57375	1.02827e-05	0.000142512	81;165;177;183;498;506;654;708;1191;1660;2023;2316;2597;2660;2739;3006;3020;3146;3178;3181;3182;3183;3184;3190;3192;3303;3312;3320;3329;3655;3939;4691;4830;4841;4869;5093;5216;5230;5245;5478;5591;5757;5901;5980;6128;6188;6208;6418;6421;6634;7114;7203;7430;7529;8106;8804;9349;10272;10576;10924;10935;11331;22948;51816;91851;92105	geneontology_Biological_Process	AEBP1;EZR;PRDX3;ITGA6;HNRNPAB;ADA2;CLU;ENO1;CCT5;HNRNPK;PABPN1;FSTL3;HSPD1;PRKDC;HSPA1A;ATP5F1B;CHRDL1;RPS14;PCBP1;DHX9;HNRNPD;REV3L;AGT;SMPDL3A;BMP6;SET;C1QBP;PPIA;PHB;LDHA;NONO;CREG1;RPL6;HMGB1;CCT2;NPM1;TMSB4X;SFPQ;RPL23;PFN1;FLNA;GLO1;H3F3A;HSP90AA1;AGER;MSTN;PTMA;ACTN4;RPS3;CCT3;HNRNPC;HSPA8;HNRNPA2B1;HNRNPU;PGK1;SNRPD3;GAPDH;ATP5F1A;INTS4;NME1;PHB2;HNRNPA1;YWHAB;HIST1H1C;RAN;NCL
GO:0070925	organelle assembly	http://amigo.geneontology.org/amigo/term/GO:0070925	70	31	15.2106	2.03805	1.20392e-05	0.000165991	58;708;869;2316;2934;3192;3303;3320;3856;3921;3936;4629;4869;5861;6128;6136;6147;6169;6175;6188;6193;6204;6208;6223;6234;7419;7430;7531;10383;23673;203068	geneontology_Biological_Process	STX12;EZR;VDAC3;MYH11;RPLP0;HSPA1A;YWHAE;GSN;RPS28;RPS14;C1QBP;TUBB;ACTA1;RPS19;RPL6;KRT8;NPM1;LCP1;RPSA;TUBB4B;CBLN1;FLNA;HSP90AA1;RPL12;RPS10;RPS3;RPL38;RPL23A;HNRNPU;RAB1A;RPS5
GO:0019438	aromatic compound biosynthetic process	http://amigo.geneontology.org/amigo/term/GO:0019438	198	67	43.0244	1.55726	1.31303e-05	0.000180102	81;165;177;183;498;506;654;708;1191;1660;2023;2316;2597;2660;2739;3006;3020;3146;3178;3181;3182;3183;3184;3190;3192;3303;3312;3320;3329;3655;3939;4691;4830;4841;4869;5093;5216;5230;5245;5478;5591;5757;5901;5980;6128;6188;6208;6418;6421;6634;6708;7114;7203;7430;7529;8106;8804;9349;10272;10576;10924;10935;11331;22948;51816;91851;92105	geneontology_Biological_Process	AEBP1;EZR;PRDX3;ITGA6;HNRNPAB;ADA2;CLU;ENO1;CCT5;HNRNPK;PABPN1;FSTL3;HSPD1;PRKDC;HSPA1A;ATP5F1B;CHRDL1;RPS14;PCBP1;DHX9;HNRNPD;REV3L;AGT;SMPDL3A;BMP6;SET;C1QBP;PPIA;PHB;LDHA;NONO;CREG1;RPL6;HMGB1;CCT2;NPM1;TMSB4X;SFPQ;RPL23;PFN1;FLNA;GLO1;H3F3A;HSP90AA1;AGER;MSTN;SPTA1;PTMA;ACTN4;RPS3;CCT3;HNRNPC;HSPA8;HNRNPA2B1;HNRNPU;PGK1;SNRPD3;GAPDH;ATP5F1A;INTS4;NME1;PHB2;HNRNPA1;YWHAB;HIST1H1C;RAN;NCL
GO:0009890	negative regulation of biosynthetic process	http://amigo.geneontology.org/amigo/term/GO:0009890	80	34	17.3836	1.95587	1.3313e-05	0.000181672	165;654;708;2023;2316;2597;3006;3020;3146;3178;3181;3183;3184;3192;3303;3312;3329;4691;4841;5245;6188;6208;6282;6418;6421;7430;7529;8804;9349;9445;10399;11331;23521;60343	geneontology_Biological_Process	AEBP1;EZR;ENO1;HSPD1;FAM3A;HSPA1A;RPS14;RACK1;HNRNPD;BMP6;SET;C1QBP;PHB;NONO;CREG1;HMGB1;SFPQ;RPL23;ITM2B;FLNA;H3F3A;RPS3;HNRNPC;HSPA8;HNRNPA2B1;HNRNPU;GAPDH;PHB2;S100A11;HNRNPA1;RPL13A;YWHAB;HIST1H1C;NCL
GO:0000226	microtubule cytoskeleton organization	http://amigo.geneontology.org/amigo/term/GO:0000226	29	17	6.30155	2.69775	1.40986e-05	0.000190492	667;2316;2597;3192;3303;4000;4627;4744;4869;5901;6188;7430;9748;10376;10383;11075;203068	geneontology_Biological_Process	EZR;DST;HSPA1A;TUBB;STMN2;TUBA1B;SLK;NPM1;TUBB4B;FLNA;RPS3;HNRNPU;GAPDH;MYH9;NEFH;LMNA;RAN
GO:1901362	organic cyclic compound biosynthetic process	http://amigo.geneontology.org/amigo/term/GO:1901362	206	69	44.7627	1.54146	1.41026e-05	0.000190492	81;165;177;183;498;506;654;708;1191;1373;1660;2023;2316;2597;2660;2739;3006;3020;3146;3178;3181;3182;3183;3184;3190;3192;3303;3312;3320;3329;3655;3939;4691;4830;4841;4869;5093;5216;5230;5245;5360;5478;5591;5757;5901;5980;6128;6188;6208;6418;6421;6634;6708;7114;7203;7430;7529;8106;8804;9349;10272;10576;10924;10935;11331;22948;51816;91851;92105	geneontology_Biological_Process	AEBP1;EZR;PRDX3;ITGA6;HNRNPAB;ADA2;CLU;ENO1;CCT5;HNRNPK;PABPN1;FSTL3;HSPD1;PRKDC;HSPA1A;ATP5F1B;CHRDL1;RPS14;PCBP1;DHX9;CPS1;HNRNPD;REV3L;AGT;SMPDL3A;PLTP;BMP6;SET;C1QBP;PPIA;PHB;LDHA;NONO;CREG1;RPL6;HMGB1;CCT2;NPM1;TMSB4X;SFPQ;RPL23;PFN1;FLNA;GLO1;H3F3A;HSP90AA1;AGER;MSTN;SPTA1;PTMA;ACTN4;RPS3;CCT3;HNRNPC;HSPA8;HNRNPA2B1;HNRNPU;PGK1;SNRPD3;GAPDH;ATP5F1A;INTS4;NME1;PHB2;HNRNPA1;YWHAB;HIST1H1C;RAN…
GO:0009889	regulation of biosynthetic process	http://amigo.geneontology.org/amigo/term/GO:0009889	211	70	45.8492	1.52674	1.76347e-05	0.000237	81;165;177;183;301;654;708;1191;1660;1938;1984;1994;2023;2316;2597;2660;2739;3006;3020;3146;3178;3181;3182;3183;3184;3190;3192;3303;3312;3320;3329;3655;4691;4841;4869;5093;5216;5245;5591;5901;6128;6154;6169;6188;6191;6203;6208;6282;6418;6421;6472;7114;7203;7430;7431;7529;8804;9349;9445;10272;10399;10576;10935;11331;22948;23521;26986;57695;60343;91851	geneontology_Biological_Process	AEBP1;EZR;PRDX3;ITGA6;HNRNPAB;CLU;SHMT2;ENO1;CCT5;HNRNPK;EIF5A;FSTL3;HSPD1;PRKDC;FAM3A;HSPA1A;CHRDL1;RPS14;PCBP1;DHX9;RACK1;RPS9;RPS4X;HNRNPD;AGT;BMP6;SET;C1QBP;RPL26;PHB;PABPC1;NONO;CREG1;RPL6;HMGB1;CCT2;NPM1;TMSB4X;SFPQ;RPL23;PFN1;ITM2B;ELAVL1;FLNA;GLO1;H3F3A;HSP90AA1;EEF2;AGER;ANXA1;MSTN;ACTN4;RPS3;CCT3;RPL38;HNRNPC;HSPA8;HNRNPA2B1;HNRNPU;VIM;GAPDH;PHB2;S100A11;HNRNPA1;RPL13A;YWHAB;HIST1H1C;RA…
GO:0045111	intermediate filament cytoskeleton	http://amigo.geneontology.org/amigo/term/GO:0045111	22	14	4.78049	2.92857	2.30834e-05	0.000307947	667;2670;3848;3849;3855;3856;3857;3858;3872;3875;4000;4744;4830;7431	geneontology_Cellular_Component	KRT7;KRT17;KRT18;DST;KRT2;GFAP;KRT1;KRT9;KRT8;VIM;NME1;KRT10;NEFH;LMNA
GO:0031647	regulation of protein stability	http://amigo.geneontology.org/amigo/term/GO:0031647	41	21	8.90909	2.35714	2.31452e-05	0.000307947	1191;2316;2597;2934;3303;3312;3320;3329;4000;5216;5245;5591;5886;6201;7018;7203;9349;10576;11331;22948;23673	geneontology_Biological_Process	STX12;CLU;RPS7;CCT5;HSPD1;RAD23A;PRKDC;HSPA1A;GSN;TF;PHB;CCT2;RPL23;PFN1;FLNA;HSP90AA1;CCT3;HSPA8;GAPDH;PHB2;LMNA
GO:0005681	spliceosomal complex	http://amigo.geneontology.org/amigo/term/GO:0005681	15	11	3.25942	3.37483	2.54467e-05	0.000333565	3178;3181;3183;3185;3190;3192;3312;4670;6634;10291;26986	geneontology_Cellular_Component	HNRNPF;HNRNPM;HNRNPK;SF3A1;PABPC1;HNRNPC;HSPA8;HNRNPA2B1;HNRNPU;SNRPD3;HNRNPA1
GO:0003697	single-stranded DNA binding	http://amigo.geneontology.org/amigo/term/GO:0003697	15	11	3.25942	3.37483	2.54467e-05	0.000333565	301;1660;3146;3178;3181;3190;3192;3329;4830;5093;5886	geneontology_Molecular_Function	HNRNPK;HSPD1;RAD23A;PCBP1;DHX9;HMGB1;ANXA1;HNRNPA2B1;HNRNPU;NME1;HNRNPA1
GO:0007049	cell cycle	http://amigo.geneontology.org/amigo/term/GO:0007049	82	34	17.8182	1.90816	2.53652e-05	0.000333565	60;301;1072;1192;2316;2810;3192;3303;3306;3312;3320;3875;4000;4627;4869;5591;5655;5886;5901;6154;6188;6194;6210;6421;7430;7531;9349;10376;10383;10399;11331;26227;57695;203068	geneontology_Biological_Process	SFN;EZR;PHGDH;KRT18;HSPA2;KLK10;RAD23A;PRKDC;HSPA1A;CLIC1;RPS15A;YWHAE;RACK1;RPL26;TUBB;TUBA1B;ACTB;NPM1;SFPQ;RPL23;TUBB4B;FLNA;HSP90AA1;ANXA1;RPS3;RPS6;HSPA8;HNRNPU;PHB2;MYH9;CFL1;LMNA;RAN;USP37
GO:0051052	regulation of DNA metabolic process	http://amigo.geneontology.org/amigo/term/GO:0051052	30	17	6.51885	2.60782	2.61776e-05	0.000341464	1660;3006;3146;3178;3181;3183;3184;3192;3320;4869;6188;6282;7037;7203;10576;22948;57695	geneontology_Biological_Process	TFRC;CCT5;DHX9;HNRNPD;HMGB1;CCT2;NPM1;HSP90AA1;RPS3;CCT3;HNRNPC;HNRNPA2B1;HNRNPU;S100A11;HNRNPA1;HIST1H1C;USP37
GO:0031967	organelle envelope	http://amigo.geneontology.org/amigo/term/GO:0031967	66	29	14.3415	2.02211	2.84048e-05	0.000366918	292;293;301;498;506;590;667;1191;1192;1373;1984;2597;3329;4000;4830;5245;5730;5901;6188;6277;6472;7417;7419;9218;10730;11331;51241;63891;203068	geneontology_Cellular_Component	YME1L1;SLC25A6;VDAC3;CLU;PTGDS;SHMT2;DST;EIF5A;HSPD1;CLIC1;ATP5F1B;S100A6;CPS1;SLC25A5;PHB;COX16;TUBB;BCHE;RNF123;ANXA1;VDAC2;RPS3;GAPDH;ATP5F1A;NME1;PHB2;LMNA;RAN;VAPA
GO:0031975	envelope	http://amigo.geneontology.org/amigo/term/GO:0031975	66	29	14.3415	2.02211	2.84048e-05	0.000366918	292;293;301;498;506;590;667;1191;1192;1373;1984;2597;3329;4000;4830;5245;5730;5901;6188;6277;6472;7417;7419;9218;10730;11331;51241;63891;203068	geneontology_Cellular_Component	YME1L1;SLC25A6;VDAC3;CLU;PTGDS;SHMT2;DST;EIF5A;HSPD1;CLIC1;ATP5F1B;S100A6;CPS1;SLC25A5;PHB;COX16;TUBB;BCHE;RNF123;ANXA1;VDAC2;RPS3;GAPDH;ATP5F1A;NME1;PHB2;LMNA;RAN;VAPA
GO:0000723	telomere maintenance	http://amigo.geneontology.org/amigo/term/GO:0000723	13	10	2.82483	3.54003	3.13615e-05	0.000401216	3178;3181;3183;3184;3192;3320;5591;7203;10576;22948	geneontology_Biological_Process	CCT5;PRKDC;HNRNPD;CCT2;HSP90AA1;CCT3;HNRNPC;HNRNPA2B1;HNRNPU;HNRNPA1
GO:1903312	negative regulation of mRNA metabolic process	http://amigo.geneontology.org/amigo/term/GO:1903312	13	10	2.82483	3.54003	3.13615e-05	0.000401216	708;1660;1994;3181;3183;3184;3190;3192;5725;26986	geneontology_Biological_Process	HNRNPK;DHX9;HNRNPD;C1QBP;PABPC1;ELAVL1;HNRNPC;HNRNPA2B1;HNRNPU;PTBP1
GO:0033044	regulation of chromosome organization	http://amigo.geneontology.org/amigo/term/GO:0033044	20	13	4.3459	2.99133	3.32869e-05	0.00042381	3006;3020;3178;3181;3183;3184;3192;4000;6418;6421;7203;10576;22948	geneontology_Biological_Process	CCT5;HNRNPD;SET;CCT2;SFPQ;H3F3A;CCT3;HNRNPC;HNRNPA2B1;HNRNPU;HNRNPA1;LMNA;HIST1H1C
GO:0099512	supramolecular fiber	http://amigo.geneontology.org/amigo/term/GO:0099512	83	34	18.0355	1.88517	3.45598e-05	0.000437922	58;81;301;667;2023;2316;2318;2670;3192;3848;3849;3855;3856;3857;3858;3872;3875;3936;4000;4239;4629;4632;4744;4830;6521;7170;7203;7430;7431;10376;10383;10576;22948;203068	geneontology_Cellular_Component	KRT7;EZR;MYH11;KRT17;FLNC;KRT18;ENO1;CCT5;DST;KRT2;GFAP;SLC4A1;KRT1;TUBB;KRT9;TUBA1B;ACTA1;KRT8;CCT2;LCP1;TUBB4B;FLNA;ANXA1;ACTN4;CCT3;HNRNPU;TPM3;VIM;NME1;KRT10;NEFH;MFAP4;LMNA;MYL1
GO:0071824	protein-DNA complex subunit organization	http://amigo.geneontology.org/amigo/term/GO:0071824	11	9	2.39024	3.76531	3.53123e-05	0.000445336	3006;3020;3146;4869;5757;6418;9349;85236;128312	geneontology_Biological_Process	HIST3H2BB;SET;HMGB1;NPM1;RPL23;H3F3A;PTMA;HIST1H2BK;HIST1H1C
GO:0010628	positive regulation of gene expression	http://amigo.geneontology.org/amigo/term/GO:0010628	122	45	26.51	1.69747	4.28341e-05	0.000537649	58;60;183;654;708;1191;1660;1938;1984;1994;2023;2660;2934;3006;3146;3182;3183;3184;3190;3192;3303;3312;3371;3655;4000;4241;4627;4691;4869;5093;5245;5591;5901;6154;6188;6191;6201;6203;6421;7430;7431;9349;10272;10961;26986	geneontology_Biological_Process	EZR;ITGA6;HNRNPAB;CLU;RPS7;ENO1;HNRNPK;EIF5A;FSTL3;PRKDC;HSPA1A;GSN;PCBP1;DHX9;RPS9;RPS4X;HNRNPD;AGT;BMP6;C1QBP;RPL26;PHB;PABPC1;ACTA1;ACTB;HMGB1;NPM1;SFPQ;ERP29;RPL23;ELAVL1;EEF2;MSTN;RPS3;HNRNPC;HSPA8;HNRNPU;VIM;MYH9;LMNA;HIST1H1C;RAN;MELTF;NCL;TNC
GO:0017076	purine nucleotide binding	http://amigo.geneontology.org/amigo/term/GO:0017076	108	41	23.4678	1.74707	4.49861e-05	0.000562009	58;60;191;498;506;1373;1660;1915;1917;1938;1973;3192;3303;3306;3312;3313;3320;3329;3336;4627;4629;4830;5216;5230;5591;5861;5901;7184;7203;9445;9748;10212;10376;10383;10576;10730;22948;51363;79784;203068;345651	geneontology_Molecular_Function	YME1L1;HSP90B1;MYH11;HSPA2;CCT5;HSPD1;PRKDC;HSPA1A;ATP5F1B;ACTBL2;DHX9;CHST15;CPS1;EIF4A1;TUBB;TUBA1B;ACTA1;SLK;ACTB;CCT2;PFN1;TUBB4B;ITM2B;HSPA9;HSP90AA1;DDX39A;EEF2;CCT3;HSPA8;HSPE1;HNRNPU;EEF1A2;PGK1;AHCY;EEF1A1;MYH14;ATP5F1A;NME1;RAB1A;MYH9;RAN
GO:0005743	mitochondrial inner membrane	http://amigo.geneontology.org/amigo/term/GO:0005743	18	12	3.91131	3.06803	4.72764e-05	0.00057444	292;293;498;506;1373;3329;5245;6188;6472;10730;11331;51241	geneontology_Cellular_Component	YME1L1;SLC25A6;SHMT2;HSPD1;ATP5F1B;CPS1;SLC25A5;PHB;COX16;RPS3;ATP5F1A;PHB2
GO:0000785	chromatin	http://amigo.geneontology.org/amigo/term/GO:0000785	18	12	3.91131	3.06803	4.72764e-05	0.00057444	60;1660;3006;3020;3146;3183;3190;5901;6421;85236;128312;317772	geneontology_Cellular_Component	HNRNPK;DHX9;HIST3H2BB;ACTB;HMGB1;SFPQ;HIST2H2AB;H3F3A;HIST1H2BK;HNRNPC;HIST1H1C;RAN
GO:0051168	nuclear export	http://amigo.geneontology.org/amigo/term/GO:0051168	18	12	3.91131	3.06803	4.72764e-05	0.00057444	1660;1984;2810;3178;3181;3921;4869;5901;6428;7531;8106;10212	geneontology_Biological_Process	SFN;PABPN1;EIF5A;YWHAE;DHX9;SRSF3;NPM1;RPSA;DDX39A;HNRNPA2B1;HNRNPA1;RAN
GO:0010639	negative regulation of organelle organization	http://amigo.geneontology.org/amigo/term/GO:0010639	31	17	6.73614	2.5237	4.66419e-05	0.00057444	292;1191;2764;2934;3006;3020;3178;3183;3192;3303;4000;4869;5216;6418;6708;7114;11075	geneontology_Biological_Process	CLU;HSPA1A;GSN;SET;SLC25A5;STMN2;NPM1;TMSB4X;PFN1;H3F3A;SPTA1;GMFB;HNRNPC;HNRNPU;HNRNPA1;LMNA;HIST1H1C
GO:0099080	supramolecular complex	http://amigo.geneontology.org/amigo/term/GO:0099080	84	34	18.2528	1.86273	4.66981e-05	0.00057444	58;81;301;667;2023;2316;2318;2670;3192;3848;3849;3855;3856;3857;3858;3872;3875;3936;4000;4239;4629;4632;4744;4830;6521;7170;7203;7430;7431;10376;10383;10576;22948;203068	geneontology_Cellular_Component	KRT7;EZR;MYH11;KRT17;FLNC;KRT18;ENO1;CCT5;DST;KRT2;GFAP;SLC4A1;KRT1;TUBB;KRT9;TUBA1B;ACTA1;KRT8;CCT2;LCP1;TUBB4B;FLNA;ANXA1;ACTN4;CCT3;HNRNPU;TPM3;VIM;NME1;KRT10;NEFH;MFAP4;LMNA;MYL1
GO:0099081	supramolecular polymer	http://amigo.geneontology.org/amigo/term/GO:0099081	84	34	18.2528	1.86273	4.66981e-05	0.00057444	58;81;301;667;2023;2316;2318;2670;3192;3848;3849;3855;3856;3857;3858;3872;3875;3936;4000;4239;4629;4632;4744;4830;6521;7170;7203;7430;7431;10376;10383;10576;22948;203068	geneontology_Cellular_Component	KRT7;EZR;MYH11;KRT17;FLNC;KRT18;ENO1;CCT5;DST;KRT2;GFAP;SLC4A1;KRT1;TUBB;KRT9;TUBA1B;ACTA1;KRT8;CCT2;LCP1;TUBB4B;FLNA;ANXA1;ACTN4;CCT3;HNRNPU;TPM3;VIM;NME1;KRT10;NEFH;MFAP4;LMNA;MYL1
GO:0031328	positive regulation of cellular biosynthetic process	http://amigo.geneontology.org/amigo/term/GO:0031328	105	40	22.816	1.75316	5.13425e-05	0.000621011	81;183;301;654;708;1191;1660;1938;1984;1994;2023;2660;3006;3146;3178;3181;3182;3184;3190;3192;3320;3655;4691;4869;5093;5245;5591;5901;6154;6191;6203;6421;7114;7203;7431;10272;10399;10576;22948;26986	geneontology_Biological_Process	ITGA6;HNRNPAB;CLU;ENO1;CCT5;HNRNPK;EIF5A;FSTL3;PRKDC;PCBP1;DHX9;RACK1;RPS9;RPS4X;HNRNPD;AGT;BMP6;C1QBP;RPL26;PHB;PABPC1;HMGB1;CCT2;NPM1;TMSB4X;SFPQ;ELAVL1;HSP90AA1;EEF2;ANXA1;MSTN;ACTN4;CCT3;HNRNPA2B1;HNRNPU;VIM;HNRNPA1;HIST1H1C;RAN;NCL
GO:0044877	protein-containing complex binding	http://amigo.geneontology.org/amigo/term/GO:0044877	175	59	38.0266	1.55155	5.67466e-05	0.00068327	43;60;81;165;667;708;1072;1191;1373;1525;1660;1938;1984;2316;2318;2670;2764;2934;3006;3020;3122;3146;3183;3192;3312;3320;3329;3384;3655;3856;3921;3936;4185;4627;4629;4744;4830;4856;4869;5034;5886;5901;6147;6188;6634;6708;7170;7430;7431;7450;7529;7531;8751;8754;10272;10399;11027;79784;203068	geneontology_Molecular_Function	AEBP1;EZR;MYH11;ADAM15;P4HB;FLNC;ITGA6;CLU;DST;EIF5A;FSTL3;HSPD1;RAD23A;YWHAE;GSN;DHX9;RACK1;CPS1;LILRA2;GFAP;C1QBP;TUBB;CCN3;KRT8;ACTB;HMGB1;ADAM9;NPM1;LCP1;HLA-DRA;RPSA;FLNA;H3F3A;HSP90AA1;EEF2;SPTA1;ACTN4;GMFB;RPS3;RPL23A;HNRNPC;HSPA8;HNRNPU;TPM3;VIM;SNRPD3;CXADR;MYH14;NME1;VWF;ACHE;MYH9;CFL1;NEFH;ADAM11;YWHAB;HIST1H1C;RAN;ICAM2
GO:0007017	microtubule-based process	http://amigo.geneontology.org/amigo/term/GO:0007017	40	20	8.6918	2.30102	5.7664e-05	0.000691189	667;2316;2597;3192;3303;3312;4000;4627;4744;4869;5861;5901;6188;6421;7430;9748;10376;10383;11075;203068	geneontology_Biological_Process	EZR;DST;HSPA1A;TUBB;STMN2;TUBA1B;SLK;NPM1;SFPQ;TUBB4B;FLNA;RPS3;HSPA8;HNRNPU;GAPDH;RAB1A;MYH9;NEFH;LMNA;RAN
GO:0030216	keratinocyte differentiation	http://amigo.geneontology.org/amigo/term/GO:0030216	26	15	5.64967	2.65502	6.063e-05	0.000723481	301;1825;1829;2810;3848;3849;3855;3856;3857;3858;3872;3875;8754;135228;404203	geneontology_Biological_Process	KRT7;SFN;KRT17;KRT18;DSG2;KRT2;KRT1;KRT9;KRT8;ADAM9;ANXA1;SPINK6;DSC3;CD109;KRT10
GO:0008092	cytoskeletal protein binding	http://amigo.geneontology.org/amigo/term/GO:0008092	92	36	19.9911	1.8008	6.5407e-05	0.000777	58;60;81;302;667;1009;1072;1191;1938;2316;2318;2597;2764;2934;3192;3306;3320;3849;3936;4627;4629;4744;4830;5216;6188;6275;6277;6521;6708;7114;7170;7430;9218;11075;22948;79784	geneontology_Molecular_Function	EZR;MYH11;S100A4;FLNC;CLU;HSPA2;CCT5;DST;GSN;S100A6;KRT2;SLC4A1;ANXA2;STMN2;CDH11;ACTA1;ACTB;TMSB4X;LCP1;PFN1;FLNA;HSP90AA1;EEF2;SPTA1;ACTN4;GMFB;RPS3;HNRNPU;TPM3;GAPDH;MYH14;NME1;MYH9;CFL1;NEFH;VAPA
GO:0000976	transcription regulatory region sequence-specific DNA binding	http://amigo.geneontology.org/amigo/term/GO:0000976	21	13	4.56319	2.84888	7.04444e-05	0.000825782	60;81;165;1660;2023;3020;3183;3190;3192;4830;4841;6188;6421	geneontology_Molecular_Function	AEBP1;ENO1;HNRNPK;DHX9;NONO;ACTB;SFPQ;H3F3A;ACTN4;RPS3;HNRNPC;HNRNPU;NME1
GO:0000977	RNA polymerase II regulatory region sequence-specific DNA binding	http://amigo.geneontology.org/amigo/term/GO:0000977	21	13	4.56319	2.84888	7.04444e-05	0.000825782	60;81;165;1660;2023;3020;3183;3190;3192;4830;4841;6188;6421	geneontology_Molecular_Function	AEBP1;ENO1;HNRNPK;DHX9;NONO;ACTB;SFPQ;H3F3A;ACTN4;RPS3;HNRNPC;HNRNPU;NME1
GO:0001012	RNA polymerase II regulatory region DNA binding	http://amigo.geneontology.org/amigo/term/GO:0001012	21	13	4.56319	2.84888	7.04444e-05	0.000825782	60;81;165;1660;2023;3020;3183;3190;3192;4830;4841;6188;6421	geneontology_Molecular_Function	AEBP1;ENO1;HNRNPK;DHX9;NONO;ACTB;SFPQ;H3F3A;ACTN4;RPS3;HNRNPC;HNRNPU;NME1
GO:0022607	cellular component assembly	http://amigo.geneontology.org/amigo/term/GO:0022607	296	89	64.3193	1.38372	8.49534e-05	0.000991495	43;58;60;81;183;302;308;667;708;869;1009;1191;1636;1645;1660;1994;2316;2318;2660;2670;2683;2697;2764;2934;3006;3020;3036;3122;3146;3192;3303;3306;3312;3313;3320;3329;3655;3848;3856;3858;3921;3936;4239;4629;4744;4869;5034;5216;5861;6128;6136;6147;6169;6175;6188;6193;6204;6208;6223;6234;6418;6472;6634;6708;7114;7184;7203;7417;7419;7430;7450;7529;7531;7534;9748;10291;10383;10399;10576;10730;11075;23…	geneontology_Biological_Process	STX12;YME1L1;EZR;VDAC3;HSP90B1;MYH11;RPLP0;P4HB;FLNC;ITGA6;CLU;HSPA2;SHMT2;DST;YWHAZ;HSPD1;HSPA1A;YWHAE;GSN;SF3A1;RPS28;ANXA5;RPS14;DHX9;B4GALT1;RACK1;HIST3H2BB;GFAP;AGT;SCUBE1;GJA1;SET;C1QBP;KRT1;ANXA2;COX16;TUBB;AKR1C1;STMN2;CDH11;ACTA1;RPS19;RPL6;SLK;KRT8;ACTB;HAPLN2;HMGB1;HAS1;CCT2;NPM1;TMSB4X;LCP1;HLA-DRA;RPSA;PFN1;TUBB4B;HSPA9;CBLN1;ELAVL1;FLNA;H3F3A;HSP90AA1;RPL12;MSTN;RPS10;SPTA1;VDAC2;AC…
GO:0042273	ribosomal large subunit biogenesis	http://amigo.geneontology.org/amigo/term/GO:0042273	14	10	3.04213	3.28717	8.87515e-05	0.00102682	4869;6128;6129;6130;6136;6147;6154;6165;6169;6175	geneontology_Biological_Process	RPLP0;RPL7A;RPL26;RPL6;NPM1;RPL7;RPL35A;RPL12;RPL38;RPL23A
GO:0050684	regulation of mRNA processing	http://amigo.geneontology.org/amigo/term/GO:0050684	14	10	3.04213	3.28717	8.87515e-05	0.00102682	708;1660;3178;3181;3190;3192;3312;5725;6428;8106	geneontology_Biological_Process	HNRNPK;PABPN1;DHX9;C1QBP;SRSF3;HSPA8;HNRNPA2B1;HNRNPU;HNRNPA1;PTBP1
GO:0009891	positive regulation of biosynthetic process	http://amigo.geneontology.org/amigo/term/GO:0009891	108	40	23.4678	1.70446	0.000108987	0.00125547	81;183;301;654;708;1191;1660;1938;1984;1994;2023;2660;3006;3146;3178;3181;3182;3184;3190;3192;3320;3655;4691;4869;5093;5245;5591;5901;6154;6191;6203;6421;7114;7203;7431;10272;10399;10576;22948;26986	geneontology_Biological_Process	ITGA6;HNRNPAB;CLU;ENO1;CCT5;HNRNPK;EIF5A;FSTL3;PRKDC;PCBP1;DHX9;RACK1;RPS9;RPS4X;HNRNPD;AGT;BMP6;C1QBP;RPL26;PHB;PABPC1;HMGB1;CCT2;NPM1;TMSB4X;SFPQ;ELAVL1;HSP90AA1;EEF2;ANXA1;MSTN;ACTN4;CCT3;HNRNPA2B1;HNRNPU;VIM;HNRNPA1;HIST1H1C;RAN;NCL
GO:0097193	intrinsic apoptotic signaling pathway	http://amigo.geneontology.org/amigo/term/GO:0097193	27	15	5.86696	2.55669	0.00010987	0.00126019	1191;2023;2810;3190;3303;4841;5034;5591;6154;6188;6201;6421;7417;10399;10961	geneontology_Biological_Process	SFN;P4HB;CLU;RPS7;ENO1;HNRNPK;PRKDC;HSPA1A;RACK1;RPL26;NONO;SFPQ;ERP29;VDAC2;RPS3
GO:0030863	cortical cytoskeleton	http://amigo.geneontology.org/amigo/term/GO:0030863	12	9	2.60754	3.45153	0.000114387	0.00130637	81;1072;1915;2316;2934;4627;6521;6708;7430	geneontology_Cellular_Component	EZR;GSN;SLC4A1;FLNA;SPTA1;ACTN4;EEF1A1;MYH9;CFL1
GO:0001067	regulatory region nucleic acid binding	http://amigo.geneontology.org/amigo/term/GO:0001067	30	16	6.51885	2.45442	0.000123567	0.0013992	60;81;165;1660;2023;3020;3146;3183;3190;3192;4830;4841;4869;5245;6188;6421	geneontology_Molecular_Function	AEBP1;ENO1;HNRNPK;DHX9;PHB;NONO;ACTB;HMGB1;NPM1;SFPQ;H3F3A;ACTN4;RPS3;HNRNPC;HNRNPU;NME1
GO:0044212	transcription regulatory region DNA binding	http://amigo.geneontology.org/amigo/term/GO:0044212	30	16	6.51885	2.45442	0.000123567	0.0013992	60;81;165;1660;2023;3020;3146;3183;3190;3192;4830;4841;4869;5245;6188;6421	geneontology_Molecular_Function	AEBP1;ENO1;HNRNPK;DHX9;PHB;NONO;ACTB;HMGB1;NPM1;SFPQ;H3F3A;ACTN4;RPS3;HNRNPC;HNRNPU;NME1
GO:0032553	ribonucleotide binding	http://amigo.geneontology.org/amigo/term/GO:0032553	105	39	22.816	1.70933	0.000124847	0.00140176	58;60;498;506;1373;1660;1915;1917;1938;1973;3192;3303;3306;3312;3313;3320;3329;3336;4627;4629;4830;5230;5591;5861;5901;7184;7203;9445;9748;10212;10376;10383;10576;10730;22948;51363;79784;203068;345651	geneontology_Molecular_Function	YME1L1;HSP90B1;MYH11;HSPA2;CCT5;HSPD1;PRKDC;HSPA1A;ATP5F1B;ACTBL2;DHX9;CHST15;CPS1;EIF4A1;TUBB;TUBA1B;ACTA1;SLK;ACTB;CCT2;TUBB4B;ITM2B;HSPA9;HSP90AA1;DDX39A;EEF2;CCT3;HSPA8;HSPE1;HNRNPU;EEF1A2;PGK1;EEF1A1;MYH14;ATP5F1A;NME1;RAB1A;MYH9;RAN
GO:0032555	purine ribonucleotide binding	http://amigo.geneontology.org/amigo/term/GO:0032555	105	39	22.816	1.70933	0.000124847	0.00140176	58;60;498;506;1373;1660;1915;1917;1938;1973;3192;3303;3306;3312;3313;3320;3329;3336;4627;4629;4830;5230;5591;5861;5901;7184;7203;9445;9748;10212;10376;10383;10576;10730;22948;51363;79784;203068;345651	geneontology_Molecular_Function	YME1L1;HSP90B1;MYH11;HSPA2;CCT5;HSPD1;PRKDC;HSPA1A;ATP5F1B;ACTBL2;DHX9;CHST15;CPS1;EIF4A1;TUBB;TUBA1B;ACTA1;SLK;ACTB;CCT2;TUBB4B;ITM2B;HSPA9;HSP90AA1;DDX39A;EEF2;CCT3;HSPA8;HSPE1;HNRNPU;EEF1A2;PGK1;EEF1A1;MYH14;ATP5F1A;NME1;RAB1A;MYH9;RAN
GO:0044429	mitochondrial part	http://amigo.geneontology.org/amigo/term/GO:0044429	48	22	10.4302	2.10927	0.000130581	0.00145999	292;293;301;498;506;708;1191;1373;3313;3329;3336;4191;4830;5245;6188;6472;7417;7419;10730;10935;11331;51241	geneontology_Cellular_Component	YME1L1;SLC25A6;VDAC3;PRDX3;CLU;SHMT2;HSPD1;ATP5F1B;MDH2;CPS1;C1QBP;SLC25A5;PHB;COX16;HSPA9;ANXA1;VDAC2;RPS3;HSPE1;ATP5F1A;NME1;PHB2
GO:0031329	regulation of cellular catabolic process	http://amigo.geneontology.org/amigo/term/GO:0031329	74	30	16.0798	1.86569	0.000131201	0.00146078	302;1191;1471;1660;1915;1917;1994;2597;2670;3146;3183;3184;3192;3303;3312;3320;4670;4869;5886;6201;6418;7430;7431;7529;7534;8125;8754;9349;10399;26986	geneontology_Biological_Process	EZR;HNRNPM;CLU;RPS7;YWHAZ;RAD23A;HSPA1A;CST3;DHX9;RACK1;HNRNPD;GFAP;SET;ANXA2;PABPC1;HMGB1;ADAM9;NPM1;RPL23;ELAVL1;HSP90AA1;HNRNPC;HSPA8;HNRNPU;EEF1A2;VIM;EEF1A1;GAPDH;YWHAB;ANP32A
GO:0044451	nucleoplasm part	http://amigo.geneontology.org/amigo/term/GO:0044451	33	17	7.17073	2.37075	0.000132915	0.0014737	60;81;1660;3181;3192;3303;4000;4670;4841;5093;6421;6428;6634;8106;10212;10291;10730	geneontology_Cellular_Component	YME1L1;HNRNPM;PABPN1;HSPA1A;SF3A1;PCBP1;DHX9;NONO;SRSF3;ACTB;SFPQ;DDX39A;ACTN4;HNRNPA2B1;HNRNPU;SNRPD3;LMNA
GO:0032204	regulation of telomere maintenance	http://amigo.geneontology.org/amigo/term/GO:0032204	10	8	2.17295	3.68163	0.000136506	0.00150723	3178;3181;3183;3184;3192;7203;10576;22948	geneontology_Biological_Process	CCT5;HNRNPD;CCT2;CCT3;HNRNPC;HNRNPA2B1;HNRNPU;HNRNPA1
GO:0051015	actin filament binding	http://amigo.geneontology.org/amigo/term/GO:0051015	22	13	4.78049	2.71939	0.000138855	0.00152683	81;1072;1938;2316;2318;2934;3936;4627;4629;6708;7170;7430;79784	geneontology_Molecular_Function	EZR;MYH11;FLNC;GSN;LCP1;FLNA;EEF2;SPTA1;ACTN4;TPM3;MYH14;MYH9;CFL1
GO:0001726	ruffle	http://amigo.geneontology.org/amigo/term/GO:0001726	17	11	3.69401	2.97779	0.000150499	0.00164131	302;1072;1915;2934;3936;4627;4830;6188;6277;6282;7430	geneontology_Cellular_Component	EZR;GSN;S100A6;ANXA2;LCP1;RPS3;EEF1A1;NME1;S100A11;MYH9;CFL1
GO:1901987	regulation of cell cycle phase transition	http://amigo.geneontology.org/amigo/term/GO:1901987	17	11	3.69401	2.97779	0.000150499	0.00164131	301;2810;3306;3320;4869;5591;6154;7531;10383;11331;203068	geneontology_Biological_Process	SFN;HSPA2;PRKDC;YWHAE;RPL26;TUBB;NPM1;TUBB4B;HSP90AA1;ANXA1;PHB2
GO:0010557	positive regulation of macromolecule biosynthetic process	http://amigo.geneontology.org/amigo/term/GO:0010557	92	35	19.9911	1.75078	0.000164871	0.0017907	81;183;654;708;1660;1938;1984;1994;2660;3006;3146;3178;3181;3182;3184;3190;3192;3320;3655;4691;4869;5093;5245;5591;5901;6154;6191;6203;6421;7203;7431;10272;10576;22948;26986	geneontology_Biological_Process	ITGA6;HNRNPAB;CCT5;HNRNPK;EIF5A;FSTL3;PRKDC;PCBP1;DHX9;RPS9;RPS4X;HNRNPD;AGT;BMP6;C1QBP;RPL26;PHB;PABPC1;HMGB1;CCT2;NPM1;SFPQ;ELAVL1;HSP90AA1;EEF2;MSTN;ACTN4;CCT3;HNRNPA2B1;HNRNPU;VIM;HNRNPA1;HIST1H1C;RAN;NCL
GO:0005938	cell cortex	http://amigo.geneontology.org/amigo/term/GO:0005938	25	14	5.43237	2.57714	0.000168336	0.00181353	81;302;667;1072;1915;2023;2316;2934;4627;4691;5216;6521;6708;7430	geneontology_Cellular_Component	EZR;ENO1;DST;GSN;SLC4A1;ANXA2;PFN1;FLNA;SPTA1;ACTN4;EEF1A1;MYH9;CFL1;NCL
GO:0051082	unfolded protein binding	http://amigo.geneontology.org/amigo/term/GO:0051082	25	14	5.43237	2.57714	0.000168336	0.00181353	3303;3306;3312;3313;3320;3329;3336;4869;5478;7184;7203;10383;10576;22948	geneontology_Molecular_Function	HSP90B1;HSPA2;CCT5;HSPD1;HSPA1A;PPIA;CCT2;NPM1;TUBB4B;HSPA9;HSP90AA1;CCT3;HSPA8;HSPE1
GO:0012501	programmed cell death	http://amigo.geneontology.org/amigo/term/GO:0012501	220	69	47.8049	1.44337	0.000171265	0.00183765	81;183;292;293;301;308;654;708;1072;1191;1660;1825;1829;1917;1984;2023;2316;2597;2660;2683;2739;2810;2923;2934;3146;3190;3303;3313;3329;3336;3655;3848;3849;3855;3856;3857;3858;3872;3875;3939;4000;4830;4841;4869;5034;5245;5591;6154;6188;6194;6201;6418;6421;7184;7417;7529;7531;7534;8751;9748;10220;10399;10730;10935;10961;11331;54507;57556;404203	geneontology_Biological_Process	PDIA3;KRT7;SFN;YME1L1;SLC25A6;HSP90B1;ADAM15;KRT17;P4HB;PRDX3;ITGA6;KRT18;CLU;RPS7;ENO1;HNRNPK;YWHAZ;EIF5A;HSPD1;PRKDC;HSPA1A;YWHAE;DSG2;GSN;ANXA5;DHX9;B4GALT1;RACK1;KRT2;AGT;BMP6;SET;C1QBP;ADAMTSL4;SLC25A5;KRT1;RPL26;PHB;SEMA6A;KRT9;LDHA;NONO;SLK;KRT8;HMGB1;NPM1;SFPQ;ERP29;HSPA9;FLNA;GLO1;ANXA1;SPINK6;MSTN;VDAC2;ACTN4;GDF11;RPS3;RPS6;DSC3;HSPE1;EEF1A2;GAPDH;NME1;PHB2;KRT10;CFL1;YWHAB;LMNA
GO:0035639	purine ribonucleoside triphosphate binding	http://amigo.geneontology.org/amigo/term/GO:0035639	103	38	22.3814	1.69784	0.000182077	0.00194581	58;60;498;506;1373;1660;1915;1917;1938;1973;3192;3303;3306;3312;3313;3320;3329;3336;4627;4629;4830;5230;5591;5861;5901;7184;7203;9445;9748;10212;10376;10383;10576;10730;22948;79784;203068;345651	geneontology_Molecular_Function	YME1L1;HSP90B1;MYH11;HSPA2;CCT5;HSPD1;PRKDC;HSPA1A;ATP5F1B;ACTBL2;DHX9;CPS1;EIF4A1;TUBB;TUBA1B;ACTA1;SLK;ACTB;CCT2;TUBB4B;ITM2B;HSPA9;HSP90AA1;DDX39A;EEF2;CCT3;HSPA8;HSPE1;HNRNPU;EEF1A2;PGK1;EEF1A1;MYH14;ATP5F1A;NME1;RAB1A;MYH9;RAN
GO:1903507	negative regulation of nucleic acid-templated transcription	http://amigo.geneontology.org/amigo/term/GO:1903507	49	22	10.6475	2.06622	0.000190542	0.00202813	165;654;708;2023;2316;3006;3020;3146;3181;3192;3303;3312;4841;5245;6208;6418;6421;7430;7529;8804;9349;11331	geneontology_Biological_Process	AEBP1;EZR;ENO1;HSPA1A;RPS14;BMP6;SET;C1QBP;PHB;NONO;CREG1;HMGB1;SFPQ;RPL23;FLNA;H3F3A;HSPA8;HNRNPA2B1;HNRNPU;PHB2;YWHAB;HIST1H1C
GO:0016604	nuclear body	http://amigo.geneontology.org/amigo/term/GO:0016604	31	16	6.73614	2.37525	0.000205621	0.00217991	81;1660;3181;3192;3303;4000;4670;4841;5093;6421;6428;6634;8106;10212;10291;10730	geneontology_Cellular_Component	YME1L1;HNRNPM;PABPN1;HSPA1A;SF3A1;PCBP1;DHX9;NONO;SRSF3;SFPQ;DDX39A;ACTN4;HNRNPA2B1;HNRNPU;SNRPD3;LMNA
GO:0019866	organelle inner membrane	http://amigo.geneontology.org/amigo/term/GO:0019866	20	12	4.3459	2.76122	0.000208929	0.00219747	292;293;498;506;1373;3329;5245;6188;6472;10730;11331;51241	geneontology_Cellular_Component	YME1L1;SLC25A6;SHMT2;HSPD1;ATP5F1B;CPS1;SLC25A5;PHB;COX16;RPS3;ATP5F1A;PHB2
GO:0031424	keratinization	http://amigo.geneontology.org/amigo/term/GO:0031424	20	12	4.3459	2.76122	0.000208929	0.00219747	1825;1829;2810;3848;3849;3855;3856;3857;3858;3872;3875;404203	geneontology_Biological_Process	KRT7;SFN;KRT17;KRT18;DSG2;KRT2;KRT1;KRT9;KRT8;SPINK6;DSC3;KRT10
GO:0001882	nucleoside binding	http://amigo.geneontology.org/amigo/term/GO:0001882	15	10	3.25942	3.06803	0.000215361	0.00221265	81;1915;1917;1938;4830;5861;5901;10376;10383;203068	geneontology_Molecular_Function	TUBB;TUBA1B;TUBB4B;EEF2;ACTN4;EEF1A2;EEF1A1;NME1;RAB1A;RAN
GO:0003725	double-stranded RNA binding	http://amigo.geneontology.org/amigo/term/GO:0003725	15	10	3.25942	3.06803	0.000215361	0.00221265	1660;1973;1994;3146;3192;3329;7037;7431;10376;10383	geneontology_Molecular_Function	TFRC;HSPD1;DHX9;EIF4A1;TUBA1B;HMGB1;TUBB4B;ELAVL1;HNRNPU;VIM
GO:0031966	mitochondrial membrane	http://amigo.geneontology.org/amigo/term/GO:0031966	34	17	7.38803	2.30102	0.000213966	0.00221265	292;293;301;498;506;1191;1373;3329;4830;5245;6188;6472;7417;7419;10730;11331;51241	geneontology_Cellular_Component	YME1L1;SLC25A6;VDAC3;CLU;SHMT2;HSPD1;ATP5F1B;CPS1;SLC25A5;PHB;COX16;ANXA1;VDAC2;RPS3;ATP5F1A;NME1;PHB2
GO:0140110	transcription regulator activity	http://amigo.geneontology.org/amigo/term/GO:0140110	34	17	7.38803	2.30102	0.000213966	0.00221265	81;165;708;1660;2023;3146;3182;3190;3192;3303;4841;4869;5093;5245;5901;6421;8804	geneontology_Molecular_Function	AEBP1;HNRNPAB;ENO1;HNRNPK;HSPA1A;PCBP1;DHX9;C1QBP;PHB;NONO;CREG1;HMGB1;NPM1;SFPQ;ACTN4;HNRNPU;RAN
GO:0003779	actin binding	http://amigo.geneontology.org/amigo/term/GO:0003779	40	19	8.6918	2.18597	0.000214627	0.00221265	81;667;1072;1938;2316;2318;2764;2934;3192;3936;4627;4629;5216;6275;6708;7114;7170;7430;79784	geneontology_Molecular_Function	EZR;MYH11;S100A4;FLNC;DST;GSN;TMSB4X;LCP1;PFN1;FLNA;EEF2;SPTA1;ACTN4;GMFB;HNRNPU;TPM3;MYH14;MYH9;CFL1
GO:0009894	regulation of catabolic process	http://amigo.geneontology.org/amigo/term/GO:0009894	86	33	18.6874	1.7659	0.000212571	0.00221265	302;722;1191;1471;1660;1915;1917;1994;2316;2597;2670;3146;3183;3184;3192;3303;3312;3320;4670;4869;5245;5886;6201;6418;7430;7431;7529;7534;8125;8754;9349;10399;26986	geneontology_Biological_Process	EZR;HNRNPM;CLU;RPS7;YWHAZ;RAD23A;HSPA1A;CST3;DHX9;RACK1;HNRNPD;GFAP;SET;ANXA2;PHB;PABPC1;HMGB1;ADAM9;NPM1;RPL23;ELAVL1;FLNA;HSP90AA1;HNRNPC;HSPA8;HNRNPU;EEF1A2;VIM;EEF1A1;GAPDH;C4BPA;YWHAB;ANP32A
GO:0016887	ATPase activity	http://amigo.geneontology.org/amigo/term/GO:0016887	37	18	8.03991	2.23883	0.000216615	0.00221697	301;308;498;506;1191;1660;1973;3303;3306;3312;3313;3320;3329;4627;4637;10212;10730;79784	geneontology_Molecular_Function	YME1L1;CLU;HSPA2;HSPD1;HSPA1A;ATP5F1B;ANXA5;DHX9;EIF4A1;HSPA9;MYL6;HSP90AA1;DDX39A;ANXA1;HSPA8;MYH14;ATP5F1A;MYH9
GO:2001233	regulation of apoptotic signaling pathway	http://amigo.geneontology.org/amigo/term/GO:2001233	53	23	11.5166	1.99711	0.000254404	0.00259375	183;292;1191;2023;2810;2923;2934;3190;3303;3655;4000;4841;5034;6154;6188;6201;6421;7417;7529;7531;7534;10399;10961	geneontology_Biological_Process	PDIA3;SFN;P4HB;ITGA6;CLU;RPS7;ENO1;HNRNPK;YWHAZ;HSPA1A;YWHAE;GSN;RACK1;AGT;SLC25A5;RPL26;NONO;SFPQ;ERP29;VDAC2;RPS3;YWHAB;LMNA
GO:2001242	regulation of intrinsic apoptotic signaling pathway	http://amigo.geneontology.org/amigo/term/GO:2001242	23	13	4.99778	2.60115	0.000257584	0.00261615	1191;2023;3190;3303;4841;5034;6154;6188;6201;6421;7417;10399;10961	geneontology_Biological_Process	P4HB;CLU;RPS7;ENO1;HNRNPK;HSPA1A;RACK1;RPL26;NONO;SFPQ;ERP29;VDAC2;RPS3
GO:0097659	nucleic acid-templated transcription	http://amigo.geneontology.org/amigo/term/GO:0097659	149	50	32.3769	1.54431	0.000269667	0.00272846	81;165;177;183;654;708;1191;1660;2023;2316;2660;2739;3006;3020;3146;3181;3182;3184;3190;3192;3303;3312;3329;3655;4691;4841;4869;5093;5216;5245;5591;5757;5901;6128;6188;6208;6418;6421;6634;7114;7430;7529;8106;8804;9349;10272;10935;11331;91851;92105	geneontology_Biological_Process	AEBP1;EZR;PRDX3;ITGA6;HNRNPAB;CLU;ENO1;HNRNPK;PABPN1;FSTL3;HSPD1;PRKDC;HSPA1A;CHRDL1;RPS14;PCBP1;DHX9;HNRNPD;AGT;BMP6;SET;C1QBP;PHB;NONO;CREG1;RPL6;HMGB1;NPM1;TMSB4X;SFPQ;RPL23;PFN1;FLNA;GLO1;H3F3A;AGER;MSTN;PTMA;ACTN4;RPS3;HSPA8;HNRNPA2B1;HNRNPU;SNRPD3;INTS4;PHB2;YWHAB;HIST1H1C;RAN;NCL
GO:1902679	negative regulation of RNA biosynthetic process	http://amigo.geneontology.org/amigo/term/GO:1902679	50	22	10.8647	2.0249	0.000273586	0.00275762	165;654;708;2023;2316;3006;3020;3146;3181;3192;3303;3312;4841;5245;6208;6418;6421;7430;7529;8804;9349;11331	geneontology_Biological_Process	AEBP1;EZR;ENO1;HSPA1A;RPS14;BMP6;SET;C1QBP;PHB;NONO;CREG1;HMGB1;SFPQ;RPL23;FLNA;H3F3A;HSPA8;HNRNPA2B1;HNRNPU;PHB2;YWHAB;HIST1H1C
GO:0040029	regulation of gene expression, epigenetic	http://amigo.geneontology.org/amigo/term/GO:0040029	13	9	2.82483	3.18603	0.000301195	0.0029906	60;1660;1994;3006;3020;3146;3181;3192;5901	geneontology_Biological_Process	DHX9;ACTB;HMGB1;ELAVL1;H3F3A;HNRNPA2B1;HNRNPU;HIST1H1C;RAN
GO:0007006	mitochondrial membrane organization	http://amigo.geneontology.org/amigo/term/GO:0007006	13	9	2.82483	3.18603	0.000301195	0.0029906	292;498;506;2810;3303;3320;7529;7531;7534	geneontology_Biological_Process	SFN;YWHAZ;HSPA1A;YWHAE;ATP5F1B;SLC25A5;HSP90AA1;ATP5F1A;YWHAB
GO:0005525	GTP binding	http://amigo.geneontology.org/amigo/term/GO:0005525	13	9	2.82483	3.18603	0.000301195	0.0029906	1915;1917;1938;4830;5861;5901;10376;10383;203068	geneontology_Molecular_Function	TUBB;TUBA1B;TUBB4B;EEF2;EEF1A2;EEF1A1;NME1;RAB1A;RAN
GO:0050839	cell adhesion molecule binding	http://amigo.geneontology.org/amigo/term/GO:0050839	142	48	30.8559	1.55562	0.000299208	0.0029906	81;301;302;667;1009;1192;1525;1829;1937;1938;2023;2316;2670;2810;3146;3190;3303;3312;3384;3655;3875;3936;3939;4185;4627;4856;5034;5093;5216;5817;5861;5901;6128;6130;6147;6159;6187;6282;7430;7450;7529;7531;7534;8751;8754;9218;9748;10399	geneontology_Molecular_Function	SFN;EZR;PVR;ADAM15;P4HB;RPL7A;ITGA6;KRT18;ENO1;HNRNPK;DST;YWHAZ;HSPA1A;CLIC1;YWHAE;DSG2;PCBP1;RACK1;EEF1G;GFAP;ANXA2;CCN3;LDHA;CDH11;RPL6;SLK;HMGB1;ADAM9;LCP1;RPS2;PFN1;FLNA;EEF2;ANXA1;RPL29;ACTN4;RPL23A;HSPA8;CXADR;VWF;S100A11;RAB1A;MYH9;ADAM11;YWHAB;RAN;ICAM2;VAPA
GO:0007005	mitochondrion organization	http://amigo.geneontology.org/amigo/term/GO:0007005	44	20	9.56098	2.09184	0.000308231	0.00304908	292;293;498;506;1191;1525;2810;3303;3320;3329;4000;5245;7529;7531;7534;10730;10935;11331;51241;79784	geneontology_Biological_Process	SFN;YME1L1;SLC25A6;PRDX3;CLU;YWHAZ;HSPD1;HSPA1A;YWHAE;ATP5F1B;SLC25A5;PHB;COX16;HSP90AA1;CXADR;MYH14;ATP5F1A;PHB2;YWHAB;LMNA
GO:0000228	nuclear chromosome	http://amigo.geneontology.org/amigo/term/GO:0000228	18	11	3.91131	2.81236	0.000312707	0.00305924	60;1660;3006;3020;3146;3183;3190;3192;3306;5591;317772	geneontology_Cellular_Component	HSPA2;HNRNPK;PRKDC;DHX9;ACTB;HMGB1;HIST2H2AB;H3F3A;HNRNPC;HNRNPU;HIST1H1C
GO:0006839	mitochondrial transport	http://amigo.geneontology.org/amigo/term/GO:0006839	18	11	3.91131	2.81236	0.000312707	0.00305924	292;293;498;506;2810;3303;3320;3329;7529;7531;7534	geneontology_Biological_Process	SFN;SLC25A6;YWHAZ;HSPD1;HSPA1A;YWHAE;ATP5F1B;SLC25A5;HSP90AA1;ATP5F1A;YWHAB
GO:0070268	cornification	http://amigo.geneontology.org/amigo/term/GO:0070268	18	11	3.91131	2.81236	0.000312707	0.00305924	1825;1829;3848;3849;3855;3856;3857;3858;3872;3875;404203	geneontology_Biological_Process	KRT7;KRT17;KRT18;DSG2;KRT2;KRT1;KRT9;KRT8;SPINK6;DSC3;KRT10
GO:0009913	epidermal cell differentiation	http://amigo.geneontology.org/amigo/term/GO:0009913	29	15	6.30155	2.38037	0.000318114	0.00310073	301;1825;1829;2810;3848;3849;3855;3856;3857;3858;3872;3875;8754;135228;404203	geneontology_Biological_Process	KRT7;SFN;KRT17;KRT18;DSG2;KRT2;KRT1;KRT9;KRT8;ADAM9;ANXA1;SPINK6;DSC3;CD109;KRT10
GO:0005740	mitochondrial envelope	http://amigo.geneontology.org/amigo/term/GO:0005740	35	17	7.60532	2.23528	0.00033491	0.00325254	292;293;301;498;506;1191;1373;3329;4830;5245;6188;6472;7417;7419;10730;11331;51241	geneontology_Cellular_Component	YME1L1;SLC25A6;VDAC3;CLU;SHMT2;HSPD1;ATP5F1B;CPS1;SLC25A5;PHB;COX16;ANXA1;VDAC2;RPS3;ATP5F1A;NME1;PHB2
GO:0032774	RNA biosynthetic process	http://amigo.geneontology.org/amigo/term/GO:0032774	151	50	32.8115	1.52385	0.000392076	0.00379387	81;165;177;183;654;708;1191;1660;2023;2316;2660;2739;3006;3020;3146;3181;3182;3184;3190;3192;3303;3312;3329;3655;4691;4841;4869;5093;5216;5245;5591;5757;5901;6128;6188;6208;6418;6421;6634;7114;7430;7529;8106;8804;9349;10272;10935;11331;91851;92105	geneontology_Biological_Process	AEBP1;EZR;PRDX3;ITGA6;HNRNPAB;CLU;ENO1;HNRNPK;PABPN1;FSTL3;HSPD1;PRKDC;HSPA1A;CHRDL1;RPS14;PCBP1;DHX9;HNRNPD;AGT;BMP6;SET;C1QBP;PHB;NONO;CREG1;RPL6;HMGB1;NPM1;TMSB4X;SFPQ;RPL23;PFN1;FLNA;GLO1;H3F3A;AGER;MSTN;PTMA;ACTN4;RPS3;HSPA8;HNRNPA2B1;HNRNPU;SNRPD3;INTS4;PHB2;YWHAB;HIST1H1C;RAN;NCL
GO:0010833	telomere maintenance via telomere lengthening	http://amigo.geneontology.org/amigo/term/GO:0010833	11	8	2.39024	3.34694	0.000406357	0.00386184	3178;3181;3183;3192;3320;7203;10576;22948	geneontology_Biological_Process	CCT5;CCT2;HSP90AA1;CCT3;HNRNPC;HNRNPA2B1;HNRNPU;HNRNPA1
GO:0007051	spindle organization	http://amigo.geneontology.org/amigo/term/GO:0007051	11	8	2.39024	3.34694	0.000406357	0.00386184	2316;3192;3303;4627;5901;6188;7430;203068	geneontology_Biological_Process	EZR;HSPA1A;TUBB;FLNA;RPS3;HNRNPU;MYH9;RAN
GO:0006278	RNA-dependent DNA biosynthetic process	http://amigo.geneontology.org/amigo/term/GO:0006278	11	8	2.39024	3.34694	0.000406357	0.00386184	3178;3183;3192;3320;5478;7203;10576;22948	geneontology_Biological_Process	CCT5;PPIA;CCT2;HSP90AA1;CCT3;HNRNPC;HNRNPU;HNRNPA1
GO:0048024	regulation of mRNA splicing, via spliceosome	http://amigo.geneontology.org/amigo/term/GO:0048024	11	8	2.39024	3.34694	0.000406357	0.00386184	708;3178;3181;3190;3192;3312;5725;6428	geneontology_Biological_Process	HNRNPK;C1QBP;SRSF3;HSPA8;HNRNPA2B1;HNRNPU;HNRNPA1;PTBP1
GO:0003924	GTPase activity	http://amigo.geneontology.org/amigo/term/GO:0003924	11	8	2.39024	3.34694	0.000406357	0.00386184	1915;1917;1938;5861;5901;10376;10383;203068	geneontology_Molecular_Function	TUBB;TUBA1B;TUBB4B;EEF2;EEF1A2;EEF1A1;RAB1A;RAN
GO:0045892	negative regulation of transcription, DNA-templated	http://amigo.geneontology.org/amigo/term/GO:0045892	48	21	10.4302	2.01339	0.000417207	0.00395084	165;654;708;2023;2316;3006;3020;3146;3181;3192;3303;3312;4841;5245;6208;6418;6421;7430;7529;9349;11331	geneontology_Biological_Process	AEBP1;EZR;ENO1;HSPA1A;RPS14;BMP6;SET;C1QBP;PHB;NONO;HMGB1;SFPQ;RPL23;FLNA;H3F3A;HSPA8;HNRNPA2B1;HNRNPU;PHB2;YWHAB;HIST1H1C
GO:0019899	enzyme binding	http://amigo.geneontology.org/amigo/term/GO:0019899	214	66	46.5011	1.41932	0.000434654	0.00410147	60;292;302;308;590;708;1191;1471;1636;1660;1915;1917;1938;1994;2023;2316;2670;2676;2810;3146;3184;3192;3303;3306;3312;3313;3320;3329;3936;3939;4691;4744;4830;4869;5034;5094;5216;5245;5591;5886;6187;6188;6194;6201;6223;6421;6634;6708;7114;7184;7430;7450;7529;7531;7534;8106;8754;9349;9905;10376;10399;10576;10935;54507;57695;203068	geneontology_Molecular_Function	SFN;EZR;HSP90B1;P4HB;PRDX3;CLU;RPS7;HSPA2;ENO1;PABPN1;YWHAZ;HSPD1;RAD23A;PRKDC;HSPA1A;YWHAE;ANXA5;GFRA3;CST3;PCBP2;DHX9;RACK1;HNRNPD;GFAP;C1QBP;ADAMTSL4;SLC25A5;ANXA2;PHB;TUBB;TUBA1B;LDHA;RPS19;ACTB;HMGB1;BCHE;CCT2;ADAM9;NPM1;TMSB4X;LCP1;SFPQ;SGSM2;RPS2;RPL23;PFN1;HSPA9;ELAVL1;FLNA;HSP90AA1;EEF2;SPTA1;RPS3;RPS6;HSPA8;ACE;HNRNPU;EEF1A2;EEF1A1;SNRPD3;NME1;VWF;NEFH;YWHAB;USP37;NCL
GO:0044770	cell cycle phase transition	http://amigo.geneontology.org/amigo/term/GO:0044770	24	13	5.21508	2.49277	0.000453385	0.00424387	301;2810;3306;3320;4869;5591;6154;6194;7531;10383;11331;57695;203068	geneontology_Biological_Process	SFN;HSPA2;PRKDC;YWHAE;RPL26;TUBB;NPM1;TUBB4B;HSP90AA1;ANXA1;RPS6;PHB2;USP37
GO:0045935	positive regulation of nucleobase-containing compound metabolic process	http://amigo.geneontology.org/amigo/term/GO:0045935	89	33	19.3392	1.70637	0.000452388	0.00424387	81;183;654;1660;2023;2660;3006;3146;3178;3181;3182;3184;3190;3192;3303;3312;3320;3655;4691;4869;5093;5245;5591;5901;6188;6421;7037;7114;7203;10272;10576;22948;26986	geneontology_Biological_Process	TFRC;ITGA6;HNRNPAB;ENO1;CCT5;HNRNPK;FSTL3;PRKDC;HSPA1A;PCBP1;DHX9;HNRNPD;AGT;BMP6;PHB;PABPC1;HMGB1;CCT2;NPM1;TMSB4X;SFPQ;HSP90AA1;MSTN;ACTN4;RPS3;CCT3;HSPA8;HNRNPA2B1;HNRNPU;HNRNPA1;HIST1H1C;RAN;NCL
GO:0006351	transcription, DNA-templated	http://amigo.geneontology.org/amigo/term/GO:0006351	148	49	32.1596	1.52365	0.00045453	0.00424387	165;177;183;654;708;1191;1660;2023;2316;2660;2739;3006;3020;3146;3181;3182;3184;3190;3192;3303;3312;3329;3655;4691;4841;4869;5093;5216;5245;5591;5757;5901;6128;6188;6208;6418;6421;6634;7114;7430;7529;8106;8804;9349;10272;10935;11331;91851;92105	geneontology_Biological_Process	AEBP1;EZR;PRDX3;ITGA6;HNRNPAB;CLU;ENO1;HNRNPK;PABPN1;FSTL3;HSPD1;PRKDC;HSPA1A;CHRDL1;RPS14;PCBP1;DHX9;HNRNPD;AGT;BMP6;SET;C1QBP;PHB;NONO;CREG1;RPL6;HMGB1;NPM1;TMSB4X;SFPQ;RPL23;PFN1;FLNA;GLO1;H3F3A;AGER;MSTN;PTMA;RPS3;HSPA8;HNRNPA2B1;HNRNPU;SNRPD3;INTS4;PHB2;YWHAB;HIST1H1C;RAN;NCL
GO:0097435	supramolecular fiber organization	http://amigo.geneontology.org/amigo/term/GO:0097435	82	31	17.8182	1.7398	0.000458292	0.00426404	58;81;165;302;667;1072;1191;1471;2316;2670;2764;2934;3303;3312;3849;3856;3857;3936;4239;4629;4744;5216;6188;6708;7114;7170;7184;7430;7431;9748;11075	geneontology_Biological_Process	AEBP1;EZR;HSP90B1;MYH11;CLU;DST;HSPA1A;GSN;CST3;KRT2;GFAP;ANXA2;STMN2;KRT9;ACTA1;SLK;KRT8;TMSB4X;LCP1;PFN1;FLNA;SPTA1;ACTN4;GMFB;RPS3;HSPA8;TPM3;VIM;CFL1;NEFH;MFAP4
GO:1901990	regulation of mitotic cell cycle phase transition	http://amigo.geneontology.org/amigo/term/GO:1901990	16	10	3.47672	2.87628	0.000464701	0.00429364	301;2810;3306;3320;5591;6154;7531;10383;11331;203068	geneontology_Biological_Process	SFN;HSPA2;PRKDC;YWHAE;RPL26;TUBB;TUBB4B;HSP90AA1;ANXA1;PHB2
GO:0006611	protein export from nucleus	http://amigo.geneontology.org/amigo/term/GO:0006611	16	10	3.47672	2.87628	0.000464701	0.00429364	1984;2810;3181;3921;4869;5901;6428;7531;8106;10212	geneontology_Biological_Process	SFN;PABPN1;EIF5A;YWHAE;SRSF3;NPM1;RPSA;DDX39A;HNRNPA2B1;RAN
GO:0043209	myelin sheath	http://amigo.geneontology.org/amigo/term/GO:0043209	65	26	14.1242	1.84082	0.000488653	0.00449933	292;302;498;506;1917;2670;2923;2934;3306;3312;3320;3329;4191;4744;4830;5245;7203;7417;7430;10376;10383;10576;10935;22948;26227;79784	geneontology_Cellular_Component	PDIA3;EZR;PHGDH;PRDX3;HSPA2;CCT5;HSPD1;GSN;ATP5F1B;MDH2;GFAP;SLC25A5;ANXA2;PHB;TUBA1B;CCT2;TUBB4B;HSP90AA1;VDAC2;CCT3;HSPA8;EEF1A2;MYH14;ATP5F1A;NME1;NEFH
GO:0043254	regulation of protein complex assembly	http://amigo.geneontology.org/amigo/term/GO:0043254	39	18	8.4745	2.12402	0.000495028	0.0045267	1191;2670;2764;2934;3020;3146;3303;3312;3320;3936;5216;6188;6708;7114;7417;10399;11075;23521	geneontology_Biological_Process	CLU;HSPA1A;GSN;RACK1;GFAP;STMN2;HMGB1;TMSB4X;LCP1;PFN1;H3F3A;HSP90AA1;SPTA1;VDAC2;GMFB;RPS3;HSPA8;RPL13A
GO:1903047	mitotic cell cycle process	http://amigo.geneontology.org/amigo/term/GO:1903047	39	18	8.4745	2.12402	0.000495028	0.0045267	301;1072;2316;2810;3192;3303;3306;3320;4000;5591;5901;6154;6194;7531;10383;11331;57695;203068	geneontology_Biological_Process	SFN;HSPA2;PRKDC;HSPA1A;YWHAE;RPL26;TUBB;TUBB4B;FLNA;HSP90AA1;ANXA1;RPS6;HNRNPU;PHB2;CFL1;LMNA;RAN;USP37
GO:0010638	positive regulation of organelle organization	http://amigo.geneontology.org/amigo/term/GO:0010638	62	25	13.4723	1.85566	0.000545152	0.00496798	301;302;1072;2316;2764;2810;2934;3178;3181;3184;3192;3303;3936;4000;5216;6188;6421;7203;7529;7531;7534;10576;11075;11331;22948	geneontology_Biological_Process	SFN;CCT5;YWHAZ;HSPA1A;YWHAE;GSN;HNRNPD;ANXA2;STMN2;CCT2;LCP1;SFPQ;PFN1;FLNA;ANXA1;GMFB;RPS3;CCT3;HNRNPA2B1;HNRNPU;PHB2;HNRNPA1;CFL1;YWHAB;LMNA
GO:0005739	mitochondrion	http://amigo.geneontology.org/amigo/term/GO:0005739	83	31	18.0355	1.71883	0.000587948	0.00533969	292;293;301;498;506;708;1191;1192;1373;2697;2810;3303;3313;3329;3336;4191;4830;5245;5478;6188;6472;7417;7419;7529;7531;7534;10399;10730;10935;11331;51241	geneontology_Cellular_Component	SFN;YME1L1;SLC25A6;VDAC3;PRDX3;CLU;SHMT2;YWHAZ;HSPD1;HSPA1A;CLIC1;YWHAE;ATP5F1B;MDH2;RACK1;CPS1;GJA1;C1QBP;SLC25A5;PPIA;PHB;COX16;HSPA9;ANXA1;VDAC2;RPS3;HSPE1;ATP5F1A;NME1;PHB2;YWHAB
GO:0051704	multi-organism process	http://amigo.geneontology.org/amigo/term/GO:0051704	253	75	54.9756	1.36424	0.000643558	0.00582485	183;290;292;293;302;654;708;1072;1191;1373;1525;1636;1660;1829;1937;1973;2023;2316;2597;2683;2934;3020;3122;3146;3178;3190;3303;3306;3312;3329;3855;3856;3857;3875;3921;4869;5034;5093;5094;5478;5646;5685;5725;5817;5861;5886;5901;6035;6159;6194;6210;6223;6418;7037;7203;7417;7431;7529;7531;8106;8754;9218;10272;10399;10576;10935;11027;22948;26986;51752;54209;54587;60343;80328;85236	geneontology_Biological_Process	TFRC;KRT7;ANPEP;SLC25A6;PVR;P4HB;PRDX3;KRT18;CLU;HSPA2;ENO1;CCT5;HNRNPK;PABPN1;FSTL3;HSPD1;RAD23A;FAM3A;HSPA1A;RPS15A;YWHAE;DSG2;GSN;PCBP1;PCBP2;DHX9;B4GALT1;RACK1;EEF1G;CPS1;LILRA2;EIF4A1;AGT;BMP6;SET;PRSS3;C1QBP;SLC25A5;PPIA;ANXA2;KRT9;PABPC1;ULBP2;RPS19;KRT8;HMGB1;CCT2;ADAM9;NPM1;HLA-DRA;RPSA;RNASE1;FLNA;H3F3A;MXRA8;RPL29;ERAP1;PSMA4;VDAC2;HIST1H2BK;CCT3;RPS6;HSPA8;TREM2;ACE;VIM;CXADR;GAPDH;RA…
GO:2001252	positive regulation of chromosome organization	http://amigo.geneontology.org/amigo/term/GO:2001252	14	9	3.04213	2.95845	0.000683595	0.00606348	3178;3181;3184;3192;4000;6421;7203;10576;22948	geneontology_Biological_Process	CCT5;HNRNPD;CCT2;SFPQ;CCT3;HNRNPA2B1;HNRNPU;HNRNPA1;LMNA
GO:0001883	purine nucleoside binding	http://amigo.geneontology.org/amigo/term/GO:0001883	14	9	3.04213	2.95845	0.000683595	0.00606348	1915;1917;1938;4830;5861;5901;10376;10383;203068	geneontology_Molecular_Function	TUBB;TUBA1B;TUBB4B;EEF2;EEF1A2;EEF1A1;NME1;RAB1A;RAN
GO:0019001	guanyl nucleotide binding	http://amigo.geneontology.org/amigo/term/GO:0019001	14	9	3.04213	2.95845	0.000683595	0.00606348	1915;1917;1938;4830;5861;5901;10376;10383;203068	geneontology_Molecular_Function	TUBB;TUBA1B;TUBB4B;EEF2;EEF1A2;EEF1A1;NME1;RAB1A;RAN
GO:0032549	ribonucleoside binding	http://amigo.geneontology.org/amigo/term/GO:0032549	14	9	3.04213	2.95845	0.000683595	0.00606348	1915;1917;1938;4830;5861;5901;10376;10383;203068	geneontology_Molecular_Function	TUBB;TUBA1B;TUBB4B;EEF2;EEF1A2;EEF1A1;NME1;RAB1A;RAN
GO:0032550	purine ribonucleoside binding	http://amigo.geneontology.org/amigo/term/GO:0032550	14	9	3.04213	2.95845	0.000683595	0.00606348	1915;1917;1938;4830;5861;5901;10376;10383;203068	geneontology_Molecular_Function	TUBB;TUBA1B;TUBB4B;EEF2;EEF1A2;EEF1A1;NME1;RAB1A;RAN
GO:0032561	guanyl ribonucleotide binding	http://amigo.geneontology.org/amigo/term/GO:0032561	14	9	3.04213	2.95845	0.000683595	0.00606348	1915;1917;1938;4830;5861;5901;10376;10383;203068	geneontology_Molecular_Function	TUBB;TUBA1B;TUBB4B;EEF2;EEF1A2;EEF1A1;NME1;RAB1A;RAN
GO:0044772	mitotic cell cycle phase transition	http://amigo.geneontology.org/amigo/term/GO:0044772	22	12	4.78049	2.5102	0.000699238	0.00618164	301;2810;3306;3320;5591;6154;6194;7531;10383;11331;57695;203068	geneontology_Biological_Process	SFN;HSPA2;PRKDC;YWHAE;RPL26;TUBB;TUBB4B;HSP90AA1;ANXA1;RPS6;PHB2;USP37
GO:0022402	cell cycle process	http://amigo.geneontology.org/amigo/term/GO:0022402	63	25	13.6896	1.82621	0.000726552	0.00640184	301;1072;2316;2810;3192;3303;3306;3320;4000;4627;4869;5591;5901;6154;6188;6194;6421;7430;7531;9349;10383;11331;26227;57695;203068	geneontology_Biological_Process	SFN;EZR;PHGDH;HSPA2;PRKDC;HSPA1A;YWHAE;RPL26;TUBB;NPM1;SFPQ;RPL23;TUBB4B;FLNA;HSP90AA1;ANXA1;RPS3;RPS6;HNRNPU;PHB2;MYH9;CFL1;LMNA;RAN;USP37
GO:0043065	positive regulation of apoptotic process	http://amigo.geneontology.org/amigo/term/GO:0043065	70	27	15.2106	1.77507	0.00075467	0.00660584	183;301;308;708;1917;1984;2597;2683;2810;2923;2934;3146;3329;3336;3655;3939;5591;6154;6188;6194;6201;6421;7529;7531;7534;10399;54507	geneontology_Biological_Process	PDIA3;SFN;ITGA6;RPS7;YWHAZ;EIF5A;HSPD1;PRKDC;YWHAE;GSN;ANXA5;B4GALT1;RACK1;AGT;C1QBP;ADAMTSL4;RPL26;LDHA;HMGB1;SFPQ;ANXA1;RPS3;RPS6;HSPE1;EEF1A2;GAPDH;YWHAB
GO:0043068	positive regulation of programmed cell death	http://amigo.geneontology.org/amigo/term/GO:0043068	70	27	15.2106	1.77507	0.00075467	0.00660584	183;301;308;708;1917;1984;2597;2683;2810;2923;2934;3146;3329;3336;3655;3939;5591;6154;6188;6194;6201;6421;7529;7531;7534;10399;54507	geneontology_Biological_Process	PDIA3;SFN;ITGA6;RPS7;YWHAZ;EIF5A;HSPD1;PRKDC;YWHAE;GSN;ANXA5;B4GALT1;RACK1;AGT;C1QBP;ADAMTSL4;RPL26;LDHA;HMGB1;SFPQ;ANXA1;RPS3;RPS6;HSPE1;EEF1A2;GAPDH;YWHAB
GO:0005759	mitochondrial matrix	http://amigo.geneontology.org/amigo/term/GO:0005759	25	13	5.43237	2.39306	0.000762188	0.00664978	292;498;506;708;1373;3313;3329;3336;4191;6188;6472;7417;10935	geneontology_Cellular_Component	PRDX3;SHMT2;HSPD1;ATP5F1B;MDH2;CPS1;C1QBP;SLC25A5;HSPA9;VDAC2;RPS3;HSPE1;ATP5F1A
GO:0071345	cellular response to cytokine stimulus	http://amigo.geneontology.org/amigo/term/GO:0071345	136	45	29.5521	1.52273	0.00081616	0.00709739	81;292;301;302;506;965;1072;1660;2162;2597;2923;2934;3122;3146;3181;3185;3192;3303;3312;3313;3320;3329;3856;3875;3936;4691;4744;5034;5245;5478;6175;6188;6217;7037;7114;7184;7431;7534;9180;10376;10399;10402;10437;23521;54209	geneontology_Biological_Process	TFRC;PDIA3;HNRNPF;CD58;HSP90B1;RPLP0;P4HB;OSMR;KRT18;YWHAZ;HSPD1;HSPA1A;GSN;ATP5F1B;DHX9;RACK1;SLC25A5;PPIA;ANXA2;PHB;TUBA1B;KRT8;HMGB1;TMSB4X;LCP1;F13A1;HLA-DRA;HSPA9;HSP90AA1;ANXA1;RPS16;ACTN4;RPS3;IFI30;HSPA8;TREM2;HNRNPA2B1;HNRNPU;VIM;GAPDH;ST3GAL6;RPL13A;CFL1;NEFH;NCL
GO:0030855	epithelial cell differentiation	http://amigo.geneontology.org/amigo/term/GO:0030855	74	28	16.0798	1.74131	0.000863429	0.00748399	301;302;654;1373;1645;1825;1829;2316;2683;2810;3848;3849;3855;3856;3857;3858;3872;3875;5230;5861;7430;7431;8754;54507;60484;80274;135228;404203	geneontology_Biological_Process	KRT7;SFN;EZR;KRT17;KRT18;DSG2;B4GALT1;CPS1;KRT2;SCUBE1;BMP6;ADAMTSL4;KRT1;ANXA2;AKR1C1;KRT9;KRT8;HAPLN2;ADAM9;FLNA;ANXA1;SPINK6;DSC3;PGK1;VIM;CD109;KRT10;RAB1A
GO:0008219	cell death	http://amigo.geneontology.org/amigo/term/GO:0008219	243	72	52.8027	1.36357	0.000872623	0.00753913	81;183;292;293;301;308;654;708;1072;1191;1660;1825;1829;1917;1984;2023;2316;2597;2660;2683;2739;2810;2923;2934;3146;3190;3303;3313;3329;3336;3655;3848;3849;3855;3856;3857;3858;3872;3875;3939;4000;4830;4841;4856;4869;5034;5176;5245;5591;6154;6188;6194;6201;6418;6421;7184;7417;7529;7531;7534;8751;9218;9748;10220;10399;10730;10935;10961;11331;54507;57556;404203	geneontology_Biological_Process	PDIA3;KRT7;SFN;YME1L1;SLC25A6;HSP90B1;ADAM15;KRT17;P4HB;PRDX3;ITGA6;KRT18;CLU;RPS7;ENO1;HNRNPK;YWHAZ;EIF5A;HSPD1;PRKDC;HSPA1A;YWHAE;DSG2;GSN;ANXA5;DHX9;B4GALT1;RACK1;KRT2;AGT;BMP6;SET;C1QBP;ADAMTSL4;SLC25A5;KRT1;RPL26;PHB;SEMA6A;KRT9;CCN3;LDHA;NONO;SLK;KRT8;HMGB1;NPM1;SFPQ;ERP29;HSPA9;FLNA;GLO1;ANXA1;SPINK6;MSTN;VDAC2;ACTN4;GDF11;RPS3;RPS6;DSC3;SERPINF1;HSPE1;EEF1A2;GAPDH;NME1;PHB2;KRT10;CFL1;YWH…
GO:0044454	nuclear chromosome part	http://amigo.geneontology.org/amigo/term/GO:0044454	17	10	3.69401	2.70708	0.00091356	0.00784188	60;1660;3006;3020;3146;3183;3190;3306;5591;317772	geneontology_Cellular_Component	HSPA2;HNRNPK;PRKDC;DHX9;ACTB;HMGB1;HIST2H2AB;H3F3A;HNRNPC;HIST1H1C
GO:0044448	cell cortex part	http://amigo.geneontology.org/amigo/term/GO:0044448	17	10	3.69401	2.70708	0.00091356	0.00784188	81;1072;1915;2023;2316;2934;4627;6521;6708;7430	geneontology_Cellular_Component	EZR;ENO1;GSN;SLC4A1;FLNA;SPTA1;ACTN4;EEF1A1;MYH9;CFL1
GO:0000790	nuclear chromatin	http://amigo.geneontology.org/amigo/term/GO:0000790	12	8	2.60754	3.06803	0.000990295	0.00847324	60;1660;3006;3020;3146;3183;3190;317772	geneontology_Cellular_Component	HNRNPK;DHX9;ACTB;HMGB1;HIST2H2AB;H3F3A;HNRNPC;HIST1H1C
GO:0042981	regulation of apoptotic process	http://amigo.geneontology.org/amigo/term/GO:0042981	176	55	38.2439	1.43814	0.00102177	0.00868666	81;183;292;301;308;654;708;1072;1191;1917;1984;2023;2316;2597;2660;2683;2739;2810;2923;2934;3146;3190;3303;3313;3329;3336;3655;3875;3939;4000;4830;4841;4869;5034;5245;5591;6154;6188;6194;6201;6418;6421;7184;7417;7529;7531;7534;9748;10220;10399;10730;10935;10961;11331;54507	geneontology_Biological_Process	PDIA3;SFN;YME1L1;HSP90B1;P4HB;PRDX3;ITGA6;KRT18;CLU;RPS7;ENO1;HNRNPK;YWHAZ;EIF5A;HSPD1;PRKDC;HSPA1A;YWHAE;GSN;ANXA5;B4GALT1;RACK1;AGT;BMP6;SET;C1QBP;ADAMTSL4;SLC25A5;RPL26;PHB;LDHA;NONO;SLK;HMGB1;NPM1;SFPQ;ERP29;HSPA9;FLNA;GLO1;ANXA1;MSTN;VDAC2;ACTN4;GDF11;RPS3;RPS6;HSPE1;EEF1A2;GAPDH;NME1;PHB2;CFL1;YWHAB;LMNA
GO:0043067	regulation of programmed cell death	http://amigo.geneontology.org/amigo/term/GO:0043067	176	55	38.2439	1.43814	0.00102177	0.00868666	81;183;292;301;308;654;708;1072;1191;1917;1984;2023;2316;2597;2660;2683;2739;2810;2923;2934;3146;3190;3303;3313;3329;3336;3655;3875;3939;4000;4830;4841;4869;5034;5245;5591;6154;6188;6194;6201;6418;6421;7184;7417;7529;7531;7534;9748;10220;10399;10730;10935;10961;11331;54507	geneontology_Biological_Process	PDIA3;SFN;YME1L1;HSP90B1;P4HB;PRDX3;ITGA6;KRT18;CLU;RPS7;ENO1;HNRNPK;YWHAZ;EIF5A;HSPD1;PRKDC;HSPA1A;YWHAE;GSN;ANXA5;B4GALT1;RACK1;AGT;BMP6;SET;C1QBP;ADAMTSL4;SLC25A5;RPL26;PHB;LDHA;NONO;SLK;HMGB1;NPM1;SFPQ;ERP29;HSPA9;FLNA;GLO1;ANXA1;MSTN;VDAC2;ACTN4;GDF11;RPS3;RPS6;HSPE1;EEF1A2;GAPDH;NME1;PHB2;CFL1;YWHAB;LMNA
GO:0030048	actin filament-based movement	http://amigo.geneontology.org/amigo/term/GO:0030048	20	11	4.3459	2.53112	0.00107866	0.0091411	58;81;1829;2316;2697;4627;4632;4637;7170;7431;79784	geneontology_Biological_Process	DSG2;GJA1;ACTA1;FLNA;MYL6;ACTN4;TPM3;VIM;MYH14;MYH9;MYL1
GO:0097190	apoptotic signaling pathway	http://amigo.geneontology.org/amigo/term/GO:0097190	68	26	14.7761	1.7596	0.00110796	0.00935965	183;292;1191;2023;2810;2923;2934;3190;3303;3655;3856;3875;4000;4841;5034;5591;6154;6188;6201;6421;7417;7529;7531;7534;10399;10961	geneontology_Biological_Process	PDIA3;SFN;P4HB;ITGA6;KRT18;CLU;RPS7;ENO1;HNRNPK;YWHAZ;PRKDC;HSPA1A;YWHAE;GSN;RACK1;AGT;SLC25A5;RPL26;NONO;KRT8;SFPQ;ERP29;VDAC2;RPS3;YWHAB;LMNA
GO:0071897	DNA biosynthetic process	http://amigo.geneontology.org/amigo/term/GO:0071897	23	12	4.99778	2.40106	0.00118104	0.00991406	3178;3181;3183;3184;3192;3320;5245;5478;5980;7203;10576;22948	geneontology_Biological_Process	CCT5;HNRNPD;REV3L;PPIA;PHB;CCT2;HSP90AA1;CCT3;HNRNPC;HNRNPA2B1;HNRNPU;HNRNPA1
GO:2001235	positive regulation of apoptotic signaling pathway	http://amigo.geneontology.org/amigo/term/GO:2001235	23	12	4.99778	2.40106	0.00118104	0.00991406	183;2810;2923;2934;6154;6188;6201;6421;7529;7531;7534;10399	geneontology_Biological_Process	PDIA3;SFN;RPS7;YWHAZ;YWHAE;GSN;RACK1;AGT;RPL26;SFPQ;RPS3;YWHAB
GO:1903506	regulation of nucleic acid-templated transcription	http://amigo.geneontology.org/amigo/term/GO:1903506	142	46	30.8559	1.4908	0.0012008	0.0100482	81;165;177;183;654;708;1191;1660;2023;2316;2660;2739;3006;3020;3146;3181;3182;3184;3190;3192;3303;3312;3329;3655;4691;4841;4869;5093;5216;5245;5591;5901;6128;6188;6208;6418;6421;7114;7430;7529;8804;9349;10272;10935;11331;91851	geneontology_Biological_Process	AEBP1;EZR;PRDX3;ITGA6;HNRNPAB;CLU;ENO1;HNRNPK;FSTL3;HSPD1;PRKDC;HSPA1A;CHRDL1;RPS14;PCBP1;DHX9;HNRNPD;AGT;BMP6;SET;C1QBP;PHB;NONO;CREG1;RPL6;HMGB1;NPM1;TMSB4X;SFPQ;RPL23;PFN1;FLNA;GLO1;H3F3A;AGER;MSTN;ACTN4;RPS3;HSPA8;HNRNPA2B1;HNRNPU;PHB2;YWHAB;HIST1H1C;RAN;NCL
GO:0050821	protein stabilization	http://amigo.geneontology.org/amigo/term/GO:0050821	32	15	6.95344	2.15721	0.00121463	0.0101004	1191;2316;2597;3303;3320;3329;5216;5245;6201;7203;9349;10576;11331;22948;23673	geneontology_Biological_Process	STX12;CLU;RPS7;CCT5;HSPD1;HSPA1A;PHB;CCT2;RPL23;PFN1;FLNA;HSP90AA1;CCT3;GAPDH;PHB2
GO:0042623	ATPase activity, coupled	http://amigo.geneontology.org/amigo/term/GO:0042623	32	15	6.95344	2.15721	0.00121463	0.0101004	301;308;498;506;1660;1973;3303;3306;3312;3313;3320;4627;4637;10730;79784	geneontology_Molecular_Function	YME1L1;HSPA2;HSPA1A;ATP5F1B;ANXA5;DHX9;EIF4A1;HSPA9;MYL6;HSP90AA1;ANXA1;HSPA8;MYH14;ATP5F1A;MYH9
GO:0010942	positive regulation of cell death	http://amigo.geneontology.org/amigo/term/GO:0010942	79	29	17.1663	1.68936	0.00123569	0.0102435	183;301;308;708;1191;1917;1984;2597;2683;2810;2923;2934;3146;3329;3336;3655;3939;5245;5591;6154;6188;6194;6201;6421;7529;7531;7534;10399;54507	geneontology_Biological_Process	PDIA3;SFN;ITGA6;CLU;RPS7;YWHAZ;EIF5A;HSPD1;PRKDC;YWHAE;GSN;ANXA5;B4GALT1;RACK1;AGT;C1QBP;ADAMTSL4;RPL26;PHB;LDHA;HMGB1;SFPQ;ANXA1;RPS3;RPS6;HSPE1;EEF1A2;GAPDH;YWHAB
GO:0032993	protein-DNA complex	http://amigo.geneontology.org/amigo/term/GO:0032993	10	7	2.17295	3.22143	0.00139926	0.0113174	3006;3020;4869;5591;85236;128312;317772	geneontology_Cellular_Component	PRKDC;HIST3H2BB;NPM1;HIST2H2AB;H3F3A;HIST1H2BK;HIST1H1C
GO:0042788	polysomal ribosome	http://amigo.geneontology.org/amigo/term/GO:0042788	10	7	2.17295	3.22143	0.00139926	0.0113174	1660;1938;6128;6130;6132;6169;6234	geneontology_Cellular_Component	RPL7A;RPS28;DHX9;RPL6;EEF2;RPL38;RPL8
GO:1903902	positive regulation of viral life cycle	http://amigo.geneontology.org/amigo/term/GO:1903902	10	7	2.17295	3.22143	0.00139926	0.0113174	302;3312;5034;5478;5886;9218;26986	geneontology_Biological_Process	P4HB;RAD23A;PPIA;ANXA2;PABPC1;HSPA8;VAPA
GO:0007004	telomere maintenance via telomerase	http://amigo.geneontology.org/amigo/term/GO:0007004	10	7	2.17295	3.22143	0.00139926	0.0113174	3178;3183;3192;3320;7203;10576;22948	geneontology_Biological_Process	CCT5;CCT2;HSP90AA1;CCT3;HNRNPC;HNRNPU;HNRNPA1
GO:0006458	'de novo' protein folding	http://amigo.geneontology.org/amigo/term/GO:0006458	10	7	2.17295	3.22143	0.00139926	0.0113174	3303;3306;3312;3313;3329;3336;10576	geneontology_Biological_Process	HSPA2;HSPD1;HSPA1A;CCT2;HSPA9;HSPA8;HSPE1
GO:0051028	mRNA transport	http://amigo.geneontology.org/amigo/term/GO:0051028	10	7	2.17295	3.22143	0.00139926	0.0113174	1660;1984;3178;3181;6428;8106;10212	geneontology_Biological_Process	PABPN1;EIF5A;DHX9;SRSF3;DDX39A;HNRNPA2B1;HNRNPA1
GO:0048306	calcium-dependent protein binding	http://amigo.geneontology.org/amigo/term/GO:0048306	10	7	2.17295	3.22143	0.00139926	0.0113174	301;302;5648;6275;6277;6282;11075	geneontology_Molecular_Function	S100A4;MASP1;S100A6;ANXA2;STMN2;ANXA1;S100A11
GO:0048524	positive regulation of viral process	http://amigo.geneontology.org/amigo/term/GO:0048524	15	9	3.25942	2.76122	0.00138594	0.0113174	302;1072;1660;3312;5034;5478;5886;9218;26986	geneontology_Biological_Process	P4HB;RAD23A;DHX9;PPIA;ANXA2;PABPC1;HSPA8;CFL1;VAPA
GO:0042470	melanosome	http://amigo.geneontology.org/amigo/term/GO:0042470	39	17	8.4745	2.00602	0.00158332	0.0127287	191;302;2923;3312;3320;4629;5034;5176;5861;5901;7037;7184;7529;7531;7534;9905;10961	geneontology_Cellular_Component	TFRC;PDIA3;HSP90B1;MYH11;P4HB;YWHAZ;YWHAE;ANXA2;SGSM2;ERP29;HSP90AA1;HSPA8;SERPINF1;AHCY;RAB1A;YWHAB;RAN
GO:0048770	pigment granule	http://amigo.geneontology.org/amigo/term/GO:0048770	39	17	8.4745	2.00602	0.00158332	0.0127287	191;302;2923;3312;3320;4629;5034;5176;5861;5901;7037;7184;7529;7531;7534;9905;10961	geneontology_Cellular_Component	TFRC;PDIA3;HSP90B1;MYH11;P4HB;YWHAZ;YWHAE;ANXA2;SGSM2;ERP29;HSP90AA1;HSPA8;SERPINF1;AHCY;RAB1A;YWHAB;RAN
GO:0031323	regulation of cellular metabolic process	http://amigo.geneontology.org/amigo/term/GO:0031323	430	115	93.4368	1.23078	0.00159077	0.0127501	43;60;81;165;177;183;301;302;654;708;722;1191;1469;1471;1636;1660;1915;1917;1938;1984;1994;2023;2316;2597;2660;2670;2734;2739;2764;2810;2934;3006;3020;3146;3178;3181;3182;3183;3184;3185;3190;3192;3303;3306;3312;3320;3329;3336;3655;4000;4241;4249;4627;4670;4691;4841;4869;5093;5176;5216;5245;5591;5725;5861;5886;5901;6128;6154;6169;6187;6188;6191;6201;6203;6207;6208;6282;6418;6421;6428;6472;7037;711…	geneontology_Biological_Process	TFRC;SFN;AEBP1;HNRNPF;EZR;HSP90B1;PRDX3;RPS13;ITGA6;HNRNPAB;HNRNPM;CLU;RPS7;HSPA2;SHMT2;ENO1;CCT5;HNRNPK;PABPN1;YWHAZ;EIF5A;FSTL3;HSPD1;RAD23A;PRKDC;FAM3A;HSPA1A;YWHAE;GSN;CHRDL1;CST3;RPS14;PCBP1;DHX9;RACK1;RPS9;RPS4X;HNRNPD;GFAP;AGT;BMP6;SET;MGAT5;C1QBP;RPL26;ANXA2;PHB;SEMA6A;PABPC1;NONO;SRSF3;CREG1;RPL6;SLK;ACTB;HMGB1;CCT2;ADAM9;NPM1;TMSB4X;SFPQ;ERP29;RPS2;RPL23;PFN1;ITM2B;ELAVL1;FLNA;GLO1;H3F3…
GO:0016607	nuclear speck	http://amigo.geneontology.org/amigo/term/GO:0016607	18	10	3.91131	2.55669	0.00166463	0.0132622	3192;3303;4000;4841;5093;6421;6428;8106;10212;10291	geneontology_Cellular_Component	PABPN1;HSPA1A;SF3A1;PCBP1;NONO;SRSF3;SFPQ;DDX39A;HNRNPU;LMNA
GO:0003712	transcription coregulator activity	http://amigo.geneontology.org/amigo/term/GO:0003712	18	10	3.91131	2.55669	0.00166463	0.0132622	81;165;708;1660;3146;3192;3303;4869;5901;8804	geneontology_Molecular_Function	AEBP1;HSPA1A;DHX9;C1QBP;CREG1;HMGB1;NPM1;ACTN4;HNRNPU;RAN
GO:2001141	regulation of RNA biosynthetic process	http://amigo.geneontology.org/amigo/term/GO:2001141	144	46	31.2905	1.4701	0.00168224	0.0133625	81;165;177;183;654;708;1191;1660;2023;2316;2660;2739;3006;3020;3146;3181;3182;3184;3190;3192;3303;3312;3329;3655;4691;4841;4869;5093;5216;5245;5591;5901;6128;6188;6208;6418;6421;7114;7430;7529;8804;9349;10272;10935;11331;91851	geneontology_Biological_Process	AEBP1;EZR;PRDX3;ITGA6;HNRNPAB;CLU;ENO1;HNRNPK;FSTL3;HSPD1;PRKDC;HSPA1A;CHRDL1;RPS14;PCBP1;DHX9;HNRNPD;AGT;BMP6;SET;C1QBP;PHB;NONO;CREG1;RPL6;HMGB1;NPM1;TMSB4X;SFPQ;RPL23;PFN1;FLNA;GLO1;H3F3A;AGER;MSTN;ACTN4;RPS3;HSPA8;HNRNPA2B1;HNRNPU;PHB2;YWHAB;HIST1H1C;RAN;NCL
GO:0046982	protein heterodimerization activity	http://amigo.geneontology.org/amigo/term/GO:0046982	36	16	7.82262	2.04535	0.00169582	0.0134303	654;2131;3020;3329;3848;3858;4869;5034;5901;6708;7531;9218;80274;85236;128312;317772	geneontology_Molecular_Function	P4HB;HSPD1;YWHAE;HIST3H2BB;SCUBE1;BMP6;KRT1;NPM1;EXT1;HIST2H2AB;H3F3A;SPTA1;HIST1H2BK;KRT10;RAN;VAPA
GO:0051054	positive regulation of DNA metabolic process	http://amigo.geneontology.org/amigo/term/GO:0051054	21	11	4.56319	2.41059	0.00183225	0.0144249	1660;3146;3178;3181;3184;3320;6188;7037;7203;10576;22948	geneontology_Biological_Process	TFRC;CCT5;DHX9;HNRNPD;HMGB1;CCT2;HSP90AA1;RPS3;CCT3;HNRNPA2B1;HNRNPA1
GO:0019900	kinase binding	http://amigo.geneontology.org/amigo/term/GO:0019900	70	26	15.2106	1.70933	0.00182772	0.0144249	60;308;708;1636;1915;1917;1938;1994;2316;2670;2810;3320;3939;4744;4869;5886;6188;6194;6201;6223;7430;7534;8754;10399;10935;57695	geneontology_Molecular_Function	SFN;EZR;PRDX3;RPS7;YWHAZ;RAD23A;ANXA5;RACK1;GFAP;C1QBP;LDHA;RPS19;ACTB;ADAM9;NPM1;ELAVL1;FLNA;HSP90AA1;EEF2;RPS3;RPS6;ACE;EEF1A2;EEF1A1;NEFH;USP37
GO:0005815	microtubule organizing center	http://amigo.geneontology.org/amigo/term/GO:0005815	24	12	5.21508	2.30102	0.0019087	0.0149384	1660;3192;3303;3875;4830;4869;5886;5901;6201;7430;10544;22948	geneontology_Cellular_Component	EZR;KRT18;RPS7;CCT5;RAD23A;HSPA1A;DHX9;NPM1;PROCR;HNRNPU;NME1;RAN
GO:0043902	positive regulation of multi-organism process	http://amigo.geneontology.org/amigo/term/GO:0043902	24	12	5.21508	2.30102	0.0019087	0.0149384	302;654;708;1072;1660;2597;3312;5034;5478;5886;9218;26986	geneontology_Biological_Process	P4HB;RAD23A;DHX9;BMP6;C1QBP;PPIA;ANXA2;PABPC1;HSPA8;GAPDH;CFL1;VAPA
GO:0006355	regulation of transcription, DNA-templated	http://amigo.geneontology.org/amigo/term/GO:0006355	141	45	30.6386	1.46874	0.00194125	0.0151486	165;177;183;654;708;1191;1660;2023;2316;2660;2739;3006;3020;3146;3181;3182;3184;3190;3192;3303;3312;3329;3655;4691;4841;4869;5093;5216;5245;5591;5901;6128;6188;6208;6418;6421;7114;7430;7529;8804;9349;10272;10935;11331;91851	geneontology_Biological_Process	AEBP1;EZR;PRDX3;ITGA6;HNRNPAB;CLU;ENO1;HNRNPK;FSTL3;HSPD1;PRKDC;HSPA1A;CHRDL1;RPS14;PCBP1;DHX9;HNRNPD;AGT;BMP6;SET;C1QBP;PHB;NONO;CREG1;RPL6;HMGB1;NPM1;TMSB4X;SFPQ;RPL23;PFN1;FLNA;GLO1;H3F3A;AGER;MSTN;RPS3;HSPA8;HNRNPA2B1;HNRNPU;PHB2;YWHAB;HIST1H1C;RAN;NCL
GO:0071310	cellular response to organic substance	http://amigo.geneontology.org/amigo/term/GO:0071310	308	86	66.9268	1.28499	0.00206525	0.0160691	58;60;81;177;183;292;301;302;308;506;654;965;1072;1191;1373;1645;1660;1915;1938;1984;2162;2597;2660;2734;2923;2934;3036;3122;3146;3178;3181;3184;3185;3192;3303;3306;3312;3313;3320;3329;3371;3655;3856;3875;3936;4000;4670;4691;4744;4830;4869;5034;5176;5245;5478;5591;5725;5901;6175;6188;6217;6472;7037;7114;7184;7430;7431;7534;8106;8751;8754;9180;9349;10272;10376;10399;10402;10437;11027;11075;11331;2…	geneontology_Biological_Process	TFRC;PDIA3;HNRNPF;EZR;CD58;HSP90B1;ADAM15;RPLP0;P4HB;OSMR;ITGA6;KRT18;HNRNPM;CLU;HSPA2;SHMT2;PABPN1;YWHAZ;EIF5A;FSTL3;HSPD1;PRKDC;HSPA1A;GSN;ATP5F1B;CHRDL1;ANXA5;DHX9;RACK1;CPS1;LILRA2;HNRNPD;AGT;BMP6;SLC25A5;PPIA;ANXA2;PHB;AKR1C1;SEMA6A;STMN2;TUBA1B;ACTA1;KRT8;ACTB;HMGB1;HAS1;ADAM9;NPM1;TMSB4X;LCP1;F13A1;HLA-DRA;RPL23;HSPA9;HSP90AA1;EEF2;AGER;ANXA1;RPS16;MSTN;ACTN4;RPS3;IFI30;HSPA8;TREM2;SERPINF…
GO:0033043	regulation of organelle organization	http://amigo.geneontology.org/amigo/term/GO:0033043	111	37	24.1197	1.53401	0.00213826	0.0165887	292;301;302;869;1072;1191;2316;2764;2810;2934;3006;3020;3178;3181;3183;3184;3192;3303;3936;4000;4869;5216;6188;6418;6421;6708;7114;7203;7419;7430;7529;7531;7534;10576;11075;11331;22948	geneontology_Biological_Process	SFN;EZR;VDAC3;CLU;CCT5;YWHAZ;HSPA1A;YWHAE;GSN;HNRNPD;SET;SLC25A5;ANXA2;STMN2;CCT2;NPM1;TMSB4X;LCP1;SFPQ;PFN1;CBLN1;FLNA;H3F3A;ANXA1;SPTA1;GMFB;RPS3;CCT3;HNRNPC;HNRNPA2B1;HNRNPU;PHB2;HNRNPA1;CFL1;YWHAB;LMNA;HIST1H1C
GO:0051726	regulation of cell cycle	http://amigo.geneontology.org/amigo/term/GO:0051726	57	22	12.3858	1.77623	0.00234033	0.0181036	60;301;1192;2810;3192;3303;3306;3312;3320;4869;5591;5886;6154;6194;6210;6421;7531;9349;10383;10399;11331;203068	geneontology_Biological_Process	SFN;HSPA2;RAD23A;PRKDC;HSPA1A;CLIC1;RPS15A;YWHAE;RACK1;RPL26;TUBB;ACTB;NPM1;SFPQ;RPL23;TUBB4B;HSP90AA1;ANXA1;RPS6;HSPA8;HNRNPU;PHB2
GO:0034097	response to cytokine	http://amigo.geneontology.org/amigo/term/GO:0034097	150	47	32.5942	1.44197	0.00236176	0.0182163	81;292;301;302;506;965;1072;1660;2162;2597;2923;2934;3122;3146;3181;3185;3192;3303;3312;3313;3320;3329;3856;3875;3936;4691;4744;5034;5245;5478;6175;6188;6217;6472;7037;7114;7184;7431;7534;8754;9180;10376;10399;10402;10437;23521;54209	geneontology_Biological_Process	TFRC;PDIA3;HNRNPF;CD58;HSP90B1;RPLP0;P4HB;OSMR;KRT18;SHMT2;YWHAZ;HSPD1;HSPA1A;GSN;ATP5F1B;DHX9;RACK1;SLC25A5;PPIA;ANXA2;PHB;TUBA1B;KRT8;HMGB1;ADAM9;TMSB4X;LCP1;F13A1;HLA-DRA;HSPA9;HSP90AA1;ANXA1;RPS16;ACTN4;RPS3;IFI30;HSPA8;TREM2;HNRNPA2B1;HNRNPU;VIM;GAPDH;ST3GAL6;RPL13A;CFL1;NEFH;NCL
GO:0099568	cytoplasmic region	http://amigo.geneontology.org/amigo/term/GO:0099568	37	16	8.03991	1.99007	0.00240806	0.0184664	81;302;667;1072;1915;2023;2316;2934;3192;4627;4691;5216;6421;6521;6708;7430	geneontology_Cellular_Component	EZR;ENO1;DST;GSN;SLC4A1;ANXA2;SFPQ;PFN1;FLNA;SPTA1;ACTN4;HNRNPU;EEF1A1;MYH9;CFL1;NCL
GO:0051171	regulation of nitrogen compound metabolic process	http://amigo.geneontology.org/amigo/term/GO:0051171	421	112	91.4812	1.2243	0.00240367	0.0184664	60;81;165;177;183;302;654;708;722;1191;1469;1471;1636;1660;1915;1917;1938;1984;1994;2023;2316;2597;2660;2670;2734;2739;2764;2810;2934;3006;3020;3146;3178;3181;3182;3183;3184;3185;3190;3192;3303;3306;3312;3320;3329;3336;3655;4000;4241;4249;4627;4670;4691;4841;4869;5093;5176;5216;5245;5591;5725;5861;5886;5901;6128;6154;6169;6187;6188;6191;6201;6203;6207;6208;6282;6418;6421;6428;6472;7037;7114;7184;…	geneontology_Biological_Process	TFRC;SFN;AEBP1;HNRNPF;EZR;HSP90B1;PRDX3;RPS13;ITGA6;HNRNPAB;HNRNPM;CLU;RPS7;HSPA2;SHMT2;ENO1;CCT5;HNRNPK;PABPN1;YWHAZ;EIF5A;FSTL3;HSPD1;RAD23A;PRKDC;HSPA1A;YWHAE;GSN;CHRDL1;CST3;RPS14;PCBP1;DHX9;RACK1;RPS9;RPS4X;HNRNPD;GFAP;AGT;BMP6;SET;MGAT5;C1QBP;RPL26;ANXA2;PHB;SEMA6A;PABPC1;NONO;SRSF3;CREG1;RPL6;SLK;ACTB;HMGB1;CCT2;ADAM9;NPM1;TMSB4X;SFPQ;ERP29;RPS2;RPL23;PFN1;ITM2B;ELAVL1;FLNA;GLO1;H3F3A;HSP9…
GO:0070887	cellular response to chemical stimulus	http://amigo.geneontology.org/amigo/term/GO:0070887	365	99	79.3126	1.24822	0.00247424	0.0189194	58;60;81;177;183;292;301;302;308;506;590;654;708;965;1072;1191;1373;1525;1645;1660;1915;1938;1984;2023;2162;2597;2660;2734;2923;2934;3036;3122;3146;3178;3181;3184;3185;3192;3303;3306;3312;3313;3320;3329;3371;3655;3856;3875;3936;4000;4670;4691;4744;4830;4841;4856;4869;5034;5176;5230;5245;5478;5591;5725;5901;6175;6188;6217;6223;6421;6472;6649;7018;7037;7114;7184;7430;7431;7534;8106;8751;8754;9180;9…	geneontology_Biological_Process	TFRC;PDIA3;HNRNPF;EZR;CD58;HSP90B1;ADAM15;RPLP0;PHGDH;P4HB;OSMR;PRDX3;ITGA6;KRT18;HNRNPM;CLU;HSPA2;SHMT2;ENO1;PABPN1;YWHAZ;EIF5A;FSTL3;HSPD1;PRKDC;HSPA1A;GSN;ATP5F1B;CHRDL1;ANXA5;DHX9;RACK1;CPS1;LILRA2;HNRNPD;AGT;BMP6;C1QBP;TF;SLC25A5;PPIA;ANXA2;PHB;AKR1C1;SEMA6A;STMN2;CCN3;TUBA1B;NONO;ACTA1;RPS19;KRT8;ACTB;HMGB1;HAS1;BCHE;ADAM9;NPM1;TMSB4X;LCP1;SFPQ;F13A1;HLA-DRA;RPL23;HSPA9;HSP90AA1;EEF2;AGER;A…
GO:1902494	catalytic complex	http://amigo.geneontology.org/amigo/term/GO:1902494	47	19	10.2129	1.8604	0.00249167	0.0189981	60;1660;2023;3178;3181;3183;3185;3190;3192;3303;3312;4670;5034;5685;5886;5980;6634;10291;26986	geneontology_Cellular_Component	HNRNPF;P4HB;HNRNPM;ENO1;HNRNPK;RAD23A;HSPA1A;SF3A1;DHX9;REV3L;PABPC1;ACTB;PSMA4;HNRNPC;HSPA8;HNRNPA2B1;HNRNPU;SNRPD3;HNRNPA1
GO:0030705	cytoskeleton-dependent intracellular transport	http://amigo.geneontology.org/amigo/term/GO:0030705	16	9	3.47672	2.58865	0.0025704	0.0193269	81;667;3192;3312;4744;5861;6421;10376;203068	geneontology_Biological_Process	DST;TUBB;TUBA1B;SFPQ;ACTN4;HSPA8;HNRNPU;RAB1A;NEFH
GO:0031333	negative regulation of protein complex assembly	http://amigo.geneontology.org/amigo/term/GO:0031333	16	9	3.47672	2.58865	0.0025704	0.0193269	1191;2934;3146;5216;6708;7114;7417;11075;23521	geneontology_Biological_Process	CLU;GSN;STMN2;HMGB1;TMSB4X;PFN1;SPTA1;VDAC2;RPL13A
GO:0008637	apoptotic mitochondrial changes	http://amigo.geneontology.org/amigo/term/GO:0008637	16	9	3.47672	2.58865	0.0025704	0.0193269	292;1191;2810;3303;3329;4000;7529;7531;7534	geneontology_Biological_Process	SFN;CLU;YWHAZ;HSPD1;HSPA1A;YWHAE;SLC25A5;YWHAB;LMNA
GO:0035722	interleukin-12-mediated signaling pathway	http://amigo.geneontology.org/amigo/term/GO:0035722	16	9	3.47672	2.58865	0.0025704	0.0193269	302;1072;3181;3185;3313;3936;5034;5478;6175	geneontology_Biological_Process	HNRNPF;RPLP0;P4HB;PPIA;ANXA2;LCP1;HSPA9;HNRNPA2B1;CFL1
GO:0030554	adenyl nucleotide binding	http://amigo.geneontology.org/amigo/term/GO:0030554	97	33	21.0776	1.56564	0.00257111	0.0193269	58;60;191;498;506;1373;1660;1973;3192;3303;3306;3312;3313;3320;3329;3336;4627;4629;4830;5216;5230;5591;7184;7203;9445;9748;10212;10576;10730;22948;51363;79784;345651	geneontology_Molecular_Function	YME1L1;HSP90B1;MYH11;HSPA2;CCT5;HSPD1;PRKDC;HSPA1A;ATP5F1B;ACTBL2;DHX9;CHST15;CPS1;EIF4A1;ACTA1;SLK;ACTB;CCT2;PFN1;ITM2B;HSPA9;HSP90AA1;DDX39A;CCT3;HSPA8;HSPE1;HNRNPU;PGK1;AHCY;MYH14;ATP5F1A;NME1;MYH9
GO:0010564	regulation of cell cycle process	http://amigo.geneontology.org/amigo/term/GO:0010564	34	15	7.38803	2.03031	0.00259081	0.0194201	301;2810;3192;3303;3306;3320;4869;5591;6154;6421;7531;9349;10383;11331;203068	geneontology_Biological_Process	SFN;HSPA2;PRKDC;HSPA1A;YWHAE;RPL26;TUBB;NPM1;SFPQ;RPL23;TUBB4B;HSP90AA1;ANXA1;HNRNPU;PHB2
GO:0000122	negative regulation of transcription by RNA polymerase II	http://amigo.geneontology.org/amigo/term/GO:0000122	31	14	6.73614	2.07834	0.00275577	0.0205986	165;654;708;2023;3006;3146;3181;3192;3303;5245;6208;6421;7430;9349	geneontology_Biological_Process	AEBP1;EZR;ENO1;HSPA1A;RPS14;BMP6;C1QBP;PHB;HMGB1;SFPQ;RPL23;HNRNPA2B1;HNRNPU;HIST1H1C
GO:0032271	regulation of protein polymerization	http://amigo.geneontology.org/amigo/term/GO:0032271	19	10	4.1286	2.42213	0.0028472	0.0211632	2764;2934;3303;3320;5216;6188;6708;7114;7417;11075	geneontology_Biological_Process	HSPA1A;GSN;STMN2;TMSB4X;PFN1;HSP90AA1;SPTA1;VDAC2;GMFB;RPS3
GO:0050792	regulation of viral process	http://amigo.geneontology.org/amigo/term/GO:0050792	19	10	4.1286	2.42213	0.0028472	0.0211632	302;1072;1660;2934;3312;5034;5478;5886;9218;26986	geneontology_Biological_Process	P4HB;RAD23A;GSN;DHX9;PPIA;ANXA2;PABPC1;HSPA8;CFL1;VAPA
GO:0051172	negative regulation of nitrogen compound metabolic process	http://amigo.geneontology.org/amigo/term/GO:0051172	191	57	41.5033	1.37338	0.00285752	0.0211807	165;183;302;654;708;722;1191;1469;1471;1660;1994;2023;2316;2597;2734;2764;2810;3006;3020;3146;3178;3181;3183;3184;3190;3192;3303;3312;4249;4691;4841;4869;5176;5245;5591;5725;6188;6201;6207;6208;6282;6418;6421;7430;7529;7531;8804;9349;9445;10399;10935;11331;23521;26986;57556;135228;404203	geneontology_Biological_Process	SFN;AEBP1;EZR;PRDX3;RPS13;CLU;RPS7;ENO1;HNRNPK;PRKDC;HSPA1A;YWHAE;CST3;RPS14;DHX9;RACK1;HNRNPD;AGT;BMP6;SET;MGAT5;C1QBP;ANXA2;PHB;SEMA6A;PABPC1;NONO;CREG1;HMGB1;NPM1;SFPQ;RPL23;ITM2B;ELAVL1;FLNA;H3F3A;SPINK6;GMFB;RPS3;CST1;HNRNPC;HSPA8;SERPINF1;HNRNPA2B1;HNRNPU;GAPDH;CD109;PHB2;S100A11;C4BPA;HNRNPA1;RPL13A;PTBP1;YWHAB;HIST1H1C;GLG1;NCL
GO:0030029	actin filament-based process	http://amigo.geneontology.org/amigo/term/GO:0030029	72	26	15.6452	1.66185	0.00291699	0.0215614	58;60;81;301;1072;1525;1829;2316;2697;2764;2934;3856;3936;4627;4629;4632;4637;5216;5901;6708;7114;7170;7184;7430;7431;79784	geneontology_Biological_Process	EZR;HSP90B1;MYH11;DSG2;GSN;GJA1;ACTA1;KRT8;ACTB;TMSB4X;LCP1;PFN1;FLNA;MYL6;ANXA1;SPTA1;ACTN4;GMFB;TPM3;VIM;CXADR;MYH14;MYH9;CFL1;MYL1;RAN
GO:0006457	protein folding	http://amigo.geneontology.org/amigo/term/GO:0006457	41	17	8.90909	1.90816	0.00305296	0.022504	1191;2923;3303;3306;3312;3313;3320;3329;3336;5034;5478;7184;7203;9218;10576;10961;22948	geneontology_Biological_Process	PDIA3;HSP90B1;P4HB;CLU;HSPA2;CCT5;HSPD1;HSPA1A;PPIA;CCT2;ERP29;HSPA9;HSP90AA1;CCT3;HSPA8;HSPE1;VAPA
GO:0045103	intermediate filament-based process	http://amigo.geneontology.org/amigo/term/GO:0045103	11	7	2.39024	2.92857	0.00313683	0.0229948	667;2670;3849;3857;3875;4744;7431	geneontology_Biological_Process	KRT18;DST;KRT2;GFAP;KRT9;VIM;NEFH
GO:0045104	intermediate filament cytoskeleton organization	http://amigo.geneontology.org/amigo/term/GO:0045104	11	7	2.39024	2.92857	0.00313683	0.0229948	667;2670;3849;3857;3875;4744;7431	geneontology_Biological_Process	KRT18;DST;KRT2;GFAP;KRT9;VIM;NEFH
GO:0009893	positive regulation of metabolic process	http://amigo.geneontology.org/amigo/term/GO:0009893	274	77	59.5388	1.29327	0.00317528	0.0232127	43;58;60;81;177;183;301;302;654;708;722;1191;1636;1660;1917;1938;1984;1994;2023;2660;2697;2934;3006;3146;3178;3181;3182;3183;3184;3190;3192;3303;3306;3312;3320;3329;3336;3371;3655;4000;4241;4627;4691;4869;5093;5245;5591;5725;5861;5886;5901;6154;6187;6188;6191;6201;6203;6223;6421;7037;7114;7203;7430;7431;8754;9349;9748;10220;10272;10399;10576;10961;11331;22948;26986;54209;57214	geneontology_Biological_Process	TFRC;EZR;ITGA6;HNRNPAB;CLU;RPS7;HSPA2;ENO1;CCT5;HNRNPK;EIF5A;FSTL3;HSPD1;RAD23A;PRKDC;HSPA1A;GSN;PCBP1;DHX9;RACK1;RPS9;RPS4X;HNRNPD;AGT;GJA1;BMP6;C1QBP;RPL26;ANXA2;PHB;PABPC1;ACTA1;RPS19;SLK;ACTB;HMGB1;CCT2;ADAM9;NPM1;TMSB4X;SFPQ;ERP29;RPS2;RPL23;ELAVL1;HSP90AA1;EEF2;AGER;ANXA1;MSTN;ACTN4;GDF11;RPS3;CCT3;HNRNPC;HSPA8;TREM2;HSPE1;ACE;HNRNPA2B1;HNRNPU;EEF1A2;VIM;PHB2;RAB1A;C4BPA;HNRNPA1;ACHE;MYH9;P…
GO:0000278	mitotic cell cycle	http://amigo.geneontology.org/amigo/term/GO:0000278	48	19	10.4302	1.82164	0.00332033	0.0242065	301;1072;2316;2810;3192;3303;3306;3320;4000;5591;5901;6154;6194;7531;10376;10383;11331;57695;203068	geneontology_Biological_Process	SFN;HSPA2;PRKDC;HSPA1A;YWHAE;RPL26;TUBB;TUBA1B;TUBB4B;FLNA;HSP90AA1;ANXA1;RPS6;HNRNPU;PHB2;CFL1;LMNA;RAN;USP37
GO:0030099	myeloid cell differentiation	http://amigo.geneontology.org/amigo/term/GO:0030099	38	16	8.25721	1.9377	0.00335287	0.024377	302;2739;3020;3146;3303;3313;4627;4830;6194;6208;6223;7037;10272;10935;54209;135228	geneontology_Biological_Process	TFRC;PRDX3;FSTL3;HSPA1A;RPS14;ANXA2;RPS19;HMGB1;HSPA9;GLO1;H3F3A;RPS6;TREM2;CD109;NME1;MYH9
GO:0070201	regulation of establishment of protein localization	http://amigo.geneontology.org/amigo/term/GO:0070201	91	31	19.7738	1.56773	0.00339854	0.0246418	43;292;293;301;308;654;965;1660;2316;2597;2810;3146;3312;3329;3936;4856;5004;5478;7114;7203;7430;7529;7531;7534;8754;10399;10576;10961;11027;22948;57214	geneontology_Biological_Process	SFN;SLC25A6;EZR;CD58;CCT5;YWHAZ;HSPD1;YWHAE;ANXA5;DHX9;RACK1;LILRA2;BMP6;SLC25A5;PPIA;CCN3;HMGB1;CCT2;ADAM9;TMSB4X;LCP1;ERP29;FLNA;ANXA1;CCT3;HSPA8;GAPDH;ORM1;ACHE;YWHAB;CEMIP
GO:1904951	positive regulation of establishment of protein localization	http://amigo.geneontology.org/amigo/term/GO:1904951	59	22	12.8204	1.71602	0.00389099	0.0281356	43;654;965;1660;2316;2597;2810;3146;3329;5004;5478;7203;7430;7529;7531;7534;8754;10399;10576;11027;22948;57214	geneontology_Biological_Process	SFN;EZR;CD58;CCT5;YWHAZ;HSPD1;YWHAE;DHX9;RACK1;LILRA2;BMP6;PPIA;HMGB1;CCT2;ADAM9;FLNA;CCT3;GAPDH;ORM1;ACHE;YWHAB;CEMIP
GO:1903900	regulation of viral life cycle	http://amigo.geneontology.org/amigo/term/GO:1903900	14	8	3.04213	2.62974	0.00397187	0.0286427	302;2934;3312;5034;5478;5886;9218;26986	geneontology_Biological_Process	P4HB;RAD23A;GSN;PPIA;ANXA2;PABPC1;HSPA8;VAPA
GO:0010604	positive regulation of macromolecule metabolic process	http://amigo.geneontology.org/amigo/term/GO:0010604	251	71	54.541	1.30177	0.00400063	0.0287721	58;60;81;177;183;302;654;708;722;1191;1636;1660;1938;1984;1994;2023;2660;2934;3006;3146;3178;3181;3182;3183;3184;3190;3192;3303;3306;3312;3320;3329;3336;3371;3655;4000;4241;4627;4691;4869;5093;5245;5591;5725;5861;5886;5901;6154;6187;6188;6191;6201;6203;6421;7037;7203;7430;7431;8754;9349;9748;10220;10272;10399;10576;10961;11331;22948;26986;54209;57214	geneontology_Biological_Process	TFRC;EZR;ITGA6;HNRNPAB;CLU;RPS7;HSPA2;ENO1;CCT5;HNRNPK;EIF5A;FSTL3;HSPD1;RAD23A;PRKDC;HSPA1A;GSN;PCBP1;DHX9;RACK1;RPS9;RPS4X;HNRNPD;AGT;BMP6;C1QBP;RPL26;ANXA2;PHB;PABPC1;ACTA1;SLK;ACTB;HMGB1;CCT2;ADAM9;NPM1;SFPQ;ERP29;RPS2;RPL23;ELAVL1;HSP90AA1;EEF2;AGER;MSTN;ACTN4;GDF11;RPS3;CCT3;HNRNPC;HSPA8;TREM2;HSPE1;ACE;HNRNPA2B1;HNRNPU;VIM;PHB2;RAB1A;C4BPA;HNRNPA1;MYH9;PTBP1;LMNA;HIST1H1C;RAN;MELTF;CEMIP;N…
GO:0048471	perinuclear region of cytoplasm	http://amigo.geneontology.org/amigo/term/GO:0048471	92	31	19.9911	1.55069	0.00411913	0.0295445	43;81;302;1191;1192;2316;2597;2934;3303;3312;3320;3875;3936;4830;5176;5730;6194;6275;6277;6418;7018;7037;7184;7430;7529;8125;9218;9748;10399;10544;11075	geneontology_Cellular_Component	TFRC;EZR;HSP90B1;S100A4;KRT18;CLU;PTGDS;HSPA1A;CLIC1;GSN;S100A6;RACK1;SET;TF;ANXA2;STMN2;SLK;LCP1;FLNA;HSP90AA1;PROCR;ACTN4;RPS6;HSPA8;SERPINF1;GAPDH;NME1;ACHE;YWHAB;ANP32A;VAPA
GO:0006915	apoptotic process	http://amigo.geneontology.org/amigo/term/GO:0006915	202	59	43.8936	1.34416	0.00418537	0.0299389	81;183;292;293;301;308;654;708;1072;1191;1917;1984;2023;2316;2597;2660;2683;2739;2810;2923;2934;3146;3190;3303;3313;3329;3336;3655;3856;3875;3939;4000;4830;4841;4869;5034;5245;5591;6154;6188;6194;6201;6418;6421;7184;7417;7529;7531;7534;8751;9748;10220;10399;10730;10935;10961;11331;54507;57556	geneontology_Biological_Process	PDIA3;SFN;YME1L1;SLC25A6;HSP90B1;ADAM15;P4HB;PRDX3;ITGA6;KRT18;CLU;RPS7;ENO1;HNRNPK;YWHAZ;EIF5A;HSPD1;PRKDC;HSPA1A;YWHAE;GSN;ANXA5;B4GALT1;RACK1;AGT;BMP6;SET;C1QBP;ADAMTSL4;SLC25A5;RPL26;PHB;SEMA6A;LDHA;NONO;SLK;KRT8;HMGB1;NPM1;SFPQ;ERP29;HSPA9;FLNA;GLO1;ANXA1;MSTN;VDAC2;ACTN4;GDF11;RPS3;RPS6;HSPE1;EEF1A2;GAPDH;NME1;PHB2;CFL1;YWHAB;LMNA
GO:0005813	centrosome	http://amigo.geneontology.org/amigo/term/GO:0005813	17	9	3.69401	2.43637	0.00443435	0.0313824	1660;3192;3303;3875;4830;4869;6201;10544;22948	geneontology_Cellular_Component	KRT18;RPS7;CCT5;HSPA1A;DHX9;NPM1;PROCR;HNRNPU;NME1
GO:2000278	regulation of DNA biosynthetic process	http://amigo.geneontology.org/amigo/term/GO:2000278	17	9	3.69401	2.43637	0.00443435	0.0313824	3178;3181;3183;3184;3192;3320;7203;10576;22948	geneontology_Biological_Process	CCT5;HNRNPD;CCT2;HSP90AA1;CCT3;HNRNPC;HNRNPA2B1;HNRNPU;HNRNPA1
GO:0070671	response to interleukin-12	http://amigo.geneontology.org/amigo/term/GO:0070671	17	9	3.69401	2.43637	0.00443435	0.0313824	302;1072;3181;3185;3313;3936;5034;5478;6175	geneontology_Biological_Process	HNRNPF;RPLP0;P4HB;PPIA;ANXA2;LCP1;HSPA9;HNRNPA2B1;CFL1
GO:0071349	cellular response to interleukin-12	http://amigo.geneontology.org/amigo/term/GO:0071349	17	9	3.69401	2.43637	0.00443435	0.0313824	302;1072;3181;3185;3313;3936;5034;5478;6175	geneontology_Biological_Process	HNRNPF;RPLP0;P4HB;PPIA;ANXA2;LCP1;HSPA9;HNRNPA2B1;CFL1
GO:0070647	protein modification by small protein conjugation or removal	http://amigo.geneontology.org/amigo/term/GO:0070647	39	16	8.4745	1.88802	0.00458387	0.0323546	60;3303;3320;5591;5685;5861;5886;6187;6188;6201;6472;9349;10399;57695;63891;85236	geneontology_Biological_Process	RPS7;SHMT2;RAD23A;PRKDC;HSPA1A;RACK1;ACTB;RNF123;RPS2;RPL23;HSP90AA1;PSMA4;HIST1H2BK;RPS3;RAB1A;USP37
GO:0017038	protein import	http://amigo.geneontology.org/amigo/term/GO:0017038	20	10	4.3459	2.30102	0.00461575	0.0324934	183;1191;2316;3312;3320;3329;4000;5901;9349;11331	geneontology_Biological_Process	CLU;HSPD1;AGT;RPL23;FLNA;HSP90AA1;HSPA8;PHB2;LMNA;RAN
GO:0080090	regulation of primary metabolic process	http://amigo.geneontology.org/amigo/term/GO:0080090	438	114	95.1752	1.19779	0.0052498	0.0368594	60;81;165;177;183;301;302;654;708;722;1191;1469;1471;1636;1660;1915;1917;1938;1984;1994;2023;2316;2597;2660;2670;2734;2739;2764;2810;2934;3006;3020;3146;3178;3181;3182;3183;3184;3185;3190;3192;3303;3306;3312;3320;3329;3336;3655;4000;4241;4249;4627;4670;4691;4841;4869;5093;5176;5216;5245;5591;5725;5861;5886;5901;6128;6154;6169;6187;6188;6191;6201;6203;6207;6208;6282;6418;6421;6428;6472;7037;7114;7…	geneontology_Biological_Process	TFRC;SFN;AEBP1;HNRNPF;EZR;HSP90B1;PRDX3;RPS13;ITGA6;HNRNPAB;HNRNPM;CLU;RPS7;HSPA2;SHMT2;ENO1;CCT5;HNRNPK;PABPN1;YWHAZ;EIF5A;FSTL3;HSPD1;RAD23A;PRKDC;FAM3A;HSPA1A;YWHAE;GSN;CHRDL1;CST3;RPS14;PCBP1;DHX9;RACK1;RPS9;RPS4X;HNRNPD;GFAP;AGT;BMP6;SET;MGAT5;C1QBP;RPL26;ANXA2;PHB;SEMA6A;PABPC1;NONO;SRSF3;CREG1;RPL6;SLK;ACTB;HMGB1;CCT2;ADAM9;NPM1;TMSB4X;SFPQ;ERP29;RPS2;RPL23;PFN1;ITM2B;ELAVL1;FLNA;GLO1;H3F3…
GO:0010941	regulation of cell death	http://amigo.geneontology.org/amigo/term/GO:0010941	196	57	42.5898	1.33835	0.00548178	0.0383869	81;183;292;301;308;654;708;1072;1191;1917;1984;2023;2316;2597;2660;2683;2739;2810;2923;2934;3146;3190;3303;3313;3329;3336;3655;3875;3939;4000;4830;4841;4856;4869;5034;5176;5245;5591;6154;6188;6194;6201;6418;6421;7184;7417;7529;7531;7534;9748;10220;10399;10730;10935;10961;11331;54507	geneontology_Biological_Process	PDIA3;SFN;YME1L1;HSP90B1;P4HB;PRDX3;ITGA6;KRT18;CLU;RPS7;ENO1;HNRNPK;YWHAZ;EIF5A;HSPD1;PRKDC;HSPA1A;YWHAE;GSN;ANXA5;B4GALT1;RACK1;AGT;BMP6;SET;C1QBP;ADAMTSL4;SLC25A5;RPL26;PHB;CCN3;LDHA;NONO;SLK;HMGB1;NPM1;SFPQ;ERP29;HSPA9;FLNA;GLO1;ANXA1;MSTN;VDAC2;ACTN4;GDF11;RPS3;RPS6;SERPINF1;HSPE1;EEF1A2;GAPDH;NME1;PHB2;CFL1;YWHAB;LMNA
GO:0032559	adenyl ribonucleotide binding	http://amigo.geneontology.org/amigo/term/GO:0032559	94	31	20.4257	1.51769	0.00595385	0.0415832	58;60;498;506;1373;1660;1973;3192;3303;3306;3312;3313;3320;3329;3336;4627;4629;4830;5230;5591;7184;7203;9445;9748;10212;10576;10730;22948;51363;79784;345651	geneontology_Molecular_Function	YME1L1;HSP90B1;MYH11;HSPA2;CCT5;HSPD1;PRKDC;HSPA1A;ATP5F1B;ACTBL2;DHX9;CHST15;CPS1;EIF4A1;ACTA1;SLK;ACTB;CCT2;ITM2B;HSPA9;HSP90AA1;DDX39A;CCT3;HSPA8;HSPE1;HNRNPU;PGK1;MYH14;ATP5F1A;NME1;MYH9
GO:0048511	rhythmic process	http://amigo.geneontology.org/amigo/term/GO:0048511	30	13	6.51885	1.99422	0.00603017	0.042006	191;301;1660;2660;3036;3184;3192;4841;5176;5591;5730;6421;10399	geneontology_Biological_Process	PTGDS;PRKDC;DHX9;RACK1;HNRNPD;NONO;HAS1;SFPQ;ANXA1;MSTN;SERPINF1;HNRNPU;AHCY
GO:0044843	cell cycle G1/S phase transition	http://amigo.geneontology.org/amigo/term/GO:0044843	12	7	2.60754	2.68452	0.00614198	0.0422321	301;2810;5591;6154;6194;11331;57695	geneontology_Biological_Process	SFN;PRKDC;RPL26;ANXA1;RPS6;PHB2;USP37
GO:0019079	viral genome replication	http://amigo.geneontology.org/amigo/term/GO:0019079	12	7	2.60754	2.68452	0.00614198	0.0422321	3312;5093;5094;5478;5886;9218;26986	geneontology_Biological_Process	RAD23A;PCBP1;PCBP2;PPIA;PABPC1;HSPA8;VAPA
GO:0034605	cellular response to heat	http://amigo.geneontology.org/amigo/term/GO:0034605	12	7	2.60754	2.68452	0.00614198	0.0422321	3303;3306;3312;3313;3320;3329;7531	geneontology_Biological_Process	HSPA2;HSPD1;HSPA1A;YWHAE;HSPA9;HSP90AA1;HSPA8
GO:0000978	RNA polymerase II proximal promoter sequence-specific DNA binding	http://amigo.geneontology.org/amigo/term/GO:0000978	12	7	2.60754	2.68452	0.00614198	0.0422321	60;1660;3183;3190;3192;4841;6421	geneontology_Molecular_Function	HNRNPK;DHX9;NONO;ACTB;SFPQ;HNRNPC;HNRNPU
GO:0000987	proximal promoter sequence-specific DNA binding	http://amigo.geneontology.org/amigo/term/GO:0000987	12	7	2.60754	2.68452	0.00614198	0.0422321	60;1660;3183;3190;3192;4841;6421	geneontology_Molecular_Function	HNRNPK;DHX9;NONO;ACTB;SFPQ;HNRNPC;HNRNPU
GO:0036094	small molecule binding	http://amigo.geneontology.org/amigo/term/GO:0036094	185	54	40.1996	1.3433	0.00637377	0.0437129	58;60;81;191;498;506;708;1373;1645;1660;1915;1917;1938;1973;2597;3192;3303;3306;3312;3313;3320;3329;3336;3939;4627;4629;4830;5216;5230;5591;5730;5861;5901;5980;6472;7184;7203;7417;7419;9445;9748;10212;10376;10383;10576;10730;22948;26227;51363;57214;60484;79784;203068;345651	geneontology_Molecular_Function	YME1L1;VDAC3;HSP90B1;MYH11;PHGDH;PTGDS;HSPA2;SHMT2;CCT5;HSPD1;PRKDC;HSPA1A;ATP5F1B;ACTBL2;DHX9;CHST15;CPS1;EIF4A1;REV3L;C1QBP;TUBB;AKR1C1;TUBA1B;LDHA;ACTA1;SLK;ACTB;HAPLN2;CCT2;PFN1;TUBB4B;ITM2B;HSPA9;HSP90AA1;DDX39A;EEF2;VDAC2;ACTN4;CCT3;HSPA8;HSPE1;HNRNPU;EEF1A2;PGK1;AHCY;EEF1A1;GAPDH;MYH14;ATP5F1A;NME1;RAB1A;MYH9;RAN;CEMIP
GO:0043903	regulation of symbiosis, encompassing mutualism through parasitism	http://amigo.geneontology.org/amigo/term/GO:0043903	24	11	5.21508	2.10927	0.00687869	0.0470545	302;1072;1660;2597;2934;3312;5034;5478;5886;9218;26986	geneontology_Biological_Process	P4HB;RAD23A;GSN;DHX9;PPIA;ANXA2;PABPC1;HSPA8;GAPDH;CFL1;VAPA
GO:0051092	positive regulation of NF-kappaB transcription factor activity	http://amigo.geneontology.org/amigo/term/GO:0051092	15	8	3.25942	2.45442	0.00692721	0.047144	177;183;1191;1660;3303;4869;6188;10935	geneontology_Biological_Process	PRDX3;CLU;HSPA1A;DHX9;AGT;NPM1;AGER;RPS3
GO:1902904	negative regulation of supramolecular fiber organization	http://amigo.geneontology.org/amigo/term/GO:1902904	15	8	3.25942	2.45442	0.00692721	0.047144	1191;2764;2934;3312;5216;6708;7114;11075	geneontology_Biological_Process	CLU;GSN;STMN2;TMSB4X;PFN1;SPTA1;GMFB;HSPA8
GO:0090068	positive regulation of cell cycle process	http://amigo.geneontology.org/amigo/term/GO:0090068	18	9	3.91131	2.30102	0.00720407	0.0489031	301;2810;3192;3306;4869;6154;6421;9349;11331	geneontology_Biological_Process	SFN;HSPA2;RPL26;NPM1;SFPQ;RPL23;ANXA1;HNRNPU;PHB2

## Sheet: enrichment_results_M3
geneSet	description	link	size	overlap	expect	enrichmentRatio	pValue	FDR	overlapId	database	userId
GO:0072376	protein activation cascade	http://amigo.geneontology.org/amigo/term/GO:0072376	61	36	5.59054	6.43945	0	0	350;462;629;710;717;718;727;729;731;732;733;735;1361;1369;1370;1401;2147;2158;2159;2160;2161;2165;2243;2244;2266;3075;3080;3426;3543;3818;3827;7448;8547;10747;51279;100423062	geneontology_Biological_Process	C9;F2;F10;FGG;C8B;FCN3;F9;C8A;IGLL1;FGB;APOH;C8G;C5;CPN2;CPN1;CFH;KLKB1;IGLL5;VTN;C2;MASP2;CFB;C3;CPB2;C1RL;F11;CRP;CFI;SERPINC1;F13B;SERPING1;F12;C6;KNG1;FGA;CFHR2
GO:0002526	acute inflammatory response	http://amigo.geneontology.org/amigo/term/GO:0002526	65	33	5.95713	5.53958	0	0	197;336;462;629;710;717;718;727;729;731;732;733;735;1361;1369;1370;1401;2147;2161;3075;3080;3240;3250;3426;3700;3818;3929;5265;5345;6288;6291;7448;8876	geneontology_Biological_Process	C9;F2;C8B;C8A;C8G;LBP;SERPINA1;C5;SAA1;CPN2;CPN1;CFH;KLKB1;ITIH4;VTN;C2;CFB;C3;HPR;CPB2;CRP;CFI;SERPINC1;AHSG;SAA4;SERPING1;F12;HP;C6;APOA2;VNN1;CFHR2;SERPINF2
GO:0072562	blood microparticle	http://amigo.geneontology.org/amigo/term/GO:0072562	75	36	6.87361	5.23742	0	0	1;173;197;259;335;336;462;629;710;718;731;733;735;922;1356;1370;2147;2243;2244;2266;2638;3075;3240;3250;3273;3697;3698;3700;3827;5340;5345;5444;7448;8542;8547;10878	geneontology_Cellular_Component	C9;F2;FGG;FCN3;C8A;FGB;C8G;AMBP;CD5L;PON1;CPN2;CFH;ITIH4;VTN;CFB;AFM;C3;HRG;HPR;CFHR3;ITIH2;ITIH1;APOA1;SERPINC1;APOL1;GC;AHSG;SERPING1;HP;APOA2;CP;PLG;KNG1;FGA;A1BG;SERPINF2
GO:0006954	inflammatory response	http://amigo.geneontology.org/amigo/term/GO:0006954	132	42	12.0976	3.47177	2.77556e-15	1.84644e-12	197;335;336;462;629;683;710;717;718;727;729;731;732;733;735;922;1003;1361;1369;1370;1401;2147;2161;3075;3080;3240;3250;3426;3556;3700;3818;3827;3929;4907;5265;5345;6288;6291;6358;7448;8876;114770	geneontology_Biological_Process	C9;F2;CCL14;PGLYRP2;NT5E;C8B;C8A;C8G;BST1;LBP;CD5L;SERPINA1;C5;SAA1;CPN2;IL1RAP;CPN1;CFH;KLKB1;ITIH4;VTN;C2;CFB;C3;HPR;CDH5;CPB2;CRP;CFI;APOA1;SERPINC1;AHSG;SAA4;SERPING1;F12;HP;C6;APOA2;KNG1;VNN1;CFHR2;SERPINF2
GO:0006956	complement activation	http://amigo.geneontology.org/amigo/term/GO:0006956	45	24	4.12417	5.81935	1.08802e-14	4.82536e-12	629;710;717;718;727;729;731;732;733;735;1361;1369;1370;1401;2147;3075;3080;3426;3543;7448;8547;10747;51279;100423062	geneontology_Biological_Process	C9;F2;C8B;FCN3;C8A;IGLL1;C8G;C5;CPN2;CPN1;CFH;IGLL5;VTN;C2;MASP2;CFB;C3;CPB2;C1RL;CRP;CFI;SERPING1;C6;CFHR2
GO:0006952	defense response	http://amigo.geneontology.org/amigo/term/GO:0006952	231	56	21.1707	2.64516	9.32587e-15	4.82536e-12	197;335;336;338;409;462;629;683;710;717;718;727;729;731;732;733;735;922;1003;1361;1369;1370;1401;2147;2161;2243;2244;2266;3075;3080;3240;3250;3273;3426;3543;3556;3700;3818;3827;3853;3929;4907;5265;5345;6288;6291;6358;7448;8542;8547;8876;10133;10747;51279;114770;100423062	geneontology_Biological_Process	C9;F2;CCL14;PGLYRP2;APOB;FGG;NT5E;C8B;FCN3;C8A;IGLL1;FGB;C8G;BST1;LBP;CD5L;SERPINA1;C5;SAA1;CPN2;IL1RAP;CPN1;CFH;KLKB1;ITIH4;IGLL5;VTN;OPTN;C2;MASP2;CFB;C3;HRG;HPR;CDH5;CPB2;C1RL;CRP;CFI;APOA1;SERPINC1;APOL1;AHSG;ARRB2;SAA4;SERPING1;F12;HP;C6;APOA2;KNG1;FGA;VNN1;CFHR2;KRT6A;SERPINF2
GO:0006508	proteolysis	http://amigo.geneontology.org/amigo/term/GO:0006508	266	60	24.3784	2.46119	2.28706e-14	8.69409e-12	197;259;350;409;462;629;710;717;718;727;729;731;732;733;735;866;1361;1369;1370;2147;2158;2159;2160;2161;2243;2244;2266;2822;3026;3053;3075;3080;3083;3240;3250;3273;3426;3697;3698;3699;3700;3818;3827;4485;5184;5265;5267;5340;5345;5694;6091;6135;6906;7448;8547;10747;26998;51279;80975;84168	geneontology_Biological_Process	C9;F2;F10;SERPINA7;PSMB6;FGG;C8B;FCN3;F9;SERPIND1;ITIH3;HGFAC;C8A;ROBO1;FGB;APOH;C8G;AMBP;ANTXR1;SERPINA4;SERPINA6;SERPINA1;C5;CPN2;RPL11;CPN1;CFH;KLKB1;ITIH4;VTN;C2;MASP2;CFB;C3;HRG;HPR;CPB2;GPLD1;HABP2;C1RL;F11;PEPD;CFI;ITIH2;FETUB;ITIH1;SERPINC1;AHSG;MST1;TMPRSS5;ARRB2;SERPING1;F12;HP;C6;PLG;KNG1;FGA;CFHR2;SERPINF2
GO:0006959	humoral immune response	http://amigo.geneontology.org/amigo/term/GO:0006959	73	30	6.69032	4.48409	2.75335e-14	9.15834e-12	629;683;710;717;718;727;729;731;732;733;735;1361;1369;1370;1401;2147;2243;2244;3075;3080;3273;3426;3543;3853;7448;8547;10747;51279;114770;100423062	geneontology_Biological_Process	C9;F2;PGLYRP2;C8B;FCN3;C8A;IGLL1;FGB;C8G;BST1;C5;CPN2;CPN1;CFH;IGLL5;VTN;C2;MASP2;CFB;C3;HRG;CPB2;C1RL;CRP;CFI;SERPING1;C6;FGA;CFHR2;KRT6A
GO:0050727	regulation of inflammatory response	http://amigo.geneontology.org/amigo/term/GO:0050727	78	29	7.14856	4.05676	1.80411e-12	5.15408e-10	197;335;629;683;710;717;718;727;729;731;732;733;735;1003;1361;1369;1370;2147;2161;3075;3080;3426;3818;3929;4907;6288;6358;7448;114770	geneontology_Biological_Process	C9;F2;CCL14;PGLYRP2;NT5E;C8B;C8A;C8G;BST1;LBP;C5;SAA1;CPN2;CPN1;CFH;KLKB1;VTN;C2;CFB;C3;CDH5;CPB2;CFI;APOA1;AHSG;SERPING1;F12;C6;CFHR2
GO:0030162	regulation of proteolysis	http://amigo.geneontology.org/amigo/term/GO:0030162	149	41	13.6556	3.00244	1.9369e-12	5.15408e-10	197;259;409;462;629;710;717;718;727;729;731;732;733;735;866;1361;1369;1370;2147;2161;2822;3053;3075;3080;3273;3426;3697;3698;3699;3700;3818;3827;5265;5267;5345;6091;6135;6906;7448;26998;84168	geneontology_Biological_Process	C9;F2;SERPINA7;C8B;SERPIND1;ITIH3;C8A;ROBO1;C8G;AMBP;ANTXR1;SERPINA4;SERPINA6;SERPINA1;C5;CPN2;RPL11;CPN1;CFH;KLKB1;ITIH4;VTN;C2;CFB;C3;HRG;CPB2;GPLD1;CFI;ITIH2;FETUB;ITIH1;SERPINC1;AHSG;ARRB2;SERPING1;F12;C6;KNG1;CFHR2;SERPINF2
GO:0002253	activation of immune response	http://amigo.geneontology.org/amigo/term/GO:0002253	95	32	8.70658	3.67538	2.42117e-12	5.85704e-10	338;409;629;710;717;718;727;729;731;732;733;735;1361;1369;1370;1401;2147;2243;2244;2266;2822;3075;3080;3426;3543;3929;7448;8547;10747;51279;114770;100423062	geneontology_Biological_Process	C9;F2;PGLYRP2;APOB;FGG;C8B;FCN3;C8A;IGLL1;FGB;C8G;LBP;C5;CPN2;CPN1;CFH;IGLL5;VTN;C2;MASP2;CFB;C3;CPB2;GPLD1;C1RL;CRP;CFI;ARRB2;SERPING1;C6;FGA;CFHR2
GO:0034364	high-density lipoprotein particle	http://amigo.geneontology.org/amigo/term/GO:0034364	18	14	1.64967	8.48656	3.2746e-12	7.26143e-10	319;335;336;338;341;344;345;350;3250;5444;6288;6291;8542;55937	geneontology_Cellular_Component	APOB;APOH;SAA1;PON1;APOM;APOC2;HPR;APOC1;APOA1;APOL1;APOC3;SAA4;APOA2;APOF
GO:0032101	regulation of response to external stimulus	http://amigo.geneontology.org/amigo/term/GO:0032101	159	42	14.5721	2.88223	4.39204e-12	8.99017e-10	197;335;350;462;629;683;710;717;718;727;729;731;732;733;735;1003;1361;1369;1370;2147;2160;2161;2243;2244;2266;3075;3080;3273;3426;3818;3827;3929;4485;4907;5340;5345;6091;6288;6358;7448;10133;114770	geneontology_Biological_Process	C9;F2;CCL14;PGLYRP2;FGG;NT5E;C8B;C8A;ROBO1;FGB;APOH;C8G;BST1;LBP;C5;SAA1;CPN2;CPN1;CFH;KLKB1;VTN;OPTN;C2;CFB;C3;HRG;CDH5;CPB2;F11;CFI;APOA1;SERPINC1;AHSG;MST1;SERPING1;F12;C6;PLG;KNG1;FGA;CFHR2;SERPINF2
GO:0019835	cytolysis	http://amigo.geneontology.org/amigo/term/GO:0019835	16	13	1.46637	8.86542	7.82974e-12	1.48821e-09	727;729;731;732;733;735;2147;2822;3080;3273;3853;3929;8542	geneontology_Biological_Process	C9;F2;C8B;C8A;C8G;LBP;C5;HRG;GPLD1;APOL1;C6;CFHR2;KRT6A
GO:2000257	regulation of protein activation cascade	http://amigo.geneontology.org/amigo/term/GO:2000257	36	19	3.29933	5.75874	1.1549e-11	2.04879e-09	462;629;710;717;718;727;729;731;732;733;735;1361;1369;1370;2147;3075;3080;3426;7448	geneontology_Biological_Process	C9;F2;C8B;C8A;C8G;C5;CPN2;CPN1;CFH;VTN;C2;CFB;C3;CPB2;CFI;SERPINC1;SERPING1;C6;CFHR2
GO:0042730	fibrinolysis	http://amigo.geneontology.org/amigo/term/GO:0042730	17	13	1.55802	8.34393	3.07148e-11	4.47974e-09	350;710;1361;2147;2160;2161;2243;2244;2266;3273;3818;5340;5345	geneontology_Biological_Process	F2;FGG;FGB;APOH;KLKB1;HRG;CPB2;F11;SERPING1;F12;PLG;FGA;SERPINF2
GO:0032994	protein-lipid complex	http://amigo.geneontology.org/amigo/term/GO:0032994	20	14	1.83296	7.6379	3.53531e-11	4.47974e-09	319;335;336;338;341;344;345;350;3250;5444;6288;6291;8542;55937	geneontology_Cellular_Component	APOB;APOH;SAA1;PON1;APOM;APOC2;HPR;APOC1;APOA1;APOL1;APOC3;SAA4;APOA2;APOF
GO:0034358	plasma lipoprotein particle	http://amigo.geneontology.org/amigo/term/GO:0034358	20	14	1.83296	7.6379	3.53531e-11	4.47974e-09	319;335;336;338;341;344;345;350;3250;5444;6288;6291;8542;55937	geneontology_Cellular_Component	APOB;APOH;SAA1;PON1;APOM;APOC2;HPR;APOC1;APOA1;APOL1;APOC3;SAA4;APOA2;APOF
GO:1990777	lipoprotein particle	http://amigo.geneontology.org/amigo/term/GO:1990777	20	14	1.83296	7.6379	3.53531e-11	4.47974e-09	319;335;336;338;341;344;345;350;3250;5444;6288;6291;8542;55937	geneontology_Cellular_Component	APOB;APOH;SAA1;PON1;APOM;APOC2;HPR;APOC1;APOA1;APOL1;APOC3;SAA4;APOA2;APOF
GO:0072378	blood coagulation, fibrin clot formation	http://amigo.geneontology.org/amigo/term/GO:0072378	20	14	1.83296	7.6379	3.53531e-11	4.47974e-09	350;462;710;2147;2158;2159;2160;2161;2165;2243;2244;2266;3818;3827	geneontology_Biological_Process	F2;F10;FGG;F9;FGB;APOH;KLKB1;F11;SERPINC1;F13B;SERPING1;F12;KNG1;FGA
GO:0031347	regulation of defense response	http://amigo.geneontology.org/amigo/term/GO:0031347	121	35	11.0894	3.15616	2.83555e-11	4.47974e-09	197;335;338;409;629;683;710;717;718;727;729;731;732;733;735;1003;1361;1369;1370;2147;2161;2243;2244;2266;3075;3080;3426;3818;3929;4907;6288;6358;7448;10133;114770	geneontology_Biological_Process	C9;F2;CCL14;PGLYRP2;APOB;FGG;NT5E;C8B;C8A;FGB;C8G;BST1;LBP;C5;SAA1;CPN2;CPN1;CFH;KLKB1;VTN;OPTN;C2;CFB;C3;CDH5;CPB2;CFI;APOA1;AHSG;ARRB2;SERPING1;F12;C6;FGA;CFHR2
[truncated: 147 more rows]

## Sheet: enrichment_results_M5
geneSet	description	link	size	overlap	expect	enrichmentRatio	pValue	FDR	overlapId	database	userId
[truncated: 1 more rows]

## Sheet: enrichment_results_M6
geneSet	description	link	size	overlap	expect	enrichmentRatio	pValue	FDR	overlapId	database	userId
[truncated: 31 more rows]

## Sheet: enrichment_results_M8
geneSet	description	link	size	overlap	expect	enrichmentRatio	pValue	FDR	overlapId	database	userId
[truncated: 56 more rows]

[truncated: 2 more sheets: enrichment_results_M9, enrichment_results_M10]
